# Supplementary material for: Sodium butyrate alleviates R97-116 peptide-induced myasthenia gravis in mice by improving the gut microbiota and modulating immune response
Source: J Inflamm (Lond). 2023 Nov 3;20:37. doi: 10.1186/s12950-023-00363-w (PMC10625296; doi:10.1186/s12950-023-00363-w)
Supplement: Supplementary file 1 — Additional file 1. [file 12950_2023_363_MOESM1_ESM.zip]

Archive with 3 entries (2 files):
- Supplementary file/
- Supplementary file/Supplementary Materials.docx
- Supplementary file/Table S2.xlsx
