# Supplementary material for: Sodium butyrate alleviates R97-116 peptide-induced myasthenia gravis in mice by improving the gut microbiota and modulating immune response
Source: J Inflamm (Lond). 2023 Nov 3;20:37. doi: 10.1186/s12950-023-00363-w (PMC10625296; doi:10.1186/s12950-023-00363-w)
Supplement: Supplementary file 1 — Additional file 1. [file 12950_2023_363_MOESM1_ESM.zip › Supplementary file/Table S2.xlsx]

## Sheet: Table S2A. patinets info.
Table S2A. Information of patients with MG.
ID	Group	Gender	age	BMI	location	course of the disease	antibiotic	Medicine history	blood glucose	TG	TC	albumin	total protein	creatine kinase	cholinesterase	QMG evalution	titers of antibodies	MGFA clinical classification	Osserman clinical classification	chest CT	Respiratory crisis	nerve conduction velocity
C1	C	M	68	21.97	lanzhou	-	No	amlodipine besylate tablet	4.16	1.46	4.16	41.3	62.3	64.2	NA	NA	NA	NA	NA	NA	NA	NA
C2	C	F	51	21.63	lanzhou	-	No	atorvastatin calcium tablets	4.27	1.25	2.97	42.7	61.9	61.7	NA	NA	NA	NA	NA	NA	NA	NA
C3	C	F	54	19.14	lanzhou	-	No	No	4.01	1.22	4.21	40.8	64.1	73.2	NA	NA	NA	NA	NA	NA	NA	NA
C4	C	F	34	21.23	lanzhou	-	No	prednisone	4.35	1.48	3.35	44.2	62.7	68.1	NA	NA	NA	NA	NA	NA	NA	NA
C5	C	F	49	18.73	lanzhou	-	No	No	4.61	1.56	4.17	43.9	63.3	78.5	NA	NA	NA	NA	NA	NA	NA	NA
C6	C	M	59	24.34	lanzhou	-	No	No	4.14	1.07	4.02	42.6	61.7	84.6	NA	NA	NA	NA	NA	NA	NA	NA
C7	C	M	29	20.24	lanzhou	-	No	No	4.08	1.04	4.04	41.6	62.6	63.8	NA	NA	NA	NA	NA	NA	NA	NA
C8	C	F	55	19.36	lanzhou	-	No	No	4.21	1.15	4.23	43.2	61.5	82.2	NA	NA	NA	NA	NA	NA	NA	NA
C9	C	F	27	20.96	lanzhou	-	No	No	4.09	1.63	3.19	39.6	65.2	66.9	NA	NA	NA	NA	NA	NA	NA	NA
C10	C	M	31	19.61	lanzhou	-	No	No	4.52	1.28	4.31	47.1	67.4	82.6	NA	NA	NA	NA	NA	NA	NA	NA
C11	C	F	43	21.48	lanzhou	-	No	No	3.98	1.53	3.72	46.8	63.5	63.1	NA	NA	NA	NA	NA	NA	NA	NA
C12	C	F	48	20.57	lanzhou	-	No	Anshenbunao Syrup	4.26	1.28	3.84	43.2	62.8	94.6	NA	NA	NA	NA	NA	NA	NA	NA
C13	C	F	68	21.09	lanzhou	-	No	Nifedipine	4.07	1.76	4.05	48.5	64.1	58.3	NA	NA	NA	NA	NA	NA	NA	NA
C14	C	M	53	20.34	lanzhou	-	No	atorvastatin calcium tablets	3.97	2.16	4.87	39.7	61.3	71.8	NA	NA	NA	NA	NA	NA	NA	NA
C15	C	M	62	21.91	lanzhou	-	No	No	4.16	1.25	4.01	40.6	62.3	66.4	NA	NA	NA	NA	NA	NA	NA	NA
C16	C	F	55	20.57	lanzhou	-	No	No	3.85	1.67	3.65	45.3	61.6	83.5	NA	NA	NA	NA	NA	NA	NA	NA
MG1	MG	F	32	24.77	lanzhou	6	No	Brombismine 60mg,tid;prednisone 5mg,qd	5.09	1.01	3.89	38.7	64.7	36	12.01	-	AchR-	I	眼肌型	胸腺增生	无	RNS阴性
MG2	MG	M	55	27.28	lanzhou	1	No	Brombismine 60mg,Q8H;prednisolone acetate25mg,qd	4.05	1.86	5.84	43.1	64.3	106	9.78	13	17.12	I	眼肌型	-	无	RNS呈低频递减
MG3	MG	F	52	22.43	lanzhou	2.5	No	Brombismine 60mg,tid，prednisone	4.86	1.69	3.57	37.3	66.4	57	8.69	27	8.34	IIIa	中度全身型	-	无	RNS呈低频递减
MG5	MG	F	46	21.37	lanzhou	1	No	Brombismine 60mg,tid，prednisone ，	3.85	1.08	4.06	40.4	64.7	48	12.43	18	AchR-	I	眼肌型	-	无	RNS阴性
MG7	MG	M	46	28.37	lanzhou	48	flucloxacillin	Brombismine 60mg,tid，tacrolimus,prednisone ，伲福达	4.07	3.21	4.24	42.6	67.3	55	10.12	26	AchR+ 117.6	IIIa	中度全身型	-	无	RNS呈低频递减
MG8	MG	M	60	24.16	lanzhou	66	No	Brombismine 60mg,q8h，prednisone 20mg,qd	4.51	1.21	4.76	45.3	73.4	60	9.65	9	11.68	IIa	轻度全身型	-	无	RNS阴性
MG9	MG	F	74	25.81	lanzhou	24	No	Brombismine 60mg,tid	4.06	1.39	4.36	46.4	62.6	138	10.07	29	32.34	IIIa	中度全身型	胸腺增生	无	RNS呈低频递减
MG10	MG	F	36	20.17	lanzhou	6	No	Brombismine 60mg,tid，prednisone 20mg,qd	4.61	1.52	4.05	43.6	64	71	9.52	17	14.27	IIb	轻度全身型	-	无	RNS阴性
MG11	MG	M	24	23.51	lanzhou	3	No	Brombismine 60mg,tid	4.02	1.64	2.95	49.7	71	47	8.67	12	AchR-	I	眼肌型	-	无	RNS呈低频递减
MG13	MG	F	47	15.98	lanzhou	6	No	Brombismine 60mg,tid，prednisone 20mg,qd	4.58	1.41	3.28	38.8	61	48	9.14	18	32.18	IIIa	中度全身型	胸腺炎	无	RNS呈低频递减
MG14	MG	F	62	16.62	lanzhou	1.3	No	Brombismine 60mg,tid，prednisone 20mg,qd	6.82	1.38	3.16	42.8	63.1	54	11.73	11	45.26	IIa	轻度全身型	-	无	RNS呈低频递减
MG16	MG	M	18	18.71	lanzhou	1	No	Brombismine 60mg,tid	4.71	1.39	3.02	48.3	65	42	10.31	21	AchR-	IIb	轻度全身型	-	无	RNS呈低频递减
MG17	MG	F	62	37.04	lanzhou	132	No	Brombismine 60mg,tid，prednisone 20mg,qd，	5.98	0.96	4.17	39.7	59.6	54	9.77	27	26.67	IIIa	中度全身型	胸腺增生	无	RNS阴性
MG18	MG	F	72	24.01	lanzhou	12	No	Brombismine 60mg,Q8H;prednisolone acetate25mg,qd	4.07	1.75	4.32	43.9	61.8	183	8.95	10	4.58	IIa	轻度全身型	-	无	RNS呈低频递减
MG19	MG	M	52	21.97	lanzhou	6	ceftizoxime sodium	Brombismine 60mg,tid，prednisone ，血浆置换	5.38	1.46	3.24	34.1	51.6	28	11.21	22	39.26	IVb	中度全身型	胸腺瘤	有	RNS阴性
MG20	MG	F	42	20.96	lanzhou	3	No	Brombismine 60mg,tid	4.72	1.64	4.28	41.9	64.6	91	10.53	19	23.67	IIb	轻度全身型	胸腺增生	无	RNS阴性
MG23	MG	F	68	19.08	lanzhou	12	No	Brombismine 60mg,tid，amlodipine besylate tablet	4.96	1.38	4.54	39.5	68.2	54	10.27	21	17.46	IIb	轻度全身型	-	无	RNS阴性
MG24	MG	M	54	24.11	lanzhou	2	No	Brombismine 60mg,tid，atorvastatin calcium tablets	3.92	2.12	4.77	49.6	72.6	50	8.95	-	AchR-	I	眼肌型	-	无	RNS呈低频递减

## Sheet: Table S2B. profiling
Table S2B. Profiling of the gut microbiota in MG patients and controls.
ID	C01	C02	C03	C04	C05	C06	C07	C08	C09	C10	C11	C12	C13	C14	C15	C16	MG02	MG03	MG05	MG07	MG08	MG09	MG10	MG11	MG13	MG14	MG16	MG17	MG18	MG19	MG1	MG20	MG23	MG24
k__Archaea	0	0	0	0.09855	0	0	0	0	0.02617	0	0	0	0	0.16156	0	0	0	0	0	0	0	0	0	0	0	0	0	0	0	0	0	0	0	0
k__Archaea|p__Euryarchaeota	0	0	0	0.09855	0	0	0	0	0.02617	0	0	0	0	0.16156	0	0	0	0	0	0	0	0	0	0	0	0	0	0	0	0	0	0	0	0
k__Archaea|p__Euryarchaeota|c__Methanobacteria	0	0	0	0.09855	0	0	0	0	0.02617	0	0	0	0	0.16156	0	0	0	0	0	0	0	0	0	0	0	0	0	0	0	0	0	0	0	0
k__Archaea|p__Euryarchaeota|c__Methanobacteria|o__Methanobacteriales	0	0	0	0.09855	0	0	0	0	0.02617	0	0	0	0	0.16156	0	0	0	0	0	0	0	0	0	0	0	0	0	0	0	0	0	0	0	0
k__Archaea|p__Euryarchaeota|c__Methanobacteria|o__Methanobacteriales|f__Methanobacteriaceae	0	0	0	0.09855	0	0	0	0	0.02617	0	0	0	0	0.16156	0	0	0	0	0	0	0	0	0	0	0	0	0	0	0	0	0	0	0	0
k__Archaea|p__Euryarchaeota|c__Methanobacteria|o__Methanobacteriales|f__Methanobacteriaceae|g__Methanobrevibacter	0	0	0	0.09855	0	0	0	0	0.01924	0	0	0	0	0.16156	0	0	0	0	0	0	0	0	0	0	0	0	0	0	0	0	0	0	0	0
k__Archaea|p__Euryarchaeota|c__Methanobacteria|o__Methanobacteriales|f__Methanobacteriaceae|g__Methanobrevibacter|s__Methanobrevibacter_smithii	0	0	0	0.09855	0	0	0	0	0.01924	0	0	0	0	0.16156	0	0	0	0	0	0	0	0	0	0	0	0	0	0	0	0	0	0	0	0
k__Archaea|p__Euryarchaeota|c__Methanobacteria|o__Methanobacteriales|f__Methanobacteriaceae|g__Methanosphaera	0	0	0	0	0	0	0	0	0.00693	0	0	0	0	0	0	0	0	0	0	0	0	0	0	0	0	0	0	0	0	0	0	0	0	0
k__Archaea|p__Euryarchaeota|c__Methanobacteria|o__Methanobacteriales|f__Methanobacteriaceae|g__Methanosphaera|s__Methanosphaera_stadtmanae	0	0	0	0	0	0	0	0	0.00693	0	0	0	0	0	0	0	0	0	0	0	0	0	0	0	0	0	0	0	0	0	0	0	0	0
k__Bacteria	100	100	100	99.9014	100	100	99.9646	100	99.9738	100	100	100	100	99.8384	100	100	100	100	100	100	100	100	100	100	100	100	99.9506	99.9994	100	99.9938	100	100	100	100
k__Bacteria|p__Actinobacteria	0.37796	0.17403	7.12844	0.68846	0.83239	0.24012	0.25846	0.29338	0.22276	0.02826	1.21247	0.68632	12.5036	0.34353	0.06181	0.16329	0.38265	0.03814	0.23019	0.78784	0.83887	0.182	1.64831	0.15483	0.87169	2.53782	0.11184	3.92673	2.72034	5.216	0.15439	3.9603	1.50297	0.95731
k__Bacteria|p__Actinobacteria|c__Actinobacteria	0.18591	0.11833	6.28209	0.50009	0.44357	0.18377	0.02525	0.23106	0.03401	0.0105	0.92443	0.68591	12.5004	0.13162	0.05563	0.08117	0.21056	0.00525	0.09441	0.74484	0.26861	0.1379	0.03368	0.07293	0.74257	2.348	0.10984	3.90446	1.86561	5.15614	0.13706	2.35404	0.05087	0.89525
k__Bacteria|p__Actinobacteria|c__Actinobacteria|o__Actinomycetales	0.00096	0.00145	0	0	0.0053	0	0	0	0	0	0	0.04104	0.00651	0.00077	0.001	0	0.00307	0	0	9e-05	0.0061	0	0.01231	0	0.00972	0.11087	0.013	8e-05	0.00419	0	0.00053	0.00687	0.00459	0
k__Bacteria|p__Actinobacteria|c__Actinobacteria|o__Actinomycetales|f__Actinomycetaceae	0.00096	0.00145	0	0	0.0053	0	0	0	0	0	0	0.04104	0.00651	0.00077	0.001	0	0.00307	0	0	9e-05	0.0061	0	0.01231	0	0.00972	0.11087	0.013	8e-05	0.00419	0	0.00053	0.00687	0.00459	0
k__Bacteria|p__Actinobacteria|c__Actinobacteria|o__Actinomycetales|f__Actinomycetaceae|g__Actinobaculum	0	0	0	0	0	0	0	0	0	0	0	0	0	0	0	0	0	0	0	0	0	0	0	0	0	0	0	0	0	0	0	0.00143	0	0
k__Bacteria|p__Actinobacteria|c__Actinobacteria|o__Actinomycetales|f__Actinomycetaceae|g__Actinobaculum|s__Actinobaculum_sp_oral_taxon_183	0	0	0	0	0	0	0	0	0	0	0	0	0	0	0	0	0	0	0	0	0	0	0	0	0	0	0	0	0	0	0	0.00143	0	0
k__Bacteria|p__Actinobacteria|c__Actinobacteria|o__Actinomycetales|f__Actinomycetaceae|g__Actinomyces	0.00096	0.00145	0	0	0.0053	0	0	0	0	0	0	0.04104	0.00651	0.00077	0.001	0	0.00307	0	0	9e-05	0.0061	0	0.01231	0	0.00972	0.11087	0.013	8e-05	0.00419	0	0.00053	0.00544	0.00459	0
k__Bacteria|p__Actinobacteria|c__Actinobacteria|o__Actinomycetales|f__Actinomycetaceae|g__Actinomyces|s__Actinomyces_graevenitzii	0	0	0	0	0	0	0	0	0	0	0	0	0.0039	0	0	0	0	0	0	0	0.00074	0	0	0	7e-05	0.02282	0.00035	0	0	0	0	0	0	0
k__Bacteria|p__Actinobacteria|c__Actinobacteria|o__Actinomycetales|f__Actinomycetaceae|g__Actinomyces|s__Actinomyces_odontolyticus	0	0	0	0	0.00034	0	0	0	0	0	0	0.00611	0	0	0	0	0	0	0	0	0	0	0.00375	0	0.00123	0.00643	0	0	0	0	0.00053	0.00036	0.00064	0
k__Bacteria|p__Actinobacteria|c__Actinobacteria|o__Actinomycetales|f__Actinomycetaceae|g__Actinomyces|s__Actinomyces_sp_HMSC035G02	0	0	0	0	0	0	0	0	0	0	0	0.00154	0	0	0	0	0	0	0	0	0	0	0.00062	0	0.0011	0.00753	0	0	0	0	0	0	0	0
k__Bacteria|p__Actinobacteria|c__Actinobacteria|o__Actinomycetales|f__Actinomycetaceae|g__Actinomyces|s__Actinomyces_sp_HPA0247	0	0	0	0	0	0	0	0	0	0	0	0	0	0	0	0	0	0	0	0	0	0	0.00207	0	0	0	0	0	0	0	0	0	0	0
k__Bacteria|p__Actinobacteria|c__Actinobacteria|o__Actinomycetales|f__Actinomycetaceae|g__Actinomyces|s__Actinomyces_sp_ICM47	0.00096	0.00145	0	0	0.0039	0	0	0	0	0	0	0.00822	0.00261	0.00077	0.001	0	0.0003	0	0	9e-05	0	0	0	0	0.00435	0.05249	0.01098	0	0	0	0	0.00313	0.00323	0
k__Bacteria|p__Actinobacteria|c__Actinobacteria|o__Actinomycetales|f__Actinomycetaceae|g__Actinomyces|s__Actinomyces_sp_S6_Spd3	0	0	0	0	0.00106	0	0	0	0	0	0	0.0122	0	0	0	0	0	0	0	0	0.00536	0	0	0	0.00297	0.01451	0.00167	0	0.00419	0	0	0	0.00017	0
k__Bacteria|p__Actinobacteria|c__Actinobacteria|o__Actinomycetales|f__Actinomycetaceae|g__Actinomyces|s__Actinomyces_sp_oral_taxon_181	0	0	0	0	0	0	0	0	0	0	0	0.01297	0	0	0	0	0.00277	0	0	0	0	0	0.00587	0	0	0.00708	0	8e-05	0	0	0	0.00195	0.00055	0
k__Bacteria|p__Actinobacteria|c__Actinobacteria|o__Bifidobacteriales	0.18495	0.11207	6.28209	0.50009	0.43395	0.18369	0.02525	0.23106	0.03308	0.0105	0.92443	0.64487	12.4939	0.13015	0.05462	0.08117	0.20749	0.0038	0.09441	0.74406	0.26251	0.1379	0.02136	0.07293	0.73044	2.11416	0.09683	3.90438	1.85965	5.14823	0.13653	2.34686	0.04628	0.89525
k__Bacteria|p__Actinobacteria|c__Actinobacteria|o__Bifidobacteriales|f__Bifidobacteriaceae	0.18495	0.11207	6.28209	0.50009	0.43395	0.18369	0.02525	0.23106	0.03308	0.0105	0.92443	0.64487	12.4939	0.13015	0.05462	0.08117	0.20749	0.0038	0.09441	0.74406	0.26251	0.1379	0.02136	0.07293	0.73044	2.11416	0.09683	3.90438	1.85965	5.14823	0.13653	2.34686	0.04628	0.89525
k__Bacteria|p__Actinobacteria|c__Actinobacteria|o__Bifidobacteriales|f__Bifidobacteriaceae|g__Alloscardovia	0	0	0	0	0	0	0	0	0	0	0.00618	0	0	0	0	0	0	0	0	0	0	0	0	0	0	0	0	0.14754	0.0066	0	0	0.0013	0	0
k__Bacteria|p__Actinobacteria|c__Actinobacteria|o__Bifidobacteriales|f__Bifidobacteriaceae|g__Alloscardovia|s__Alloscardovia_omnicolens	0	0	0	0	0	0	0	0	0	0	0.00618	0	0	0	0	0	0	0	0	0	0	0	0	0	0	0	0	0.14754	0.0066	0	0	0.0013	0	0
k__Bacteria|p__Actinobacteria|c__Actinobacteria|o__Bifidobacteriales|f__Bifidobacteriaceae|g__Bifidobacterium	0.18495	0.11207	6.28209	0.50009	0.43395	0.18369	0.02525	0.23106	0.03308	0.0105	0.91825	0.64259	12.4939	0.13015	0.04348	0.08117	0.20749	0.0038	0.09441	0.74406	0.26235	0.1379	0.02136	0.07293	0.73044	2.11416	0.09683	3.75636	1.84416	5.13374	0.13653	2.34392	0.04628	0.89525
k__Bacteria|p__Actinobacteria|c__Actinobacteria|o__Bifidobacteriales|f__Bifidobacteriaceae|g__Bifidobacterium|s__Bifidobacterium_adolescentis	0.12156	0	5.48608	0.3716	0	0	0	0	0	0	0.11842	0	0	0.02141	0	0.02842	0	0	0.04823	0	0	0	0	0	0.28987	0	0	2.32598	0.03954	2.9016	0	1.32059	0.02089	0.59733
k__Bacteria|p__Actinobacteria|c__Actinobacteria|o__Bifidobacteriales|f__Bifidobacteriaceae|g__Bifidobacterium|s__Bifidobacterium_angulatum	0	0	0	0.02526	0	0	0	0	0	0	0.003	0	0	0	0	0	0	0	0	0	0	0	0	0	0	0	0	0	0	0	0	0	0	0
k__Bacteria|p__Actinobacteria|c__Actinobacteria|o__Bifidobacteriales|f__Bifidobacteriaceae|g__Bifidobacterium|s__Bifidobacterium_animalis	0	0	0	0	0	0	0	0	0	0	0	0	0	0	0	0	0	0	0	0	0	0	0	0	0	0	0	0	0	0	0	0	0	0
k__Bacteria|p__Actinobacteria|c__Actinobacteria|o__Bifidobacteriales|f__Bifidobacteriaceae|g__Bifidobacterium|s__Bifidobacterium_bifidum	0.04624	0	0	0.09141	0	0	0	0	0	0	0	0	0	0.00431	0	0	0	0	0	0	0	0	0	0	0.10847	0	0	0	0	0.1632	0	0.21718	0	0.04201
k__Bacteria|p__Actinobacteria|c__Actinobacteria|o__Bifidobacteriales|f__Bifidobacteriaceae|g__Bifidobacterium|s__Bifidobacterium_breve	0	0	0	0	0	0	0	0	0	0	0	0	0	0	0	0	0	0	0	0	0	0	0	0	0	0	0	0.11264	0	0	0	0	0	0
k__Bacteria|p__Actinobacteria|c__Actinobacteria|o__Bifidobacteriales|f__Bifidobacteriaceae|g__Bifidobacterium|s__Bifidobacterium_dentium	0	0	0	0	0	0.01091	0	0	0.00191	0	0.29771	0	0.0031	0.10333	0	0	0	0.0038	0.00323	0	0	0	0	0	0	0	0	0.04133	1.41519	0.37874	0	0	0	0.01352
k__Bacteria|p__Actinobacteria|c__Actinobacteria|o__Bifidobacteriales|f__Bifidobacteriaceae|g__Bifidobacterium|s__Bifidobacterium_longum	0.01715	0.0445	0.07837	0.01182	0.43395	0.02618	0.00318	0.03129	0	0.0105	0.31016	0.04072	0	0.00111	0.04348	0.05275	0.02338	0	0.02712	0.11681	0.04238	0.07762	0.00852	0.07293	0.13195	0.17631	0.09392	1.10174	0.38943	1.69021	0.01631	0.68299	0.01122	0.16785
k__Bacteria|p__Actinobacteria|c__Actinobacteria|o__Bifidobacteriales|f__Bifidobacteriaceae|g__Bifidobacterium|s__Bifidobacterium_pseudocatenulatum	0	0.06757	0.71764	0	0	0.14659	0.02207	0.19978	0.03117	0	0.18897	0.60188	12.4908	0	0	0	0.18411	0	0.01582	0.62724	0.21997	0.06029	0.01284	0	0.20015	1.93784	0.00291	0.17467	0	0	0.12022	0.12317	0.01417	0.07454
k__Bacteria|p__Actinobacteria|c__Actinobacteria|o__Bifidobacteriales|f__Bifidobacteriaceae|g__Parascardovia	0	0	0	0	0	0	0	0	0	0	0	0	0	0	0	0	0	0	0	0	0	0	0	0	0	0	0	0	0.00213	0	0	0	0	0
k__Bacteria|p__Actinobacteria|c__Actinobacteria|o__Bifidobacteriales|f__Bifidobacteriaceae|g__Parascardovia|s__Parascardovia_denticolens	0	0	0	0	0	0	0	0	0	0	0	0	0	0	0	0	0	0	0	0	0	0	0	0	0	0	0	0	0.00213	0	0	0	0	0
k__Bacteria|p__Actinobacteria|c__Actinobacteria|o__Bifidobacteriales|f__Bifidobacteriaceae|g__Scardovia	0	0	0	0	0	0	0	0	0	0	0	0.00228	0	0	0.01115	0	0	0	0	0	0.00015	0	0	0	0	0	0	0.00049	0.00676	0.01449	0	0.00164	0	0
k__Bacteria|p__Actinobacteria|c__Actinobacteria|o__Bifidobacteriales|f__Bifidobacteriaceae|g__Scardovia|s__Scardovia_wiggsiae	0	0	0	0	0	0	0	0	0	0	0	0.00228	0	0	0.01115	0	0	0	0	0	0.00015	0	0	0	0	0	0	0.00049	0.00676	0.01449	0	0.00164	0	0
k__Bacteria|p__Actinobacteria|c__Actinobacteria|o__Micrococcales	0	0.00481	0	0	0	8e-05	0	0	0.00092	0	0	0	0	0.00069	0	0	0	0.00145	0	0.00069	0	0	0	0	0.0024	0.12298	0	0	0.00177	0	0	0.00017	0	0
k__Bacteria|p__Actinobacteria|c__Actinobacteria|o__Micrococcales|f__Micrococcaceae	0	0.00481	0	0	0	8e-05	0	0	0.00092	0	0	0	0	0.00069	0	0	0	0.00145	0	0.00069	0	0	0	0	0.0024	0.12298	0	0	0.00177	0	0	0.00017	0	0
k__Bacteria|p__Actinobacteria|c__Actinobacteria|o__Micrococcales|f__Micrococcaceae|g__Rothia	0	0.00481	0	0	0	8e-05	0	0	0.00092	0	0	0	0	0.00069	0	0	0	0.00145	0	0.00069	0	0	0	0	0.0024	0.12298	0	0	0.00177	0	0	0.00017	0	0
k__Bacteria|p__Actinobacteria|c__Actinobacteria|o__Micrococcales|f__Micrococcaceae|g__Rothia|s__Rothia_aeria	0	0	0	0	0	0	0	0	0	0	0	0	0	0	0	0	0	0	0	0	0	0	0	0	0	0.00951	0	0	0	0	0	0	0	0
k__Bacteria|p__Actinobacteria|c__Actinobacteria|o__Micrococcales|f__Micrococcaceae|g__Rothia|s__Rothia_dentocariosa	0	0	0	0	0	0	0	0	0	0	0	0	0	0	0	0	0	0	0	0	0	0	0	0	0	0.00279	0	0	0.00177	0	0	0	0	0
k__Bacteria|p__Actinobacteria|c__Actinobacteria|o__Micrococcales|f__Micrococcaceae|g__Rothia|s__Rothia_mucilaginosa	0	0.00481	0	0	0	8e-05	0	0	0.00092	0	0	0	0	0.00069	0	0	0	0.00145	0	0.00069	0	0	0	0	0.0024	0.11068	0	0	0	0	0	0.00017	0	0
k__Bacteria|p__Actinobacteria|c__Actinobacteria|o__Propionibacteriales	0	0	0	0	0.00432	0	0	0	0	0	0	0	0	0	0	0	0	0	0	0	0	0	0	0	0	0	0	0	0	0.00791	0	0.00014	0	0
k__Bacteria|p__Actinobacteria|c__Actinobacteria|o__Propionibacteriales|f__Propionibacteriaceae	0	0	0	0	0.00432	0	0	0	0	0	0	0	0	0	0	0	0	0	0	0	0	0	0	0	0	0	0	0	0	0.00791	0	0.00014	0	0
k__Bacteria|p__Actinobacteria|c__Actinobacteria|o__Propionibacteriales|f__Propionibacteriaceae|g__Propionibacterium	0	0	0	0	0.00432	0	0	0	0	0	0	0	0	0	0	0	0	0	0	0	0	0	0	0	0	0	0	0	0	0.00791	0	0.00014	0	0
k__Bacteria|p__Actinobacteria|c__Actinobacteria|o__Propionibacteriales|f__Propionibacteriaceae|g__Propionibacterium|s__Propionibacterium_acidifaciens	0	0	0	0	0.00432	0	0	0	0	0	0	0	0	0	0	0	0	0	0	0	0	0	0	0	0	0	0	0	0	0.00791	0	0.00014	0	0
k__Bacteria|p__Actinobacteria|c__Coriobacteriia	0.19205	0.0557	0.84635	0.18836	0.38881	0.05635	0.23321	0.06231	0.18876	0.01776	0.28804	0.00041	0.00318	0.21192	0.00618	0.08212	0.17209	0.03289	0.13578	0.04301	0.57026	0.0441	1.61464	0.0819	0.12913	0.18982	0.002	0.02227	0.85473	0.05986	0.01733	1.60625	1.4521	0.06206
k__Bacteria|p__Actinobacteria|c__Coriobacteriia|o__Coriobacteriales	0.18915	0.05079	0.84267	0.18836	0.38203	0.05262	0.21675	0.04134	0.13196	0	0.28362	0.00041	0	0.21192	0	0.0614	0	0.03289	0.11284	0	0.56782	0	1.57425	0	0.12416	0.18354	0	0.00058	0.84048	0.00205	0	1.49141	1.44078	0.04055
k__Bacteria|p__Actinobacteria|c__Coriobacteriia|o__Coriobacteriales|f__Atopobiaceae	0	0	0	0	0	0	0	0	0	0	0	0.00041	0	0	0	0	0	0	0	0	0	0	0	0	0	0	0	0.00058	0.33805	0.00205	0	0	0	0
k__Bacteria|p__Actinobacteria|c__Coriobacteriia|o__Coriobacteriales|f__Atopobiaceae|g__Atopobium	0	0	0	0	0	0	0	0	0	0	0	0.00041	0	0	0	0	0	0	0	0	0	0	0	0	0	0	0	0.00058	0.33805	0.00205	0	0	0	0
k__Bacteria|p__Actinobacteria|c__Coriobacteriia|o__Coriobacteriales|f__Atopobiaceae|g__Atopobium|s__Atopobium_parvulum	0	0	0	0	0	0	0	0	0	0	0	0	0	0	0	0	0	0	0	0	0	0	0	0	0	0	0	0.00058	0	0.00141	0	0	0	0
k__Bacteria|p__Actinobacteria|c__Coriobacteriia|o__Coriobacteriales|f__Atopobiaceae|g__Atopobium|s__Atopobium_rimae	0	0	0	0	0	0	0	0	0	0	0	0.00041	0	0	0	0	0	0	0	0	0	0	0	0	0	0	0	0	0	0.00064	0	0	0	0
k__Bacteria|p__Actinobacteria|c__Coriobacteriia|o__Coriobacteriales|f__Atopobiaceae|g__Atopobium|s__Atopobium_vaginae	0	0	0	0	0	0	0	0	0	0	0	0	0	0	0	0	0	0	0	0	0	0	0	0	0	0	0	0	0.33805	0	0	0	0	0
k__Bacteria|p__Actinobacteria|c__Coriobacteriia|o__Coriobacteriales|f__Atopobiaceae|g__Olsenella	0	0	0	0	0	0	0	0	0	0	0	0	0	0	0	0	0	0	0	0	0	0	0	0	0	0	0	0	0	0	0	0	0	0
k__Bacteria|p__Actinobacteria|c__Coriobacteriia|o__Coriobacteriales|f__Atopobiaceae|g__Olsenella|s__Olsenella_scatoligenes	0	0	0	0	0	0	0	0	0	0	0	0	0	0	0	0	0	0	0	0	0	0	0	0	0	0	0	0	0	0	0	0	0	0
k__Bacteria|p__Actinobacteria|c__Coriobacteriia|o__Coriobacteriales|f__Coriobacteriaceae	0.18915	0.05079	0.84267	0.18836	0.38203	0.05262	0.21675	0.04134	0.13196	0	0.28362	0	0	0.21192	0	0.0614	0	0.03289	0.11284	0	0.56782	0	1.57425	0	0.12416	0.18354	0	0	0.50243	0	0	1.49141	1.44078	0.04055
k__Bacteria|p__Actinobacteria|c__Coriobacteriia|o__Coriobacteriales|f__Coriobacteriaceae|g__Collinsella	0.18915	0.05079	0.84267	0.18836	0.38203	0.05262	0.21675	0.04134	0.13196	0	0.28362	0	0	0.21192	0	0.0614	0	0.03289	0.11284	0	0.56782	0	1.57425	0	0.12416	0.18354	0	0	0.50243	0	0	1.49141	1.44078	0.04055
k__Bacteria|p__Actinobacteria|c__Coriobacteriia|o__Coriobacteriales|f__Coriobacteriaceae|g__Collinsella|s__Collinsella_aerofaciens	0.18891	0.05079	0.84044	0.18836	0	0.05262	0.2166	0	0.13196	0	0.28362	0	0	0.21156	0	0.0614	0	0.03289	0.11284	0	0.56687	0	1.56761	0	0.12416	0.18354	0	0	0.50162	0	0	1.48952	1.43827	0.04055
k__Bacteria|p__Actinobacteria|c__Coriobacteriia|o__Coriobacteriales|f__Coriobacteriaceae|g__Collinsella|s__Collinsella_intestinalis	0	0	0	0	0.37825	0	0	0.04134	0	0	0	0	0	0	0	0	0	0	0	0	0	0	0	0	0	0	0	0	0	0	0	0	0	0
k__Bacteria|p__Actinobacteria|c__Coriobacteriia|o__Coriobacteriales|f__Coriobacteriaceae|g__Collinsella|s__Collinsella_stercoris	0.00024	0	0.00223	0	0.00378	0	0.00015	0	0	0	0	0	0	0.00036	0	0	0	0	0	0	0.00095	0	0.00664	0	0	0	0	0	0.00081	0	0	0.0019	0.00251	0
k__Bacteria|p__Actinobacteria|c__Coriobacteriia|o__Coriobacteriales|f__Coriobacteriaceae|g__Enorma	0	0	0	0	0	0	0	0	0	0	0	0	0	0	0	0	0	0	0	0	0	0	0	0	0	0	0	0	0	0	0	0	0	0
k__Bacteria|p__Actinobacteria|c__Coriobacteriia|o__Coriobacteriales|f__Coriobacteriaceae|g__Enorma|s__Enorma_massiliensis	0	0	0	0	0	0	0	0	0	0	0	0	0	0	0	0	0	0	0	0	0	0	0	0	0	0	0	0	0	0	0	0	0	0
k__Bacteria|p__Actinobacteria|c__Coriobacteriia|o__Coriobacteriales|f__Coriobacteriaceae|g__Enorma|s__[Collinsella]_massiliensis	0	0	0	0	0	0	0	0	0	0	0	0	0	0	0	0	0	0	0	0	0	0	0	0	0	0	0	0	0	0	0	0	0	0
k__Bacteria|p__Actinobacteria|c__Coriobacteriia|o__Eggerthellales	0.0029	0.00491	0.00368	0	0.00679	0.00373	0.01647	0.02097	0.05679	0.01776	0.00442	0	0.00318	0	0.00618	0.02072	0.17209	0	0.02294	0.04301	0.00245	0.0441	0.04039	0.0819	0.00497	0.00628	0.002	0.02169	0.01425	0.05781	0.01733	0.11484	0.01131	0.0215
k__Bacteria|p__Actinobacteria|c__Coriobacteriia|o__Eggerthellales|f__Eggerthellaceae	0.0029	0.00491	0.00368	0	0.00679	0.00373	0.01647	0.02097	0.05679	0.01776	0.00442	0	0.00318	0	0.00618	0.02072	0.17209	0	0.02294	0.04301	0.00245	0.0441	0.04039	0.0819	0.00497	0.00628	0.002	0.02169	0.01425	0.05781	0.01733	0.11484	0.01131	0.0215
k__Bacteria|p__Actinobacteria|c__Coriobacteriia|o__Eggerthellales|f__Eggerthellaceae|g__Adlercreutzia	0.00276	0	0	0	0	0	0.01281	0.00789	0	0	0.00362	0	0	0	0	0.00643	0	0	0.00344	0	0	0	0	0	0	0	0	0	0.00883	0	0	0.07804	0.00403	0.00106
k__Bacteria|p__Actinobacteria|c__Coriobacteriia|o__Eggerthellales|f__Eggerthellaceae|g__Adlercreutzia|s__Adlercreutzia_equolifaciens	0.00276	0	0	0	0	0	0.01281	0.00789	0	0	0.00362	0	0	0	0	0.00643	0	0	0.00344	0	0	0	0	0	0	0	0	0	0.00883	0	0	0.07804	0.00403	0.00106
k__Bacteria|p__Actinobacteria|c__Coriobacteriia|o__Eggerthellales|f__Eggerthellaceae|g__Asaccharobacter	0.00013	0	0	0	0	0	0.00296	0.00244	0	0	0.0006	0	0	0	0	0.00093	0	0	0.00016	0	0	0	0	0	0	0	0	0	0.0014	0	0	0.02338	8e-05	0
k__Bacteria|p__Actinobacteria|c__Coriobacteriia|o__Eggerthellales|f__Eggerthellaceae|g__Asaccharobacter|s__Asaccharobacter_celatus	0.00013	0	0	0	0	0	0.00296	0.00244	0	0	0.0006	0	0	0	0	0.00093	0	0	0.00016	0	0	0	0	0	0	0	0	0	0.0014	0	0	0.02338	8e-05	0
k__Bacteria|p__Actinobacteria|c__Coriobacteriia|o__Eggerthellales|f__Eggerthellaceae|g__Eggerthella	0	0.00491	0.003	0	0.00679	0	0.00069	0.01056	0	0.01658	0	0	0.00318	0	0.00618	0.00393	0.1009	0	0	0.03431	0	0.04181	0.0212	0.06503	0.00497	0.00628	0.002	0.0194	0	0.03847	0.01668	0.01101	0.0072	0.00945
k__Bacteria|p__Actinobacteria|c__Coriobacteriia|o__Eggerthellales|f__Eggerthellaceae|g__Eggerthella|s__Eggerthella_lenta	0	0.00491	0.003	0	0.00679	0	0.00069	0.01056	0	0.01658	0	0	0.00318	0	0.00618	0.00393	0.1009	0	0	0.03431	0	0.04181	0.0212	0.06503	0.00497	0.00628	0.002	0.0194	0	0.03847	0.01668	0.01101	0.0072	0.00945
k__Bacteria|p__Actinobacteria|c__Coriobacteriia|o__Eggerthellales|f__Eggerthellaceae|g__Enterorhabdus	0	0	0	0	0	0	0	0	0	0	0	0	0	0	0	0	0	0	0	0	0	0	0	0	0	0	0	0	0	0	0	0.00038	0	0
k__Bacteria|p__Actinobacteria|c__Coriobacteriia|o__Eggerthellales|f__Eggerthellaceae|g__Enterorhabdus|s__Enterorhabdus_caecimuris	0	0	0	0	0	0	0	0	0	0	0	0	0	0	0	0	0	0	0	0	0	0	0	0	0	0	0	0	0	0	0	0.00038	0	0
k__Bacteria|p__Actinobacteria|c__Coriobacteriia|o__Eggerthellales|f__Eggerthellaceae|g__Gordonibacter	0	0	0.00068	0	0	0.00373	0	9e-05	0	0.00117	0.00021	0	0	0	0	0.00943	0.07119	0	0.01934	0.0087	0	0.00229	0.01918	0.01687	0	0	0	0.00229	0	0.01934	0.00065	0.00204	0	0.01099
k__Bacteria|p__Actinobacteria|c__Coriobacteriia|o__Eggerthellales|f__Eggerthellaceae|g__Gordonibacter|s__Gordonibacter_pamelaeae	0	0	0.00068	0	0	0.00373	0	9e-05	0	0.00117	0.00021	0	0	0	0	0.00943	0.07119	0	0.01934	0.0087	0	0.00229	0.01918	0.01687	0	0	0	0.00229	0	0.01934	0.00065	0.00204	0	0.01099
k__Bacteria|p__Actinobacteria|c__Coriobacteriia|o__Eggerthellales|f__Eggerthellaceae|g__Slackia	0	0	0	0	0	0	0	0	0.05679	0	0	0	0	0	0	0	0	0	0	0	0.00245	0	0	0	0	0	0	0	0.00402	0	0	0	0	0
k__Bacteria|p__Actinobacteria|c__Coriobacteriia|o__Eggerthellales|f__Eggerthellaceae|g__Slackia|s__Slackia_isoflavoniconvertens	0	0	0	0	0	0	0	0	0.05679	0	0	0	0	0	0	0	0	0	0	0	0.00245	0	0	0	0	0	0	0	0.00402	0	0	0	0	0
k__Bacteria|p__Bacteroidetes	86.238	88.0645	72.1674	78.1937	82.7644	71.6418	86.7031	72.8791	58.127	87.7532	76.9971	91.0256	38.0769	79.2017	85.4307	89.654	69.7386	97.4694	74.4604	48.0784	77.2742	85.501	67.6865	75.6203	73.9377	35.1659	83.1055	67.0028	60.6409	43.7213	82.4688	54.4643	77.56	65.0402
k__Bacteria|p__Bacteroidetes|c__Bacteroidia	86.238	88.0645	72.1674	78.1937	82.7644	71.6418	86.7031	72.8791	58.127	87.7532	76.9971	91.0256	38.0769	79.2017	85.4307	89.654	69.7386	97.4694	74.4604	48.0784	77.2742	85.501	67.6865	75.6203	73.9377	35.1659	83.1055	67.0028	60.6409	43.7213	82.4688	54.4643	77.56	65.0402
k__Bacteria|p__Bacteroidetes|c__Bacteroidia|o__Bacteroidales	86.238	88.0645	72.1674	78.1937	82.7644	71.6418	86.7031	72.8791	58.127	87.7532	76.9971	91.0256	38.0769	79.2017	85.4307	89.654	69.7386	97.4694	74.4604	48.0784	77.2742	85.501	67.6865	75.6203	73.9377	35.1659	83.1055	67.0028	60.6409	43.7213	82.4688	54.4643	77.56	65.0402
k__Bacteria|p__Bacteroidetes|c__Bacteroidia|o__Bacteroidales|f__Bacteroidaceae	10.477	84.2506	64.3588	24.2279	79.881	47.8384	82.6823	70.4685	10.5363	19.476	21.9149	90.912	37.6625	18.1255	79.1417	6.60909	24.942	1.26075	40.4547	44.7698	60.7934	75.0855	62.7602	66.1208	12.2157	34.1005	69.2942	63.031	30.9996	43.6441	76.3077	52.0383	70.169	14.2432
k__Bacteria|p__Bacteroidetes|c__Bacteroidia|o__Bacteroidales|f__Bacteroidaceae|g__Bacteroides	10.477	84.2506	64.3588	24.2279	79.881	47.8384	82.6823	70.4685	10.5363	19.476	21.9149	90.912	37.6625	18.1255	79.1417	6.60909	24.942	1.26075	40.4547	44.7698	60.7934	75.0855	62.7602	66.1208	12.2157	34.1005	69.2942	63.031	30.9996	43.6441	76.3077	52.0383	70.169	14.2432
k__Bacteria|p__Bacteroidetes|c__Bacteroidia|o__Bacteroidales|f__Bacteroidaceae|g__Bacteroides|s__Bacteroides_caccae	0.24975	6.25399	3.22552	0.44592	0	0.55046	2.1285	0	0.57101	0.88968	1.33165	0	0	0.18166	0	0.18035	0	0.01173	0.40829	0	3.68213	0	0.47097	8.23828	0.12381	0.08354	0	1.96929	3.49355	0	0	4.46885	0	0.4964
k__Bacteria|p__Bacteroidetes|c__Bacteroidia|o__Bacteroidales|f__Bacteroidaceae|g__Bacteroides|s__Bacteroides_cellulosilyticus	0.00504	0.35963	0	0	0	0.45705	0.01522	0	0.00281	0.00199	0	0	0	0	0.01424	0.00027	6.51318	0	0.14445	0	0	0	0.04546	0	0	0.00547	0	0	0.02774	0	0	0	0.0435	0
k__Bacteria|p__Bacteroidetes|c__Bacteroidia|o__Bacteroidales|f__Bacteroidaceae|g__Bacteroides|s__Bacteroides_clarus	0	0	0	0	0	0	0	0	0.01416	0	0	0	0	0	0	0	0	0.00572	0.01259	0	0	0.02378	0	0	0	0	0	0	0	0	0	0.12291	0	0
k__Bacteria|p__Bacteroidetes|c__Bacteroidia|o__Bacteroidales|f__Bacteroidaceae|g__Bacteroides|s__Bacteroides_coprocola	0.88142	0	0	0	0	0	0	0	0	0	1.11608	0	0	0	0	0.03448	0	0	3.98845	0	0	0	0	0	1.31968	0	0	5.17605	0	0	0	0	0	1.8534
k__Bacteria|p__Bacteroidetes|c__Bacteroidia|o__Bacteroidales|f__Bacteroidaceae|g__Bacteroides|s__Bacteroides_coprophilus	3.45259	0	0	0	0	0	0	0	0	0	0	0	0	0	0	0	0	0	0	0	0	0	9.15629	0	0	0	0	0	0	0	0	0	0	0
k__Bacteria|p__Bacteroidetes|c__Bacteroidia|o__Bacteroidales|f__Bacteroidaceae|g__Bacteroides|s__Bacteroides_dorei	0	0	0	6.57375	0	4.64325	0.1236	0	1.15365	0	0.5142	0	0.09764	0.49221	0.38348	0.04779	0	0	0	0	26.6948	0	8.68781	0	0	0	0	0.40667	0.06568	0	0.07686	1.59853	23.8923	2.10728
k__Bacteria|p__Bacteroidetes|c__Bacteroidia|o__Bacteroidales|f__Bacteroidaceae|g__Bacteroides|s__Bacteroides_eggerthii	0	0	0	1.31881	0	0	0	0	0.15504	0.38655	0.08052	0	0	0	0	0	0	0.00118	0	0	0	0	0	0	0	0	0	0	0	0	0	0	0	0
k__Bacteria|p__Bacteroidetes|c__Bacteroidia|o__Bacteroidales|f__Bacteroidaceae|g__Bacteroides|s__Bacteroides_faecichinchillae	0.00023	0	0	0	0	0	0	0	0	0	0	0	0	0	0	0	0	0	0.0007	0	0	0	0	0	0	0	0	0	0.00383	0	0	0	0	0
k__Bacteria|p__Bacteroidetes|c__Bacteroidia|o__Bacteroidales|f__Bacteroidaceae|g__Bacteroides|s__Bacteroides_faecis	0	0	0	0	0	0	0	0	0	0	0.49187	0	0	0.11259	0	0	0	0	0	0	0	0	0	0	0	0	0	1.83055	0	0	0	0	0	0
k__Bacteria|p__Bacteroidetes|c__Bacteroidia|o__Bacteroidales|f__Bacteroidaceae|g__Bacteroides|s__Bacteroides_faecis_CAG_32	0	0	0	0	0	0	0	0	0	0	0.59574	0	0	0	0	0	0	0	0	0	0	0	0	0	0	0	0	0	0	0	0	0	0	0
k__Bacteria|p__Bacteroidetes|c__Bacteroidia|o__Bacteroidales|f__Bacteroidaceae|g__Bacteroides|s__Bacteroides_finegoldii	0.0291	0	0.76886	0.49713	0	1.05335	0.9576	0	0.08207	0	0.92769	0	0	0.12975	0	0.00374	0	0.00463	0.1275	0	0	0.00095	0	0	0	0.03794	0	0.12944	0.87964	0	0	0	0	0
k__Bacteria|p__Bacteroidetes|c__Bacteroidia|o__Bacteroidales|f__Bacteroidaceae|g__Bacteroides|s__Bacteroides_fragilis	0.01819	2.57417	0.53166	0.00599	0	0	0.0311	1.8372	0	0	0	5.33304	0.15009	0	0.18323	0.00129	0	0	0	0	14.5724	15.8182	0.00507	0	0	0.16837	0	0	4.83929	0.23095	4.6585	0	5.44388	0
k__Bacteria|p__Bacteroidetes|c__Bacteroidia|o__Bacteroidales|f__Bacteroidaceae|g__Bacteroides|s__Bacteroides_galacturonicus	0.0384	0	0.00041	0	0	0	0	0	0.0289	0.0065	0	0	0	0.00108	0	0.00309	0	0	0	0	0	0	0.67777	0	0	0.19829	0	0	0	0	0	0	0	0
k__Bacteria|p__Bacteroidetes|c__Bacteroidia|o__Bacteroidales|f__Bacteroidaceae|g__Bacteroides|s__Bacteroides_intestinalis	0.00104	0	0	0.08655	0	0.00897	0.29124	0	0.00294	0.21304	0.00582	0	0	0.00243	0.05253	0.01496	0	0.00096	0.12635	5.40882	0.32634	0	0.00089	0	0.00227	0	0	0	0.04459	0	0	0	0	0
k__Bacteria|p__Bacteroidetes|c__Bacteroidia|o__Bacteroidales|f__Bacteroidaceae|g__Bacteroides|s__Bacteroides_massiliensis	0.00344	0	0	0	0	0	0.00079	0	0.27818	0	0.92985	0	0	0.84989	0	0.50732	2.74453	0	0.38138	0	0	0	0	4.12949	0.19392	1.38747	0	0	0	0	0	0	0	0
k__Bacteria|p__Bacteroidetes|c__Bacteroidia|o__Bacteroidales|f__Bacteroidaceae|g__Bacteroides|s__Bacteroides_nordii	8e-05	0	0.0266	0	0	0.00075	0	0	0	0.00089	0	0	0	0	0	0	0	0	0	0	0	0	0	0	0.00101	0.00053	0	0	0.01025	0	0	0	0.00571	0
k__Bacteria|p__Bacteroidetes|c__Bacteroidia|o__Bacteroidales|f__Bacteroidaceae|g__Bacteroides|s__Bacteroides_ovatus	0.18326	0.07642	0.09644	0.12395	2.55157	1.0253	1.07898	11.4398	0.03806	0.3462	0.38604	0.59419	0.71849	0.16125	5.09922	0.23454	7.75984	0.06339	0.63269	0.00048	0.70018	0.74336	2.99332	11.6316	0.28313	0.14253	18.4925	2.70476	0.82793	5.08443	1.74312	4.70943	0.14631	0.81127
k__Bacteria|p__Bacteroidetes|c__Bacteroidia|o__Bacteroidales|f__Bacteroidaceae|g__Bacteroides|s__Bacteroides_plebeius	3.4307	0	22.7026	7.61157	0	24.4083	6.1384	0	4.35142	0.00083	0	0	0	4.22402	0	0.11408	0.00052	0.37718	22.9568	0	0	30.9748	33.2315	0	6.62383	17.6493	0	10.2051	4.7392	0.00099	0	7.3453	0.00239	0
k__Bacteria|p__Bacteroidetes|c__Bacteroidia|o__Bacteroidales|f__Bacteroidaceae|g__Bacteroides|s__Bacteroides_salyersiae	0	0	0	0	0	0	0.31674	0	0	0	0	0	0	0	0	0.31212	0	0	0.03827	0	0	0	0	2.27805	0	0.1974	0	0	0	0	2.73416	0	1.90156	0
k__Bacteria|p__Bacteroidetes|c__Bacteroidia|o__Bacteroidales|f__Bacteroidaceae|g__Bacteroides|s__Bacteroides_sartorii	0	0	0	0	0	0	0	0	0	0	0	0	0	0	0	0	0	0	0	0	0	0	0	0	0	0	0	0	0	0	0	0	0	0
k__Bacteria|p__Bacteroidetes|c__Bacteroidia|o__Bacteroidales|f__Bacteroidaceae|g__Bacteroides|s__Bacteroides_sp_CAG_144	0	0	0	0	0	0	0	0	0.0746	0	0	0	0	0	0	0	0	0	0	0	0	0	0	0	0	0	0	0	0	0	0	0	0	0
k__Bacteria|p__Bacteroidetes|c__Bacteroidia|o__Bacteroidales|f__Bacteroidaceae|g__Bacteroides|s__Bacteroides_sp_CAG_530	0	0	0	0	0	0	0	0	0	0	0	0	0	0	0	0	0	0	0	0	1.65045	0	0	0	0	0	0	0	0	0	0	0	0	0
k__Bacteria|p__Bacteroidetes|c__Bacteroidia|o__Bacteroidales|f__Bacteroidaceae|g__Bacteroides|s__Bacteroides_sp_CAG_598	0	0	0	0	0	0	0	0	0	0	0	0	0	0	0	0	0	0	0	0	0	0	0	0	0	0	0	0	0	0	0	0	0	0
k__Bacteria|p__Bacteroidetes|c__Bacteroidia|o__Bacteroidales|f__Bacteroidaceae|g__Bacteroides|s__Bacteroides_sp_D2	0	0	0	0	0	0	0	0	0	0	0	0.08578	0	0	0	0	0	0	0	0	0	0	0	0	0	0	0	0	0	0	0	0	0	0
k__Bacteria|p__Bacteroidetes|c__Bacteroidia|o__Bacteroidales|f__Bacteroidaceae|g__Bacteroides|s__Bacteroides_sp_OM05_12	0	0	0	0	0	0	0	0	0	0	0	0	0	0	0	0	0	0	0	0	0	0	0	0	0	0	0	0	0	0	0	0	0	0
k__Bacteria|p__Bacteroidetes|c__Bacteroidia|o__Bacteroidales|f__Bacteroidaceae|g__Bacteroides|s__Bacteroides_stercoris	0.3427	7.20265	3.11481	0.17495	43.5227	7.37491	7.40535	1.31442	0	0	6.31471	1.62065	0.00181	1.09191	10.2394	0.93005	0	0	0.11812	0	0.1175	14.4329	0	0	0.49513	1.89479	0	4.72282	1.25867	0.00024	27.5574	0.67029	14.8672	0
k__Bacteria|p__Bacteroidetes|c__Bacteroidia|o__Bacteroidales|f__Bacteroidaceae|g__Bacteroides|s__Bacteroides_thetaiotaomicron	0.07149	3.23314	0.1577	1.51831	0.72999	1.27452	0.5337	1.32396	0.03972	1.39851	0.15029	0.52643	1.52834	0.03235	0.40988	0.36728	0	0.02998	0.20842	4.71075	0.69963	1.5029	0.20211	0.50692	0.11876	0.32763	0	0	0.16529	1.6689	0	1.23557	2.38295	1.14362
k__Bacteria|p__Bacteroidetes|c__Bacteroidia|o__Bacteroidales|f__Bacteroidaceae|g__Bacteroides|s__Bacteroides_uniformis	0.68874	27.2221	24.3889	5.59843	29.6394	6.20469	4.97067	12.7148	0.14312	4.79597	2.51777	2.96462	0.07001	0.46849	9.11277	1.13974	0	0.13043	7.15325	0	9.86528	1.96636	2.17783	26.4021	0.05534	2.79524	0	19.6942	9.21065	7.38962	5.52492	9.90476	20.6442	0.7466
k__Bacteria|p__Bacteroidetes|c__Bacteroidia|o__Bacteroidales|f__Bacteroidaceae|g__Bacteroides|s__Bacteroides_vulgatus	1.05476	36.2453	9.2595	0.09854	3.43738	0.82359	58.6097	41.8383	3.27071	10.9014	5.82532	79.7666	35.0962	10.2921	53.6469	2.68697	7.92391	0.6346	4.15741	33.8434	2.48469	9.62229	5.09705	12.9322	2.9574	9.20633	50.8017	16.1921	5.3952	29.269	33.2785	21.5927	0.00882	7.0846
k__Bacteria|p__Bacteroidetes|c__Bacteroidia|o__Bacteroidales|f__Bacteroidaceae|g__Bacteroides|s__Bacteroides_xylanisolvens	0.02608	1.08315	0.08579	0.17401	0	0.01326	0.08074	0	0.32988	0.5345	0.72737	0.02062	0	0.08576	0	0.03101	0	0.00095	0	0.80632	0	0	0.01405	0.00214	0.04147	0.00568	0	0	0.03809	0	0.73424	0.38993	0.83015	0
k__Bacteria|p__Bacteroidetes|c__Bacteroidia|o__Bacteroidales|f__Bacteroidales_unclassified	0	0	0	0	0	0	0	0	0	0	0	0	0	0	0	0	0	0	0	0	0	0	0	0	0	0	0	0	0.00966	0	0	0	0	0
k__Bacteria|p__Bacteroidetes|c__Bacteroidia|o__Bacteroidales|f__Bacteroidales_unclassified|g__Bacteroidales_unclassified	0	0	0	0	0	0	0	0	0	0	0	0	0	0	0	0	0	0	0	0	0	0	0	0	0	0	0	0	0.00966	0	0	0	0	0
k__Bacteria|p__Bacteroidetes|c__Bacteroidia|o__Bacteroidales|f__Bacteroidales_unclassified|g__Bacteroidales_unclassified|s__Bacteroidales_bacterium_KA00251	0	0	0	0	0	0	0	0	0	0	0	0	0	0	0	0	0	0	0	0	0	0	0	0	0	0	0	0	0.00966	0	0	0	0	0
k__Bacteria|p__Bacteroidetes|c__Bacteroidia|o__Bacteroidales|f__Barnesiellaceae	0.59403	0	0.06951	0.89949	0	1.31764	0.79928	0	0.09036	0	1.03626	0	0	0.81564	0.23914	0.00317	0	0	0.06646	0	0.28081	0	0.65852	1.16927	0.00097	0	0	0	2.69747	0	0.06633	0.42542	0	0
k__Bacteria|p__Bacteroidetes|c__Bacteroidia|o__Bacteroidales|f__Barnesiellaceae|g__Barnesiella	0.40726	0	0	0.63159	0	1.31319	0.10341	0	0.05921	0	0.92511	0	0	0.81564	0.09504	0.00317	0	0	0.02003	0	0.20423	0	0.03779	1.16927	0	0	0	0	1.88749	0	0	0	0	0
k__Bacteria|p__Bacteroidetes|c__Bacteroidia|o__Bacteroidales|f__Barnesiellaceae|g__Barnesiella|s__Barnesiella_intestinihominis	0.40726	0	0	0.63159	0	1.31319	0.10341	0	0.05921	0	0.92511	0	0	0.81564	0.09504	0.00317	0	0	0.02003	0	0.20423	0	0.03779	1.16927	0	0	0	0	1.88749	0	0	0	0	0
k__Bacteria|p__Bacteroidetes|c__Bacteroidia|o__Bacteroidales|f__Barnesiellaceae|g__Coprobacter	0.18676	0	0.06951	0.2679	0	0.00445	0.69587	0	0.03115	0	0.11115	0	0	0	0.14411	0	0	0	0.04643	0	0.07659	0	0.62073	0	0.00097	0	0	0	0.80999	0	0.06633	0.42542	0	0
k__Bacteria|p__Bacteroidetes|c__Bacteroidia|o__Bacteroidales|f__Barnesiellaceae|g__Coprobacter|s__Coprobacter_fastidiosus	0.18593	0	0.06951	0.2266	0	0.00445	0.69587	0	0.03115	0	0	0	0	0	0.14411	0	0	0	0.03473	0	0	0	0.62073	0	0	0	0	0	0.77209	0	0	0.42542	0	0
k__Bacteria|p__Bacteroidetes|c__Bacteroidia|o__Bacteroidales|f__Barnesiellaceae|g__Coprobacter|s__Coprobacter_secundus	0.00084	0	0	0.0413	0	0	0	0	0	0	0.11115	0	0	0	0	0	0	0	0.0117	0	0.07659	0	0	0	0.00097	0	0	0	0.0379	0	0.06633	0	0	0
k__Bacteria|p__Bacteroidetes|c__Bacteroidia|o__Bacteroidales|f__Odoribacteraceae	0.46182	0.15632	0.62105	1.74976	0	2.04183	0.29805	0	0.76088	0.75877	0.40173	0	0	0.28288	0.28353	0.11788	0	0.1636	0.91053	0	0.50188	0	0.14884	3.62911	0	0.0189	0	0	1.63304	0	1.00379	0	0.7863	0
k__Bacteria|p__Bacteroidetes|c__Bacteroidia|o__Bacteroidales|f__Odoribacteraceae|g__Butyricimonas	0.17408	0.0081	0	0.5907	0	0.48012	0.06346	0	0.19345	0.28352	0.24201	0	0	0.28288	0.02282	0.01037	0	0.02051	0.11667	0	0	0	0.00694	1.80074	0	0.00332	0	0	0.62959	0	0	0	0	0
k__Bacteria|p__Bacteroidetes|c__Bacteroidia|o__Bacteroidales|f__Odoribacteraceae|g__Butyricimonas|s__Butyricimonas_synergistica	0.0797	0.00648	0	0.00479	0	0.46718	0.01894	0	0.07304	0.0075	0.22674	0	0	0	0	0.00861	0	0.00777	0.047	0	0	0	0	0.14615	0	0.00042	0	0	0	0	0	0	0	0
k__Bacteria|p__Bacteroidetes|c__Bacteroidia|o__Bacteroidales|f__Odoribacteraceae|g__Butyricimonas|s__Butyricimonas_virosa	0.09438	0.00162	0	0.58591	0	0.01294	0.04451	0	0.12041	0.27601	0.01527	0	0	0.28288	0.02282	0.00176	0	0.01274	0.06967	0	0	0	0.00694	1.65459	0	0.0029	0	0	0.62959	0	0	0	0	0
k__Bacteria|p__Bacteroidetes|c__Bacteroidia|o__Bacteroidales|f__Odoribacteraceae|g__Odoribacter	0.28774	0.14822	0.62105	1.15906	0	1.56171	0.2346	0	0.56743	0.47526	0.15971	0	0	0	0.26071	0.10751	0	0.14309	0.79385	0	0.50188	0	0.14189	1.82838	0	0.01557	0	0	1.00345	0	1.00379	0	0.7863	0
k__Bacteria|p__Bacteroidetes|c__Bacteroidia|o__Bacteroidales|f__Odoribacteraceae|g__Odoribacter|s__Odoribacter_splanchnicus	0.28774	0.14822	0.62105	1.15906	0	1.56171	0.2346	0	0.56743	0.47526	0.15971	0	0	0	0.26071	0.10751	0	0.14309	0.79385	0	0.50188	0	0.14189	1.82838	0	0.01557	0	0	1.00345	0	1.00379	0	0.7863	0
k__Bacteria|p__Bacteroidetes|c__Bacteroidia|o__Bacteroidales|f__Porphyromonadaceae	0	0	0	0	0	0	0	0	0	0	0	0	0	0	0	0	0	0	0	0	0	7e-05	0	0	0	0.18292	0	0	0.02451	0	0	0	0	0
k__Bacteria|p__Bacteroidetes|c__Bacteroidia|o__Bacteroidales|f__Porphyromonadaceae|g__Porphyromonas	0	0	0	0	0	0	0	0	0	0	0	0	0	0	0	0	0	0	0	0	0	7e-05	0	0	0	0.18292	0	0	0.02451	0	0	0	0	0
k__Bacteria|p__Bacteroidetes|c__Bacteroidia|o__Bacteroidales|f__Porphyromonadaceae|g__Porphyromonas|s__Porphyromonas_asaccharolytica	0	0	0	0	0	0	0	0	0	0	0	0	0	0	0	0	0	0	0	0	0	0	0	0	0	0	0	0	0.00475	0	0	0	0	0
k__Bacteria|p__Bacteroidetes|c__Bacteroidia|o__Bacteroidales|f__Porphyromonadaceae|g__Porphyromonas|s__Porphyromonas_gingivalis	0	0	0	0	0	0	0	0	0	0	0	0	0	0	0	0	0	0	0	0	0	0	0	0	0	0.18292	0	0	0	0	0	0	0	0
k__Bacteria|p__Bacteroidetes|c__Bacteroidia|o__Bacteroidales|f__Porphyromonadaceae|g__Porphyromonas|s__Porphyromonas_sp_HMSC065F10	0	0	0	0	0	0	0	0	0	0	0	0	0	0	0	0	0	0	0	0	0	7e-05	0	0	0	0	0	0	0.00036	0	0	0	0	0
k__Bacteria|p__Bacteroidetes|c__Bacteroidia|o__Bacteroidales|f__Porphyromonadaceae|g__Porphyromonas|s__Porphyromonas_uenonis	0	0	0	0	0	0	0	0	0	0	0	0	0	0	0	0	0	0	0	0	0	0	0	0	0	0	0	0	0.0194	0	0	0	0	0
k__Bacteria|p__Bacteroidetes|c__Bacteroidia|o__Bacteroidales|f__Prevotellaceae	70.8378	0.02046	0.01004	42.722	0.00436	13.4911	0.15803	0	44.158	64.9688	42.6188	0.00303	0.39878	54.098	0.00407	80.8205	31.9394	95.6191	28.53	0	11.7555	0.00275	1.79263	0.00065	61.3284	0.00155	0	0.29869	0.76223	0.05927	0.04925	0	0.00616	46.5044
k__Bacteria|p__Bacteroidetes|c__Bacteroidia|o__Bacteroidales|f__Prevotellaceae|g__Paraprevotella	0.14517	0	0	0.07292	0	0	0.15623	0	0.21996	0	0	0	0	0	0	0.02473	0	0	0.75305	0	0	0	0.17021	0	0	0	0	0	0.21413	0	0	0	0	0
k__Bacteria|p__Bacteroidetes|c__Bacteroidia|o__Bacteroidales|f__Prevotellaceae|g__Paraprevotella|s__Paraprevotella_clara	0	0	0	0	0	0	0.01536	0	0.10114	0	0	0	0	0	0	0	0	0	0.27686	0	0	0	0	0	0	0	0	0	0.0179	0	0	0	0	0
k__Bacteria|p__Bacteroidetes|c__Bacteroidia|o__Bacteroidales|f__Prevotellaceae|g__Paraprevotella|s__Paraprevotella_xylaniphila	0.14517	0	0	0.07292	0	0	0.14087	0	0.11882	0	0	0	0	0	0	0.02473	0	0	0.47619	0	0	0	0.17021	0	0	0	0	0	0.19623	0	0	0	0	0
k__Bacteria|p__Bacteroidetes|c__Bacteroidia|o__Bacteroidales|f__Prevotellaceae|g__Prevotella	70.6926	0.02046	0.01004	42.6491	0.00436	13.4911	0.0018	0	43.938	64.9688	42.6188	0.00303	0.39878	54.098	0.00407	80.7957	31.9394	95.6191	27.777	0	11.7555	0.00275	1.62242	0.00065	61.3284	0.00155	0	0.29869	0.5481	0.05927	0.04925	0	0.00616	46.5044
k__Bacteria|p__Bacteroidetes|c__Bacteroidia|o__Bacteroidales|f__Prevotellaceae|g__Prevotella|s__Prevotella_bivia	0	0	0	0	0	0.01605	0	0	0	0	0	0	0.01326	0	0	0	0	0	0	0	0	0	0	0	0	0	0	0	0.31775	0	0	0	0	0
k__Bacteria|p__Bacteroidetes|c__Bacteroidia|o__Bacteroidales|f__Prevotellaceae|g__Prevotella|s__Prevotella_buccalis	0	0	0	0.00197	0	0	0	0	0	0	0	0	0	0	0	0	0	0	0	0	0	0	0	0	0	0	0	0	0.00928	0	0	0	0	0
k__Bacteria|p__Bacteroidetes|c__Bacteroidia|o__Bacteroidales|f__Prevotellaceae|g__Prevotella|s__Prevotella_copri	70.6926	0.02046	0.00273	40.6448	0.00436	13.4566	0.0018	0	38.4581	64.9688	42.6116	0.00303	0.33237	54.098	0.00407	74.6222	0.0008	84.4317	0.00459	0	0.01317	0.00275	0	0.00065	61.3284	0.00155	0	0	0.02306	0.05363	0	0	0.00616	46.5044
k__Bacteria|p__Bacteroidetes|c__Bacteroidia|o__Bacteroidales|f__Prevotellaceae|g__Prevotella|s__Prevotella_corporis	0	0	0.00731	0	0	0	0	0	0	0	0	0	0.00814	0	0	0	0	0	0	0	0	0	0	0	0	0	0	0	0.04501	0.00564	0.04925	0	0	0
k__Bacteria|p__Bacteroidetes|c__Bacteroidia|o__Bacteroidales|f__Prevotellaceae|g__Prevotella|s__Prevotella_disiens	0	0	0	0	0	0.01846	0	0	0	0	0.00719	0	0.00657	0	0	0	0	0	0	0	0.01295	0	0	0	0	0	0	0	0.14359	0	0	0	0	0
k__Bacteria|p__Bacteroidetes|c__Bacteroidia|o__Bacteroidales|f__Prevotellaceae|g__Prevotella|s__Prevotella_histicola	0	0	0	0	0	0	0	0	0	0	0	0	0	0	0	0	0	0	0	0	0	0	0	0	0	0	0	0	0	0	0	0	0	0
k__Bacteria|p__Bacteroidetes|c__Bacteroidia|o__Bacteroidales|f__Prevotellaceae|g__Prevotella|s__Prevotella_intermedia	0	0	0	0	0	0	0	0	0	0	0	0	0	0	0	0	0	0	0	0	0	0	0	0	0	0	0	0	0	0	0	0	0	0
k__Bacteria|p__Bacteroidetes|c__Bacteroidia|o__Bacteroidales|f__Prevotellaceae|g__Prevotella|s__Prevotella_jejuni	0	0	0	0	0	0	0	0	0	0	0	0	0	0	0	0	0	0	0	0	0	0	0	0	0	0	0	0	0	0	0	0	0	0
k__Bacteria|p__Bacteroidetes|c__Bacteroidia|o__Bacteroidales|f__Prevotellaceae|g__Prevotella|s__Prevotella_melaninogenica	0	0	0	0	0	0	0	0	0	0	0	0	0	0	0	0	0	0	0	0	0	0	0	0	0	0	0	0	0	0	0	0	0	0
k__Bacteria|p__Bacteroidetes|c__Bacteroidia|o__Bacteroidales|f__Prevotellaceae|g__Prevotella|s__Prevotella_salivae	0	0	0	0	0	0	0	0	0	0	0	0	0	0	0	0	0	0	0	0	0	0	0	0	0	0	0	0	0	0	0	0	0	0
k__Bacteria|p__Bacteroidetes|c__Bacteroidia|o__Bacteroidales|f__Prevotellaceae|g__Prevotella|s__Prevotella_sp_885	0	0	0	0	0	0	0	0	0	0	0	0	0	0	0	0	0	0	0	0	0	0	0	0	0	0	0	0	0	0	0	0	0	0
k__Bacteria|p__Bacteroidetes|c__Bacteroidia|o__Bacteroidales|f__Prevotellaceae|g__Prevotella|s__Prevotella_sp_AM42_24	0	0	0	0	0	0	0	0	0.00012	0	0	0	0	0	0	0	0	0	0	0	10.8738	0	0	0	0	0	0	0	0	0	0	0	0	0
k__Bacteria|p__Bacteroidetes|c__Bacteroidia|o__Bacteroidales|f__Prevotellaceae|g__Prevotella|s__Prevotella_sp_CAG_1031	0	0	0	0	0	0	0	0	0	0	0	0	0	0	0	0	0	0	0	0	0	0	0	0	0	0	0	0	0	0	0	0	0	0
k__Bacteria|p__Bacteroidetes|c__Bacteroidia|o__Bacteroidales|f__Prevotellaceae|g__Prevotella|s__Prevotella_sp_CAG_1058	0	0	0	0	0	0	0	0	0	0	0	0	0	0	0	0	0	0	0	0	0	0	0	0	0	0	0	0	0	0	0	0	0	0
k__Bacteria|p__Bacteroidetes|c__Bacteroidia|o__Bacteroidales|f__Prevotellaceae|g__Prevotella|s__Prevotella_sp_CAG_1185	0	0	0	0	0	0	0	0	0	0	0	0	0	0	0	0	0	0	0	0	0	0	0	0	0	0	0	0	0	0	0	0	0	0
k__Bacteria|p__Bacteroidetes|c__Bacteroidia|o__Bacteroidales|f__Prevotellaceae|g__Prevotella|s__Prevotella_sp_CAG_279	0	0	0	2.00236	0	0	0	0	0.26545	0	0	0	0	0	0	0	0	0.34856	6.00017	0	0.85563	0	1.62242	0	0	0	0	0	0	0	0	0	0	0
k__Bacteria|p__Bacteroidetes|c__Bacteroidia|o__Bacteroidales|f__Prevotellaceae|g__Prevotella|s__Prevotella_sp_CAG_485	0	0	0	0	0	0	0	0	0	0	0	0	0	0	0	0	0	0	0	0	0	0	0	0	0	0	0	0	0	0	0	0	0	0
k__Bacteria|p__Bacteroidetes|c__Bacteroidia|o__Bacteroidales|f__Prevotellaceae|g__Prevotella|s__Prevotella_sp_CAG_520	0	0	0	0	0	0	0	0	4.21813	0	0	0	0	0	0	0	0	0	0	0	0	0	0	0	0	0	0	0	0	0	0	0	0	0
k__Bacteria|p__Bacteroidetes|c__Bacteroidia|o__Bacteroidales|f__Prevotellaceae|g__Prevotella|s__Prevotella_sp_CAG_5226	0	0	0	0	0	0	0	0	0.96761	0	0	0	0	0	0	0	0	0	0	0	0	0	0	0	0	0	0	0	0	0	0	0	0	0
k__Bacteria|p__Bacteroidetes|c__Bacteroidia|o__Bacteroidales|f__Prevotellaceae|g__Prevotella|s__Prevotella_stercorea	0	0	0	0	0	0	0	0	0.02854	0	0	0	0.02867	0	0	6.17348	31.9386	10.8389	21.7722	0	0	0	0	0	0	0	0	0.29869	0	0	0	0	0	0
k__Bacteria|p__Bacteroidetes|c__Bacteroidia|o__Bacteroidales|f__Prevotellaceae|g__Prevotella|s__Prevotella_timonensis	0	0	0	0	0	0	0	0	0	0	0	0	0.00976	0	0	0	0	0	0	0	0	0	0	0	0	0	0	0	0.0094	0	0	0	0	0
k__Bacteria|p__Bacteroidetes|c__Bacteroidia|o__Bacteroidales|f__Rikenellaceae	3.2095	2.1435	4.95421	6.2701	0	5.03781	0.76063	0	2.13883	0.22448	8.40374	0	0.00183	5.14832	1.03144	1.30845	10.9418	0.05788	2.50056	0	0.12925	0.4528	1.14614	2.5651	0	0.29814	0	0	21.5434	0	0.23151	0	5.40439	0
k__Bacteria|p__Bacteroidetes|c__Bacteroidia|o__Bacteroidales|f__Rikenellaceae|g__Alistipes	3.2095	2.1435	4.95421	6.2701	0	5.03781	0.76063	0	2.13883	0.22448	8.40374	0	0.00183	5.14832	1.03144	1.30845	10.9418	0.05788	2.50056	0	0.12925	0.4528	1.14614	2.5651	0	0.29814	0	0	21.5434	0	0.23151	0	5.40439	0
k__Bacteria|p__Bacteroidetes|c__Bacteroidia|o__Bacteroidales|f__Rikenellaceae|g__Alistipes|s__Alistipes_finegoldii	0.00309	1.44017	0.43579	0	0	0.2048	0.00513	0	0.00171	0	0.00179	0	0	0	0	0.03172	10.9418	0.02886	0.32583	0	0.01775	0.44274	0.50586	2.1477	0	0.01628	0	0	4.51246	0	0	0	0.00085	0
k__Bacteria|p__Bacteroidetes|c__Bacteroidia|o__Bacteroidales|f__Rikenellaceae|g__Alistipes|s__Alistipes_indistinctus	0.10604	0	0.01137	0	0	0.19461	0	0	0	0	0.02962	0	0	0.05535	0.00112	0.09754	0	0	0.07021	0	0	0	0	0	0	0	0	0	0	0	0	0	0.08212	0
k__Bacteria|p__Bacteroidetes|c__Bacteroidia|o__Bacteroidales|f__Rikenellaceae|g__Alistipes|s__Alistipes_inops	0.02082	0	0	0	0	0	0	0	0	0	0.09393	0	0	0	0	0	0	0	0	0	0	0	0	0	0	0	0	0	0	0	0	0	0	0
k__Bacteria|p__Bacteroidetes|c__Bacteroidia|o__Bacteroidales|f__Rikenellaceae|g__Alistipes|s__Alistipes_onderdonkii	0.00147	0	0	0	0	0	0	0	0	0	0	0	0	0	0	0	0	0	0.02934	0	0.00263	0	0	0	0	0	0	0	0	0	0	0	0	0
k__Bacteria|p__Bacteroidetes|c__Bacteroidia|o__Bacteroidales|f__Rikenellaceae|g__Alistipes|s__Alistipes_putredinis	3.0074	0.70133	4.25133	6.19698	0	4.44345	0.67065	0	2.12718	0	7.07771	0	0.00183	5.00647	1.02023	1.16648	0	0.01977	1.90451	0	0.10427	0.01006	0.63605	0	0	0.28187	0	0	15.7643	0	0	0	5.28433	0
k__Bacteria|p__Bacteroidetes|c__Bacteroidia|o__Bacteroidales|f__Rikenellaceae|g__Alistipes|s__Alistipes_shahii	0.07069	0.002	0.25571	0.07312	0	0.19495	0.08484	0	0.00993	0.22448	1.20069	0	0	0.0865	0.01009	0.01271	0	0.00924	0.17067	0	0.0046	0	0.00423	0.41739	0	0	0	0	1.26672	0	0.23151	0	0.03709	0
k__Bacteria|p__Bacteroidetes|c__Bacteroidia|o__Bacteroidales|f__Tannerellaceae	0.65785	1.4937	2.15377	2.32443	2.87904	1.91508	2.00481	2.41058	0.44268	2.32513	2.62165	0.11064	0.01372	0.73136	4.73079	0.79499	1.91542	0.36802	1.99818	3.30868	3.81332	9.9598	1.18019	2.1354	0.39256	0.56389	13.8112	3.67306	2.97096	0.01799	4.8102	2.00054	1.19414	4.2926
k__Bacteria|p__Bacteroidetes|c__Bacteroidia|o__Bacteroidales|f__Tannerellaceae|g__Parabacteroides	0.65785	1.4937	2.15377	2.32443	2.87904	1.91508	2.00481	2.41058	0.44268	2.32513	2.62165	0.11064	0.01372	0.73136	4.73079	0.79499	1.91542	0.36802	1.99818	3.30868	3.81332	9.9598	1.18019	2.1354	0.39256	0.56389	13.8112	3.67306	2.97096	0.01799	4.8102	2.00054	1.19414	4.2926
k__Bacteria|p__Bacteroidetes|c__Bacteroidia|o__Bacteroidales|f__Tannerellaceae|g__Parabacteroides|s__Parabacteroides_distasonis	0.21466	1.49276	0.67264	1.18373	2.46925	1.58586	1.35392	1.87465	0.30274	1.73366	0.26601	0	0.01372	0.68093	3.71248	0.17834	0	0.26747	1.15904	3.30868	2.76209	9.17155	0.43786	1.47487	0.15624	0.31587	13.8112	0	0.82789	0.01799	4.49575	1.64424	1.19414	1.47061
k__Bacteria|p__Bacteroidetes|c__Bacteroidia|o__Bacteroidales|f__Tannerellaceae|g__Parabacteroides|s__Parabacteroides_goldsteinii	0	0	0	0	0.40979	0.05936	0	0	0.00289	0	0	0	0	0.04684	0.18614	0	0	0	0	0	0	0	0	0	0.00101	0	0	0	0	0	0	0	0	0
k__Bacteria|p__Bacteroidetes|c__Bacteroidia|o__Bacteroidales|f__Tannerellaceae|g__Parabacteroides|s__Parabacteroides_gordonii	0	0	0.00715	0	0	0	0	0	0	0	0	0	0	0.0036	0	0	0	0	0	0	0	0	0	0	0	0	0	0	0	0	0	0	0	0
k__Bacteria|p__Bacteroidetes|c__Bacteroidia|o__Bacteroidales|f__Tannerellaceae|g__Parabacteroides|s__Parabacteroides_johnsonii	0	0.00094	0	0	0	0	0	0	0	0	0	0	0	0	0	0	0	0	0	0	0	0	0	0	0	0.09064	0	0	0	0	0	0	0	0
k__Bacteria|p__Bacteroidetes|c__Bacteroidia|o__Bacteroidales|f__Tannerellaceae|g__Parabacteroides|s__Parabacteroides_merdae	0.44319	0	1.47398	1.1407	0	0.26986	0.65089	0.53593	0.13706	0.59147	2.35564	0.11064	0	0	0.83217	0.61665	1.91542	0.10054	0.83914	0	1.05123	0.78825	0.74232	0.66054	0.23532	0.15738	0	3.67306	2.14307	0	0.31445	0.3563	0	2.82199
k__Bacteria|p__Cyanobacteria	0	0	0	0	0	0	0.00164	0	0	0	0	0	0	0	0	0	0	0	0	0	0	0	0	0	0	0	0	0	0	0	0	0	0	0
k__Bacteria|p__Cyanobacteria|c__Cyanobacteria_unclassified	0	0	0	0	0	0	0.00164	0	0	0	0	0	0	0	0	0	0	0	0	0	0	0	0	0	0	0	0	0	0	0	0	0	0	0
k__Bacteria|p__Cyanobacteria|c__Cyanobacteria_unclassified|o__Nostocales	0	0	0	0	0	0	0.00164	0	0	0	0	0	0	0	0	0	0	0	0	0	0	0	0	0	0	0	0	0	0	0	0	0	0	0
k__Bacteria|p__Cyanobacteria|c__Cyanobacteria_unclassified|o__Nostocales|f__Nostocaceae	0	0	0	0	0	0	0.00164	0	0	0	0	0	0	0	0	0	0	0	0	0	0	0	0	0	0	0	0	0	0	0	0	0	0	0
k__Bacteria|p__Cyanobacteria|c__Cyanobacteria_unclassified|o__Nostocales|f__Nostocaceae|g__Nostoc	0	0	0	0	0	0	0.00164	0	0	0	0	0	0	0	0	0	0	0	0	0	0	0	0	0	0	0	0	0	0	0	0	0	0	0
k__Bacteria|p__Cyanobacteria|c__Cyanobacteria_unclassified|o__Nostocales|f__Nostocaceae|g__Nostoc|s__Nostoc_flagelliforme	0	0	0	0	0	0	0.00164	0	0	0	0	0	0	0	0	0	0	0	0	0	0	0	0	0	0	0	0	0	0	0	0	0	0	0
k__Bacteria|p__Firmicutes	12.8096	5.96347	19.7425	19.2617	12.4265	27.8754	12.7235	26.2882	40.7752	10.6214	19.2472	6.78752	49.094	19.2772	9.12739	9.99293	25.9836	2.45018	23.9648	45.7522	21.356	4.32953	30.4916	22.3906	22.9569	59.8012	11.6562	24.7574	29.5413	34.2709	11.8841	39.0489	18.4398	14.0865
k__Bacteria|p__Firmicutes|c__Bacilli	0.37084	0.19696	0.03367	0.11645	0.04795	0.08596	0.19788	0.12623	0.10743	0.00986	2.41063	0.28408	0.05169	0.19659	0.14183	0.17501	0.22861	0.42612	0.3299	0.12613	0.04831	0.26756	0.3615	0.0375	0.19774	2.05546	0.09323	4.76464	1.7915	3.86998	0.64543	0.43723	0.08345	0.74002
k__Bacteria|p__Firmicutes|c__Bacilli|o__Bacillales	0.00062	0	0	0	0	0	0.00524	0	0	0.00073	0	0.00569	0	0	0.00763	0	0	0	0.0006	0.00123	0	0	0.04398	0	0.00504	0.07726	0.00551	0	0.00232	0.00349	0.03965	0.00614	0.00498	0.00137
k__Bacteria|p__Firmicutes|c__Bacilli|o__Bacillales|f__Bacillales_unclassified	0.00062	0	0	0	0	0	0.00524	0	0	0.00073	0	0.00569	0	0	0.00763	0	0	0	0.0006	0.00123	0	0	0.04398	0	0.00504	0.07726	0.00551	0	0.00232	0.00349	0.03965	0.00614	0.00498	0.00137
k__Bacteria|p__Firmicutes|c__Bacilli|o__Bacillales|f__Bacillales_unclassified|g__Gemella	0.00062	0	0	0	0	0	0.00524	0	0	0.00073	0	0.00569	0	0	0.00763	0	0	0	0.0006	0.00123	0	0	0.04398	0	0.00504	0.07726	0.00551	0	0.00232	0.00349	0.03965	0.00614	0.00498	0.00137
k__Bacteria|p__Firmicutes|c__Bacilli|o__Bacillales|f__Bacillales_unclassified|g__Gemella|s__Gemella_asaccharolytica	0	0	0	0	0	0	0	0	0	0	0	0	0	0	0	0	0	0	0	0	0	0	0	0	0	0	0	0	0.00232	0	0	0	0	0
k__Bacteria|p__Firmicutes|c__Bacilli|o__Bacillales|f__Bacillales_unclassified|g__Gemella|s__Gemella_haemolysans	0	0	0	0	0	0	0	0	0	0	0	0	0	0	0	0	0	0	0	0	0	0	0.00152	0	0	0.02494	0	0	0	0	0.00994	0.00232	0	0
k__Bacteria|p__Firmicutes|c__Bacilli|o__Bacillales|f__Bacillales_unclassified|g__Gemella|s__Gemella_morbillorum	0	0	0	0	0	0	0	0	0	0	0	0.00198	0	0	0	0	0	0	0	0	0	0	0.02851	0	0	0.00834	0.00175	0	0	0	0	0	0.00118	0.00137
k__Bacteria|p__Firmicutes|c__Bacilli|o__Bacillales|f__Bacillales_unclassified|g__Gemella|s__Gemella_sanguinis	0.00062	0	0	0	0	0	0.00524	0	0	0.00073	0	0.00371	0	0	0.00763	0	0	0	0.0006	0.00123	0	0	0.01395	0	0.00504	0.04398	0.00377	0	0	0.00349	0.02971	0.00382	0.0038	0
k__Bacteria|p__Firmicutes|c__Bacilli|o__Lactobacillales	0.37022	0.19696	0.03367	0.11645	0.04795	0.08596	0.19264	0.12623	0.10743	0.00913	2.41063	0.27839	0.05169	0.19659	0.1342	0.17501	0.22861	0.42612	0.3293	0.1249	0.04831	0.26756	0.31752	0.0375	0.1927	1.9782	0.08771	4.76464	1.78918	3.86649	0.60578	0.43109	0.07848	0.73865
k__Bacteria|p__Firmicutes|c__Bacilli|o__Lactobacillales|f__Carnobacteriaceae	0	0	0	0	0	0	0	0	0	0	0	0	0	0	0	0	0	0	0	0	0	0	0	0	0	0	0	0	0	0	0.00089	0	0	0
k__Bacteria|p__Firmicutes|c__Bacilli|o__Lactobacillales|f__Carnobacteriaceae|g__Granulicatella	0	0	0	0	0	0	0	0	0	0	0	0	0	0	0	0	0	0	0	0	0	0	0	0	0	0	0	0	0	0	0.00089	0	0	0
k__Bacteria|p__Firmicutes|c__Bacilli|o__Lactobacillales|f__Carnobacteriaceae|g__Granulicatella|s__Granulicatella_adiacens	0	0	0	0	0	0	0	0	0	0	0	0	0	0	0	0	0	0	0	0	0	0	0	0	0	0	0	0	0	0	0.00089	0	0	0
k__Bacteria|p__Firmicutes|c__Bacilli|o__Lactobacillales|f__Carnobacteriaceae|g__Granulicatella|s__Granulicatella_elegans	0	0	0	0	0	0	0	0	0	0	0	0	0	0	0	0	0	0	0	0	0	0	0	0	0	0	0	0	0	0	0	0	0	0
k__Bacteria|p__Firmicutes|c__Bacilli|o__Lactobacillales|f__Enterococcaceae	0	0	0.00223	0.00842	0	0	0.00254	0	0	0	0.00564	0.00337	0	0.00251	0	0.00917	0.00619	0.2806	0.00383	0	0.01085	0.00466	0	0.00843	0.00569	0.00489	0.00983	0.00669	0	0.01646	0	0	0.00327	0
k__Bacteria|p__Firmicutes|c__Bacilli|o__Lactobacillales|f__Enterococcaceae|g__Enterococcus	0	0	0.00223	0.00842	0	0	0.00254	0	0	0	0.00564	0.00337	0	0.00251	0	0.00917	0.00619	0.2806	0.00383	0	0.01085	0.00466	0	0.00843	0.00569	0.00489	0.00983	0.00669	0	0.01646	0	0	0.00327	0
k__Bacteria|p__Firmicutes|c__Bacilli|o__Lactobacillales|f__Enterococcaceae|g__Enterococcus|s__Enterococcus_avium	0	0	0	0	0	0	0	0	0	0	0	0	0	0	0	0	0	0	0	0	0	0	0	0	0	0	0.00983	0	0	0	0	0	0	0
k__Bacteria|p__Firmicutes|c__Bacilli|o__Lactobacillales|f__Enterococcaceae|g__Enterococcus|s__Enterococcus_faecalis	0	0	0	0	0	0	0	0	0	0	0.00369	0	0	0	0	0	0	0	0	0	0	0.00466	0	0	0	0	0	0.00586	0	0	0	0	0	0
k__Bacteria|p__Firmicutes|c__Bacilli|o__Lactobacillales|f__Enterococcaceae|g__Enterococcus|s__Enterococcus_faecium	0	0	0.00223	0.00842	0	0	0.00254	0	0	0	0.00195	0	0	0	0	0.00917	0.00619	0.00418	0.00383	0	0.01085	0	0	0.00843	0.00569	0.00489	0	0.00083	0	0.01646	0	0	0.00327	0
k__Bacteria|p__Firmicutes|c__Bacilli|o__Lactobacillales|f__Enterococcaceae|g__Enterococcus|s__Enterococcus_gallinarum	0	0	0	0	0	0	0	0	0	0	0	0.00337	0	0	0	0	0	0	0	0	0	0	0	0	0	0	0	0	0	0	0	0	0	0
k__Bacteria|p__Firmicutes|c__Bacilli|o__Lactobacillales|f__Enterococcaceae|g__Enterococcus|s__Enterococcus_hirae	0	0	0	0	0	0	0	0	0	0	0	0	0	0.00251	0	0	0	0.27642	0	0	0	0	0	0	0	0	0	0	0	0	0	0	0	0
k__Bacteria|p__Firmicutes|c__Bacilli|o__Lactobacillales|f__Lactobacillaceae	0.336	0	0.0002	0.10804	0.013	0.01395	0.00202	0.0189	0.02496	0.00036	0.80523	0.00302	0	0.00363	0	0.01028	0.15196	0.0191	0	0.00355	0.00362	0.20606	0.00099	0	0.00809	1.06031	0.00109	3.92285	0.96942	3.45781	0.0117	0.17122	0	0.17953
k__Bacteria|p__Firmicutes|c__Bacilli|o__Lactobacillales|f__Lactobacillaceae|g__Lactobacillus	0.336	0	0.0002	0.10804	0.013	0.01395	0.00202	0.0189	0.02496	0.00036	0.80523	0.00302	0	0.00363	0	0.01028	0.15196	0.0191	0	0.00355	0.00362	0.20606	0.00099	0	0.00809	1.06031	0.00109	3.92285	0.96942	3.45781	0.0117	0.17122	0	0.17953
k__Bacteria|p__Firmicutes|c__Bacilli|o__Lactobacillales|f__Lactobacillaceae|g__Lactobacillus|s__Lactobacillus_agilis	0	0	0	0	0	0	0	0	0	0	0.17237	0	0	0	0	0	0	0	0	0	0	0	0	0	0	0	0	0	0	0	0	0	0	0
k__Bacteria|p__Firmicutes|c__Bacilli|o__Lactobacillales|f__Lactobacillaceae|g__Lactobacillus|s__Lactobacillus_crispatus	0	0	0.0002	0	0.00925	0	0.00202	0	0	0	0	0.00302	0	0	0	0	0	0	0	0	0	0	0	0	0	0.00023	0	0.08511	0.00241	0	0	0	0	0
k__Bacteria|p__Firmicutes|c__Bacilli|o__Lactobacillales|f__Lactobacillaceae|g__Lactobacillus|s__Lactobacillus_crustorum	0	0	0	0	0	0	0	0	0	0	0	0	0	0	0	0	0.02537	0	0	0	0	0	0	0	0	0	0	0	0	0	0	0	0	0
k__Bacteria|p__Firmicutes|c__Bacilli|o__Lactobacillales|f__Lactobacillaceae|g__Lactobacillus|s__Lactobacillus_curvatus	0	0	0	0	0	0	0	0	0	0	0	0	0	0	0	0	0	0	0	0	0	0	0	0	0	0	0	0	0	0	0	0	0	0
k__Bacteria|p__Firmicutes|c__Bacilli|o__Lactobacillales|f__Lactobacillaceae|g__Lactobacillus|s__Lactobacillus_delbrueckii	0	0	0	0	0	0	0	0	0	0	0.03698	0	0	0	0	0	0	0	0	0	0	0	0	0	0	0	0	0	0	0	0	0	0	0
k__Bacteria|p__Firmicutes|c__Bacilli|o__Lactobacillales|f__Lactobacillaceae|g__Lactobacillus|s__Lactobacillus_fermentum	0	0	0	0	0	0	0	0	0	0	0.16589	0	0	0	0	0	0	0	0	0.00164	0.00362	0	0.00099	0	0	0	0	0	0	0	0	0	0	0.00249
k__Bacteria|p__Firmicutes|c__Bacilli|o__Lactobacillales|f__Lactobacillaceae|g__Lactobacillus|s__Lactobacillus_gasseri	0	0	0	0	0	0	0	0	0	0	0.02182	0	0	0	0	0	0	0	0	0	0	0	0	0	0	0	0	0.12335	0.06316	0	0	0	0	0
k__Bacteria|p__Firmicutes|c__Bacilli|o__Lactobacillales|f__Lactobacillaceae|g__Lactobacillus|s__Lactobacillus_mindensis	0	0	0	0	0	0	0	0	0	0	0	0	0	0	0	0	0	0	0	0	0	0.02498	0	0	0	0	0	0	0	0	0	0	0	0
k__Bacteria|p__Firmicutes|c__Bacilli|o__Lactobacillales|f__Lactobacillaceae|g__Lactobacillus|s__Lactobacillus_mucosae	0	0	0	0	0	0	0	0	0	0	0	0	0	0	0	0	0	0.0191	0	0	0	0	0	0	0	0	0	0	0.52089	0.75814	0.01126	0	0	0
k__Bacteria|p__Firmicutes|c__Bacilli|o__Lactobacillales|f__Lactobacillaceae|g__Lactobacillus|s__Lactobacillus_oris	0	0	0	0	0	0	0	0	0	0	0	0	0	0	0	0	0	0	0	0	0	0	0	0	0	0	0	0.37409	0	0	0	0	0	0
k__Bacteria|p__Firmicutes|c__Bacilli|o__Lactobacillales|f__Lactobacillaceae|g__Lactobacillus|s__Lactobacillus_paragasseri	0	0	0	0	0	0	0	0	0	0	0	0	0	0	0	0	0	0	0	0	0	0	0	0	0	0	0	0.45919	0.19449	0.03031	0	0	0	0
k__Bacteria|p__Firmicutes|c__Bacilli|o__Lactobacillales|f__Lactobacillaceae|g__Lactobacillus|s__Lactobacillus_plantarum	0	0	0	0	0	0	0	0	0	0	0.23315	0	0	0	0	0	0	0	0	0	0	0	0	0	0	0	0	0	0	0	0	0	0	0
k__Bacteria|p__Firmicutes|c__Bacilli|o__Lactobacillales|f__Lactobacillaceae|g__Lactobacillus|s__Lactobacillus_pontis	0	0	0	0	0	0	0	0	0	0	0	0	0	0	0	0	0	0	0	0	0	0	0	0	0	0	0	0	0	0	0	0	0	0
k__Bacteria|p__Firmicutes|c__Bacilli|o__Lactobacillales|f__Lactobacillaceae|g__Lactobacillus|s__Lactobacillus_reuteri	0	0	0	0	0	0	0	0	0	0	0.17502	0	0	0	0	0	0	0	0	0	0	0	0	0	0	0	0	0	0.00321	0	0	0	0	0
k__Bacteria|p__Firmicutes|c__Bacilli|o__Lactobacillales|f__Lactobacillaceae|g__Lactobacillus|s__Lactobacillus_rhamnosus	0	0	0	0	0	0	0	0	0	0	0	0	0	0	0	0	0	0	0	0	0	0	0	0	0	0	0	0	0	0	0	0	0	0
k__Bacteria|p__Firmicutes|c__Bacilli|o__Lactobacillales|f__Lactobacillaceae|g__Lactobacillus|s__Lactobacillus_rogosae	0.00101	0	0	0	0	0	0	0.0189	0.02496	0.00036	0	0	0	0.00363	0	0.01028	0.0288	0	0	0	0	0	0	0	0	0.91719	0	0	0.00323	0	0.00044	0.02339	0	0
k__Bacteria|p__Firmicutes|c__Bacilli|o__Lactobacillales|f__Lactobacillaceae|g__Lactobacillus|s__Lactobacillus_ruminis	0.33464	0	0	0.10804	0	0	0	0	0	0	0	0	0	0	0	0	0	0	0	0	0	0	0	0	0	0	0	0	0.12927	0	0	0.14783	0	0.17704
k__Bacteria|p__Firmicutes|c__Bacilli|o__Lactobacillales|f__Lactobacillaceae|g__Lactobacillus|s__Lactobacillus_salivarius	0	0	0	0	0	0.01395	0	0	0	0	0	0	0	0	0	0	0	0	0	0	0	0	0	0	0	0	0	2.86764	0.04941	2.66936	0	0	0	0
k__Bacteria|p__Firmicutes|c__Bacilli|o__Lactobacillales|f__Lactobacillaceae|g__Lactobacillus|s__Lactobacillus_sanfranciscensis	0.00035	0	0	0	0.00375	0	0	0	0	0	0	0	0	0	0	0	0.09779	0	0	0.00191	0	0.18108	0	0	0.00809	0.14289	0.00109	0.00136	0.00335	0	0	0	0	0
k__Bacteria|p__Firmicutes|c__Bacilli|o__Lactobacillales|f__Lactobacillaceae|g__Lactobacillus|s__Lactobacillus_ultunensis	0	0	0	0	0	0	0	0	0	0	0	0	0	0	0	0	0	0	0	0	0	0	0	0	0	0	0	0	0	0	0	0	0	0
k__Bacteria|p__Firmicutes|c__Bacilli|o__Lactobacillales|f__Lactobacillaceae|g__Lactobacillus|s__Lactobacillus_vaginalis	0	0	0	0	0	0	0	0	0	0	0	0	0	0	0	0	0	0	0	0	0	0	0	0	0	0	0	0.01211	0	0	0	0	0	0
k__Bacteria|p__Firmicutes|c__Bacilli|o__Lactobacillales|f__Leuconostocaceae	0	0	0	0	0	0	0	0.04253	0	0	0.06514	0.00394	0	0	0	0.00933	0	0	0.00137	0.00599	0	0.03209	0	0.00845	0	0.35476	0	0	0	0.00123	0	0	0	0.11493
k__Bacteria|p__Firmicutes|c__Bacilli|o__Lactobacillales|f__Leuconostocaceae|g__Leuconostoc	0	0	0	0	0	0	0	0.01833	0	0	0	0.00394	0	0	0	9e-05	0	0	0	0.00245	0	0	0	0.00845	0	0	0	0	0	0	0	0	0	0.0018
k__Bacteria|p__Firmicutes|c__Bacilli|o__Lactobacillales|f__Leuconostocaceae|g__Leuconostoc|s__Leuconostoc_citreum	0	0	0	0	0	0	0	0	0	0	0	0	0	0	0	0	0	0	0	0.00245	0	0	0	0	0	0	0	0	0	0	0	0	0	0
k__Bacteria|p__Firmicutes|c__Bacilli|o__Lactobacillales|f__Leuconostocaceae|g__Leuconostoc|s__Leuconostoc_garlicum	0	0	0	0	0	0	0	0.01605	0	0	0	0.00394	0	0	0	9e-05	0	0	0	0	0	0	0	0.00814	0	0	0	0	0	0	0	0	0	0.00112
k__Bacteria|p__Firmicutes|c__Bacilli|o__Lactobacillales|f__Leuconostocaceae|g__Leuconostoc|s__Leuconostoc_lactis	0	0	0	0	0	0	0	0.00229	0	0	0	0	0	0	0	0	0	0	0	0	0	0	0	0.00032	0	0	0	0	0	0	0	0	0	0
k__Bacteria|p__Firmicutes|c__Bacilli|o__Lactobacillales|f__Leuconostocaceae|g__Leuconostoc|s__Leuconostoc_mesenteroides	0	0	0	0	0	0	0	0	0	0	0	0	0	0	0	0	0	0	0	0	0	0	0	0	0	0	0	0	0	0	0	0	0	0.00068
k__Bacteria|p__Firmicutes|c__Bacilli|o__Lactobacillales|f__Leuconostocaceae|g__Leuconostoc|s__Leuconostoc_pseudomesenteroides	0	0	0	0	0	0	0	0	0	0	0	0	0	0	0	0	0	0	0	0	0	0	0	0	0	0	0	0	0	0	0	0	0	0
k__Bacteria|p__Firmicutes|c__Bacilli|o__Lactobacillales|f__Leuconostocaceae|g__Weissella	0	0	0	0	0	0	0	0.0242	0	0	0.06514	0	0	0	0	0.00924	0	0	0.00137	0.00354	0	0.03209	0	0	0	0.35476	0	0	0	0.00123	0	0	0	0.11313
k__Bacteria|p__Firmicutes|c__Bacilli|o__Lactobacillales|f__Leuconostocaceae|g__Weissella|s__Weissella_cibaria	0	0	0	0	0	0	0	0.00645	0	0	0.01237	0	0	0	0	0	0	0	0	0	0	0.00402	0	0	0	0.21019	0	0	0	0	0	0	0	0.00522
k__Bacteria|p__Firmicutes|c__Bacilli|o__Lactobacillales|f__Leuconostocaceae|g__Weissella|s__Weissella_confusa	0	0	0	0	0	0	0	0.01774	0	0	0.05276	0	0	0	0	0.00635	0	0	0.00137	0.00354	0	0.02807	0	0	0	0.14457	0	0	0	0.00123	0	0	0	0.10791
k__Bacteria|p__Firmicutes|c__Bacilli|o__Lactobacillales|f__Leuconostocaceae|g__Weissella|s__Weissella_viridescens	0	0	0	0	0	0	0	0	0	0	0	0	0	0	0	0.0029	0	0	0	0	0	0	0	0	0	0	0	0	0	0	0	0	0	0
k__Bacteria|p__Firmicutes|c__Bacilli|o__Lactobacillales|f__Streptococcaceae	0.03422	0.19696	0.03124	0	0.03495	0.072	0.18807	0.06481	0.08246	0.00877	1.53462	0.26806	0.05169	0.19045	0.1342	0.14623	0.07046	0.12643	0.3241	0.11536	0.03385	0.02474	0.31653	0.02061	0.17892	0.55824	0.07679	0.83511	0.81976	0.39099	0.59319	0.25988	0.07521	0.44419
k__Bacteria|p__Firmicutes|c__Bacilli|o__Lactobacillales|f__Streptococcaceae|g__Lactococcus	0	0	0	0	0	0	0.00143	0	0.00183	0	0	0	0	0	0	0.09207	0	0	0	0	0	0	0	0	0	0	0	0	0	0	0.00064	0	0.001	0.01189
k__Bacteria|p__Firmicutes|c__Bacilli|o__Lactobacillales|f__Streptococcaceae|g__Lactococcus|s__Lactococcus_garvieae	0	0	0	0	0	0	0	0	0	0	0	0	0	0	0	0.0454	0	0	0	0	0	0	0	0	0	0	0	0	0	0	0	0	0	0.00231
k__Bacteria|p__Firmicutes|c__Bacilli|o__Lactobacillales|f__Streptococcaceae|g__Lactococcus|s__Lactococcus_lactis	0	0	0	0	0	0	0	0	0.00183	0	0	0	0	0	0	0.00426	0	0	0	0	0	0	0	0	0	0	0	0	0	0	0	0	0	0.00418
k__Bacteria|p__Firmicutes|c__Bacilli|o__Lactobacillales|f__Streptococcaceae|g__Lactococcus|s__Lactococcus_petauri	0	0	0	0	0	0	0	0	0	0	0	0	0	0	0	0.0424	0	0	0	0	0	0	0	0	0	0	0	0	0	0	0	0	0	0.0054
k__Bacteria|p__Firmicutes|c__Bacilli|o__Lactobacillales|f__Streptococcaceae|g__Lactococcus|s__Lactococcus_piscium	0	0	0	0	0	0	0.00143	0	0	0	0	0	0	0	0	0	0	0	0	0	0	0	0	0	0	0	0	0	0	0	0	0	0	0
k__Bacteria|p__Firmicutes|c__Bacilli|o__Lactobacillales|f__Streptococcaceae|g__Lactococcus|s__Lactococcus_plantarum	0	0	0	0	0	0	0	0	0	0	0	0	0	0	0	0	0	0	0	0	0	0	0	0	0	0	0	0	0	0	0	0	0.001	0
k__Bacteria|p__Firmicutes|c__Bacilli|o__Lactobacillales|f__Streptococcaceae|g__Lactococcus|s__Lactococcus_raffinolactis	0	0	0	0	0	0	0	0	0	0	0	0	0	0	0	0	0	0	0	0	0	0	0	0	0	0	0	0	0	0	0.00064	0	0	0
k__Bacteria|p__Firmicutes|c__Bacilli|o__Lactobacillales|f__Streptococcaceae|g__Streptococcus	0.03422	0.19696	0.03124	0	0.03495	0.072	0.18664	0.06481	0.08064	0.00877	1.53462	0.26806	0.05169	0.19045	0.1342	0.05416	0.07046	0.12643	0.3241	0.11536	0.03385	0.02474	0.31653	0.02061	0.17892	0.55824	0.07679	0.83511	0.81976	0.39099	0.59255	0.25988	0.07421	0.4323
k__Bacteria|p__Firmicutes|c__Bacilli|o__Lactobacillales|f__Streptococcaceae|g__Streptococcus|s__Streptococcus_anginosus_group	0	0	0	0	0	0	0	0	0	0	0.03107	0	0	0.02096	0	0	0	0	0.00111	0	0	0	0.00412	0	0.00238	0	0	0.11226	0.03529	0.03018	0.05029	0.00039	0	0.01089
k__Bacteria|p__Firmicutes|c__Bacilli|o__Lactobacillales|f__Streptococcaceae|g__Streptococcus|s__Streptococcus_australis	0	0	0	0	0	0	0	0	0	0	0	0.00361	0	0	0	0	0	0	0	0.00393	0	0	0	0	0	0.00648	0	0	0.00271	0	0.0318	0	0.00191	0.00385
k__Bacteria|p__Firmicutes|c__Bacilli|o__Lactobacillales|f__Streptococcaceae|g__Streptococcus|s__Streptococcus_cristatus	0	0	0	0	0	0	0	0	0	0	0	0	0	0	0	0	0	0	0	0	0	0	0	0	0	0	0	0	0	0.0009	0	0.00052	0	0
k__Bacteria|p__Firmicutes|c__Bacilli|o__Lactobacillales|f__Streptococcaceae|g__Streptococcus|s__Streptococcus_gallolyticus	0	0	0	0	0	0	0	0	0	0	0.00099	0	0	0	0	0	0	0	0	0	0	0	0	0	0	0	0	0	0	0	0	0	0	0
k__Bacteria|p__Firmicutes|c__Bacilli|o__Lactobacillales|f__Streptococcaceae|g__Streptococcus|s__Streptococcus_gordonii	0	0	0	0	0	0.00108	0	0	0	0	0	0	0	0	0	0	0	0	0	0.00268	0	0	0.01441	0	0	0	0	0.03535	0.01045	0.00372	0.03798	0.01795	0	0.00522
k__Bacteria|p__Firmicutes|c__Bacilli|o__Lactobacillales|f__Streptococcaceae|g__Streptococcus|s__Streptococcus_infantarius	0	0	0	0	0	0	0	0.05841	0	0.00063	0.41836	0	0	0	0	0	0	0	0	0	0	0	0	0	0	0	0	0	0	0	0	0	0	0
k__Bacteria|p__Firmicutes|c__Bacilli|o__Lactobacillales|f__Streptococcaceae|g__Streptococcus|s__Streptococcus_infantis	0	0	0	0	0	0	0	0	0	0	0	0.00087	0	0	0.00683	0	0	0	0.00718	0	0	0	0.00457	0	0.01367	0.07917	0	0	0	0	0.00765	0	0.0038	0
k__Bacteria|p__Firmicutes|c__Bacilli|o__Lactobacillales|f__Streptococcaceae|g__Streptococcus|s__Streptococcus_lutetiensis	0	0	0	0	0	0	0	0	0	0	0.02629	0	0	0	0	0	0	0	0	0	0	0	0	0	0	0	0	0	0	0	0	0	0	0
k__Bacteria|p__Firmicutes|c__Bacilli|o__Lactobacillales|f__Streptococcaceae|g__Streptococcus|s__Streptococcus_macedonicus	0	0	0	0	0	0	0	0	0	0	0.09918	0	0	0	0	0	0	0	0	0	0	0	0	0	0	0	0	0	0	0	0	0	0	0.02544
k__Bacteria|p__Firmicutes|c__Bacilli|o__Lactobacillales|f__Streptococcaceae|g__Streptococcus|s__Streptococcus_milleri	0	0	0	0	0	0	0	0	0	0	0.00214	0	0	0	0	0	0	0	0	0	0	0	0	0	0	0	0	0	0	0	0	0	0	0
k__Bacteria|p__Firmicutes|c__Bacilli|o__Lactobacillales|f__Streptococcaceae|g__Streptococcus|s__Streptococcus_mitis	0.00341	0.0013	0	0	0	0	0.00643	0	0	0	0.00685	0.00191	0.00813	0.00509	0	0	0	0.00275	0.00132	0.00458	0	0	0.01066	0.00042	0.01308	0.10108	0.01657	0.00243	0.00114	0.00705	0.12997	0.00915	0.00322	0.00149
k__Bacteria|p__Firmicutes|c__Bacilli|o__Lactobacillales|f__Streptococcaceae|g__Streptococcus|s__Streptococcus_mutans	0	0	0	0	0	0	0	0	0	0	0	0	0	0	0	0	0	0	0	0	0	0	0	0	0	0	0	0.03998	0.00996	0	0	0.0012	0	0
k__Bacteria|p__Firmicutes|c__Bacilli|o__Lactobacillales|f__Streptococcaceae|g__Streptococcus|s__Streptococcus_oralis	0	0	0	0	0	0	0	0	0	0	0.00252	0	0	0	0	0	0.00067	0.00636	0	0	0	0	0.00231	0	0	0.00844	0	0.0128	0.00929	0.00721	0.02274	0	0	0.00819
k__Bacteria|p__Firmicutes|c__Bacilli|o__Lactobacillales|f__Streptococcaceae|g__Streptococcus|s__Streptococcus_parasanguinis	0.0099	0.05709	0	0	0.00266	0.03391	0.00459	0	0.04038	0	0.13529	0.04	0.01497	0.00768	0.0107	0.00289	0.03374	0.02014	0.11728	0.05581	0.00391	0.00154	0.1665	0.00953	0.02448	0.26232	0.00402	0.08881	0.09168	0.03627	0.02338	0.05121	0.01553	0.00814
k__Bacteria|p__Firmicutes|c__Bacilli|o__Lactobacillales|f__Streptococcaceae|g__Streptococcus|s__Streptococcus_pseudopneumoniae	0	0	0	0	0	0	0	0	0	0	0	0	0	0	0	0	0	0	0	0	0	0	0	0	0	0	0	0	0	0	0	0	0	0
k__Bacteria|p__Firmicutes|c__Bacilli|o__Lactobacillales|f__Streptococcaceae|g__Streptococcus|s__Streptococcus_salivarius	0.01935	0.13857	0.03124	0	0.02664	0.03329	0.17563	0.0064	0.03849	0.00814	0.66879	0.21983	0.02518	0.12936	0.11667	0.05128	0.03504	0.08765	0.18888	0.04549	0.02994	0.01914	0.11396	0.01066	0.11881	0.08308	0.04949	0.29072	0.62182	0.30315	0.25624	0.16688	0.0489	0.35814
k__Bacteria|p__Firmicutes|c__Bacilli|o__Lactobacillales|f__Streptococcaceae|g__Streptococcus|s__Streptococcus_sanguinis	0	0	0	0	0	0.00374	0	0	0.00177	0	0	0.00184	0	0	0	0	0	0	0	0	0	0.00407	0	0	0.00369	0.01059	0	0	0	0	0.02147	0.01257	0	0.00316
k__Bacteria|p__Firmicutes|c__Bacilli|o__Lactobacillales|f__Streptococcaceae|g__Streptococcus|s__Streptococcus_sinensis	0	0	0	0	0	0	0	0	0	0	0	0	0	0	0	0	0	0	0	0	0	0	0	0	0	0	0	0	0	0	0.00257	0	0	0
k__Bacteria|p__Firmicutes|c__Bacilli|o__Lactobacillales|f__Streptococcaceae|g__Streptococcus|s__Streptococcus_sp_A12	0	0	0	0	0	0	0	0	0	0	0	0	0	0	0	0	0	0	0	0.00286	0	0	0	0	0.00131	0	0	0	0.00426	0	0	0	0.00084	0
k__Bacteria|p__Firmicutes|c__Bacilli|o__Lactobacillales|f__Streptococcaceae|g__Streptococcus|s__Streptococcus_sp_F0442	0	0	0	0	0	0	0	0	0	0	0.00112	0	0	0	0	0	0	0	0	0	0	0	0	0	0	0.00071	0	0	0	0	0	0	0	0
k__Bacteria|p__Firmicutes|c__Bacilli|o__Lactobacillales|f__Streptococcaceae|g__Streptococcus|s__Streptococcus_sp_HPH0090	0	0	0	0	0	0	0	0	0	0	0	0	0	0	0	0	0	0	0	0	0	0	0	0	0	0	0	0	0	0.0015	0	0	0	0
k__Bacteria|p__Firmicutes|c__Bacilli|o__Lactobacillales|f__Streptococcaceae|g__Streptococcus|s__Streptococcus_thermophilus	0	0	0	0	0.00565	0	0	0	0	0	0.00111	0	0	0.02736	0	0	0.00101	0	0	0	0	0	0	0	0	0.00637	0	0	0	0	0	0	0	0
k__Bacteria|p__Firmicutes|c__Bacilli|o__Lactobacillales|f__Streptococcaceae|g__Streptococcus|s__Streptococcus_vestibularis	0.00156	0	0	0	0	0	0	0	0	0	0.14089	0	0.0034	0	0	0	0	0.00952	0.00834	0	0	0	0	0	0.00151	0	0.00671	0.25276	0.02238	0.00102	0.00846	0	0	0.00778
k__Bacteria|p__Firmicutes|c__Bacilli|o__Lactobacillales|f__Streptococcaceae|g__Streptococcus|s__Streptococcus_viridans	0	0	0	0	0	0	0	0	0	0	0	0	0	0	0	0	0	0	0	0	0	0	0	0	0	0	0	0	0.01079	0	0	0	0	0
k__Bacteria|p__Firmicutes|c__Clostridia	8.4554	4.60978	15.1656	12.3491	12.125	22.1827	12.1141	25.9874	36.7833	7.78708	14.067	4.59942	48.3059	16.8026	7.96085	8.78939	24.4421	1.3817	16.4294	44.3626	13.9617	3.70727	23.4582	21.3963	17.119	55.749	10.6012	17.6942	26.4489	26.206	4.66365	38.0691	16.5147	9.36052
k__Bacteria|p__Firmicutes|c__Clostridia|o__Clostridiales	8.4554	4.60978	15.1656	12.3491	12.125	22.1827	12.1141	25.9874	36.7833	7.78708	14.067	4.59942	48.3059	16.8026	7.96085	8.78939	24.4421	1.3817	16.4294	44.3626	13.9617	3.70727	23.4582	21.3963	17.119	55.749	10.6012	17.6942	26.4489	26.206	4.66365	38.0691	16.5147	9.36052
k__Bacteria|p__Firmicutes|c__Clostridia|o__Clostridiales|f__Catabacteriaceae	0	0	0	0	0	0	0	0	0	0	0	0	0	0	0	0	0	0	0	0	0	0	0	0	0	0	0	0.00159	0	0	0	0	0	0
k__Bacteria|p__Firmicutes|c__Clostridia|o__Clostridiales|f__Catabacteriaceae|g__Catabacter	0	0	0	0	0	0	0	0	0	0	0	0	0	0	0	0	0	0	0	0	0	0	0	0	0	0	0	0.00159	0	0	0	0	0	0
k__Bacteria|p__Firmicutes|c__Clostridia|o__Clostridiales|f__Catabacteriaceae|g__Catabacter|s__Catabacter_hongkongensis	0	0	0	0	0	0	0	0	0	0	0	0	0	0	0	0	0	0	0	0	0	0	0	0	0	0	0	0.00159	0	0	0	0	0	0
k__Bacteria|p__Firmicutes|c__Clostridia|o__Clostridiales|f__Christensenellaceae	0	0	0	0	0	0	0	0	0	0	0	0	0	0	0	0	0	0	0	0	0	0	0	0	0	0	0	0	0	0	0	0	0	0
k__Bacteria|p__Firmicutes|c__Clostridia|o__Clostridiales|f__Christensenellaceae|g__Christensenella	0	0	0	0	0	0	0	0	0	0	0	0	0	0	0	0	0	0	0	0	0	0	0	0	0	0	0	0	0	0	0	0	0	0
k__Bacteria|p__Firmicutes|c__Clostridia|o__Clostridiales|f__Christensenellaceae|g__Christensenella|s__Christensenella_minuta	0	0	0	0	0	0	0	0	0	0	0	0	0	0	0	0	0	0	0	0	0	0	0	0	0	0	0	0	0	0	0	0	0	0
k__Bacteria|p__Firmicutes|c__Clostridia|o__Clostridiales|f__Clostridiaceae	0	0.33737	0.03455	0.01335	0.01385	0.05354	0.16446	0.00344	0.16948	0.01092	0.15879	0.33351	0.10632	0.41084	1.43877	0	0	0.00568	0.00028	0.37453	0	0.00877	0	0.0002	0.15594	0.1484	0.29646	0.48195	0.00097	0.26312	0.21775	0.12351	0.32397	0.06797
k__Bacteria|p__Firmicutes|c__Clostridia|o__Clostridiales|f__Clostridiaceae|g__Clostridium	0	0.33737	0.03286	0.01335	0	0.04303	0.16446	0.00344	0.16948	0.0104	0.15879	0.30545	0.10632	0.40463	1.43877	0	0	0.00568	0.00028	0.36788	0	0.00877	0	0	0.15594	0.1484	0	0.42985	0.00097	0	0.21212	0.12351	0.32397	0.04933
k__Bacteria|p__Firmicutes|c__Clostridia|o__Clostridiales|f__Clostridiaceae|g__Clostridium|s__Clostridium_baratii	0	0	0	0	0	0	0	0	0	0	0	0	0	0	0	0	0	0	0	0	0	0	0	0	0	0	0	0	0	0	0	0	0	0
k__Bacteria|p__Firmicutes|c__Clostridia|o__Clostridiales|f__Clostridiaceae|g__Clostridium|s__Clostridium_bolteae_CAG_59	0	0	0	0	0	0	0	0	0	0	0	0.01427	0	0	0	0	0	0	0	0	0	0.00877	0	0	0	0.00124	0	0	0	0	0.21212	0	0	0
k__Bacteria|p__Firmicutes|c__Clostridia|o__Clostridiales|f__Clostridiaceae|g__Clostridium|s__Clostridium_celatum	0	0	0	0	0	0	0	0	0	0	0	0	0.00232	0	0	0	0	0	0	0	0	0	0	0	0	0	0	0	0	0	0	0	0	0
k__Bacteria|p__Firmicutes|c__Clostridia|o__Clostridiales|f__Clostridiaceae|g__Clostridium|s__Clostridium_disporicum	0	0	0	0	0	0	0.03973	0	0	0	0	0	0.04989	0	0	0	0	0	0	0.00116	0	0	0	0	0	0.14716	0	0	0	0	0	0	0.12805	0
k__Bacteria|p__Firmicutes|c__Clostridia|o__Clostridiales|f__Clostridiaceae|g__Clostridium|s__Clostridium_neonatale	0	0	0	0	0	0	0	0	0	0	0	0	0	0	0	0	0	0	0	0	0	0	0	0	0	0	0	0.00075	0	0	0	0	0	0
k__Bacteria|p__Firmicutes|c__Clostridia|o__Clostridiales|f__Clostridiaceae|g__Clostridium|s__Clostridium_perfringens	0	0	0	0.00576	0	0	0	0	0	0	0.10544	0	0.00826	0.00029	0	0	0	0	0	0	0	0	0	0	0.14674	0	0	0	0	0	0	0	0	0
k__Bacteria|p__Firmicutes|c__Clostridia|o__Clostridiales|f__Clostridiaceae|g__Clostridium|s__Clostridium_sp_CAG_167	0	0	0	0	0	0	0	0	0.023	0	0	0	0	0	0	0	0	0	0	0	0	0	0	0	0	0	0	0	0	0	0	0	0	0
k__Bacteria|p__Firmicutes|c__Clostridia|o__Clostridiales|f__Clostridiaceae|g__Clostridium|s__Clostridium_sp_CAG_242	0	0	0	0	0	0	0	0	0	0	0	0	0	0.29815	0	0	0	0	0	0	0	0	0	0	0	0	0	0	0	0	0	0	0	0
k__Bacteria|p__Firmicutes|c__Clostridia|o__Clostridiales|f__Clostridiaceae|g__Clostridium|s__Clostridium_sp_CAG_253	0	0	0.03286	0	0	0.04303	0	0	0.07911	0	0	0	0	0	0	0	0	0	0.00028	0.35463	0	0	0	0	0	0	0	0	0	0	0	0	0	0
k__Bacteria|p__Firmicutes|c__Clostridia|o__Clostridiales|f__Clostridiaceae|g__Clostridium|s__Clostridium_sp_CAG_299	0	0.2648	0	0	0	0	0.11726	0.00344	0	0.0104	0	0.29117	0	0.00412	1.2321	0	0	0	0	0.01209	0	0	0	0	0	0	0	0.19759	0	0	0	0	0.00908	0
k__Bacteria|p__Firmicutes|c__Clostridia|o__Clostridiales|f__Clostridiaceae|g__Clostridium|s__Clostridium_sp_CAG_413	0	0	0	0	0	0	0	0	0.04299	0	0	0	0	0	0	0	0	0	0	0	0	0	0	0	0	0	0	0	0	0	0	0	0	0
k__Bacteria|p__Firmicutes|c__Clostridia|o__Clostridiales|f__Clostridiaceae|g__Clostridium|s__Clostridium_sp_CAG_58	0	0.07257	0	0.00759	0	0	0.00747	0	0.02439	0	0.05335	0	0	0.10206	0.20667	0	0	0.00568	0	0	0	0	0	0	0.0092	0	0	0.23152	0.00097	0	0	0.12351	0.18684	0.04933
k__Bacteria|p__Firmicutes|c__Clostridia|o__Clostridiales|f__Clostridiaceae|g__Clostridium|s__Clostridium_ventriculi	0	0	0	0	0	0	0	0	0	0	0	0	0.04586	0	0	0	0	0	0	0	0	0	0	0	0	0	0	0	0	0	0	0	0	0
k__Bacteria|p__Firmicutes|c__Clostridia|o__Clostridiales|f__Clostridiaceae|g__Hungatella	0	0	0.00169	0	0.01385	0.01052	0	0	0	0.00052	0	0.02806	0	0.00621	0	0	0	0	0	0.00665	0	0	0	0.0002	0	0	0.29646	0.05209	0	0.26312	0.00564	0	0	0.01864
k__Bacteria|p__Firmicutes|c__Clostridia|o__Clostridiales|f__Clostridiaceae|g__Hungatella|s__Hungatella_hathewayi	0	0	0.00169	0	0.01385	0.01052	0	0	0	0.00052	0	0.02806	0	0.00621	0	0	0	0	0	0.00665	0	0	0	0.0002	0	0	0.29646	0.05209	0	0.26312	0.00564	0	0	0.01864
k__Bacteria|p__Firmicutes|c__Clostridia|o__Clostridiales|f__Clostridiales_Family_XIII_Incertae_Sedis	0	0	0	0	0	0	0.00402	0	0	0	0	0.00188	0	0	0	0	0	0	0	0	0	0.002	0.00406	0	0.00734	0.02682	0	0	0	0.00133	0	0.00575	0	0
k__Bacteria|p__Firmicutes|c__Clostridia|o__Clostridiales|f__Clostridiales_Family_XIII_Incertae_Sedis|g__Clostridiales_Family_XIII_Incertae_Sedis_unclassified	0	0	0	0	0	0	0.00288	0	0	0	0	0.00148	0	0	0	0	0	0	0	0	0	0.0015	0.00406	0	0.00646	0.01723	0	0	0	0	0	0.00503	0	0
k__Bacteria|p__Firmicutes|c__Clostridia|o__Clostridiales|f__Clostridiales_Family_XIII_Incertae_Sedis|g__Clostridiales_Family_XIII_Incertae_Sedis_unclassified|s__Eubacterium_saphenum	0	0	0	0	0	0	0	0	0	0	0	0	0	0	0	0	0	0	0	0	0	0	0.00406	0	0	0	0	0	0	0	0	0	0	0
k__Bacteria|p__Firmicutes|c__Clostridia|o__Clostridiales|f__Clostridiales_Family_XIII_Incertae_Sedis|g__Clostridiales_Family_XIII_Incertae_Sedis_unclassified|s__Eubacterium_sulci	0	0	0	0	0	0	0.00288	0	0	0	0	0.00148	0	0	0	0	0	0	0	0	0	0.0015	0	0	0.00646	0.01723	0	0	0	0	0	0.00503	0	0
k__Bacteria|p__Firmicutes|c__Clostridia|o__Clostridiales|f__Clostridiales_Family_XIII_Incertae_Sedis|g__Mogibacterium	0	0	0	0	0	0	0.00114	0	0	0	0	0.00041	0	0	0	0	0	0	0	0	0	0.0005	0	0	0.00088	0.00959	0	0	0	0.00133	0	0.00072	0	0
k__Bacteria|p__Firmicutes|c__Clostridia|o__Clostridiales|f__Clostridiales_Family_XIII_Incertae_Sedis|g__Mogibacterium|s__Mogibacterium_diversum	0	0	0	0	0	0	0.00114	0	0	0	0	0.00041	0	0	0	0	0	0	0	0	0	0.0005	0	0	0.00088	0.00959	0	0	0	0.00133	0	0.00072	0	0
k__Bacteria|p__Firmicutes|c__Clostridia|o__Clostridiales|f__Clostridiales_unclassified	0	0.00705	0.04722	0	0.02587	0.00141	0.00015	0.00467	0.00165	0	0	0	0	0	0.0012	0	0.13777	0	0.00241	0.6948	0.00491	0	0.00176	0	0.00169	0.00267	0	0.23017	0.00368	0	0	0	0.06586	0.01586
k__Bacteria|p__Firmicutes|c__Clostridia|o__Clostridiales|f__Clostridiales_unclassified|g__Clostridiales_unclassified	0	0	0	0	0	0	0	0	0	0	0	0	0	0	0	0	0	0	0	0	0	0	0	0	0	0	0	0	0	0	0	0	0.00053	0
k__Bacteria|p__Firmicutes|c__Clostridia|o__Clostridiales|f__Clostridiales_unclassified|g__Clostridiales_unclassified|s__Clostridiales_bacterium_1_7_47FAA	0	0	0	0	0	0	0	0	0	0	0	0	0	0	0	0	0	0	0	0	0	0	0	0	0	0	0	0	0	0	0	0	0.00053	0
k__Bacteria|p__Firmicutes|c__Clostridia|o__Clostridiales|f__Clostridiales_unclassified|g__Intestinimonas	0	0.00705	0.0299	0	0.02587	0	0	0	0	0	0	0	0	0	0.0012	0	0.01963	0	0.00108	0.01705	0	0	0	0	0	0.00267	0	0.22499	0	0	0	0	0.06125	0
k__Bacteria|p__Firmicutes|c__Clostridia|o__Clostridiales|f__Clostridiales_unclassified|g__Intestinimonas|s__Intestinimonas_butyriciproducens	0	0.00705	0.0299	0	0.02587	0	0	0	0	0	0	0	0	0	0.0012	0	0.01963	0	0.00108	0.01705	0	0	0	0	0	0.00267	0	0.22499	0	0	0	0	0.06125	0
k__Bacteria|p__Firmicutes|c__Clostridia|o__Clostridiales|f__Clostridiales_unclassified|g__Lawsonibacter	0	0	0.01733	0	0	0.00141	0.00015	0.00123	0.00165	0	0	0	0	0	0	0	0.00836	0	0.00132	0.00268	0.00491	0	0.00176	0	0.00169	0	0	0.00518	0.00368	0	0	0	0.00408	0.01586
k__Bacteria|p__Firmicutes|c__Clostridia|o__Clostridiales|f__Clostridiales_unclassified|g__Lawsonibacter|s__Lawsonibacter_asaccharolyticus	0	0	0.01733	0	0	0.00141	0.00015	0.00123	0.00165	0	0	0	0	0	0	0	0.00836	0	0.00132	0.00268	0.00491	0	0.00176	0	0.00169	0	0	0.00518	0.00368	0	0	0	0.00408	0.01586
k__Bacteria|p__Firmicutes|c__Clostridia|o__Clostridiales|f__Clostridiales_unclassified|g__Monoglobus	0	0	0	0	0	0	0	0.00344	0	0	0	0	0	0	0	0	0.10978	0	0	0.67507	0	0	0	0	0	0	0	0	0	0	0	0	0	0
k__Bacteria|p__Firmicutes|c__Clostridia|o__Clostridiales|f__Clostridiales_unclassified|g__Monoglobus|s__Monoglobus_pectinilyticus	0	0	0	0	0	0	0	0.00344	0	0	0	0	0	0	0	0	0.10978	0	0	0.67507	0	0	0	0	0	0	0	0	0	0	0	0	0	0
k__Bacteria|p__Firmicutes|c__Clostridia|o__Clostridiales|f__Eubacteriaceae	0.23807	0.07197	0.43109	0.19965	0.18423	1.32152	2.81485	1.6589	6.27335	0.4343	1.2071	0.05487	0.80461	4.81367	0.03355	0.34617	1.82847	0.17025	1.46967	2.34847	0.14503	0	2.06008	2.59822	0.74902	2.66193	0	5.94719	6.5321	4.52971	0.06162	7.10636	0.77012	0.70486
k__Bacteria|p__Firmicutes|c__Clostridia|o__Clostridiales|f__Eubacteriaceae|g__Anaerofustis	0	0	0	0	0	0	0	0	0	0	0	0	0	0	0	0	0	0	0	0	0	0	0	0	0	0	0	0.01414	0	0	0	0	0	0
k__Bacteria|p__Firmicutes|c__Clostridia|o__Clostridiales|f__Eubacteriaceae|g__Anaerofustis|s__Anaerofustis_stercorihominis	0	0	0	0	0	0	0	0	0	0	0	0	0	0	0	0	0	0	0	0	0	0	0	0	0	0	0	0.01414	0	0	0	0	0	0
k__Bacteria|p__Firmicutes|c__Clostridia|o__Clostridiales|f__Eubacteriaceae|g__Eubacterium	0.23807	0.07197	0.43109	0.19965	0.18423	1.32152	2.81485	1.6589	6.27335	0.4343	1.2071	0.05487	0.80461	4.81367	0.03355	0.34617	1.82847	0.17025	1.46967	2.34847	0.14503	0	2.06008	2.59822	0.74902	2.66193	0	5.93305	6.5321	4.52971	0.06162	7.10636	0.77012	0.70486
k__Bacteria|p__Firmicutes|c__Clostridia|o__Clostridiales|f__Eubacteriaceae|g__Eubacterium|s__Eubacterium_eligens	0.03648	0.02498	0.16407	0.02169	0	0.29212	0.92033	0	2.82749	0.29166	0.03543	0	0.57404	1.25543	0	0.02809	0.52916	0.01232	0.1482	1.07799	0	0	0.92554	0	0.63983	0	0	3.31476	2.45083	0.56012	0	6.083	0.19406	0.45045
k__Bacteria|p__Firmicutes|c__Clostridia|o__Clostridiales|f__Eubacteriaceae|g__Eubacterium|s__Eubacterium_hallii	0.04261	0.03504	0.16607	0.01052	0.15002	0.7	0.07667	0.03231	0.2782	0.04121	0.33073	0.05413	0.05049	0.0302	0.01911	0.16974	0.24923	0.0007	0.01395	0.27536	0	0	0.06095	0.03993	0.056	0.06872	0	0.02837	0.01598	0.31926	0.05065	0.11818	0.03963	0.05904
k__Bacteria|p__Firmicutes|c__Clostridia|o__Clostridiales|f__Eubacteriaceae|g__Eubacterium|s__Eubacterium_limosum	0	0	0	0	0	0	0	0	0	0	0	0	0	0	0	0	0	0	0	0	0	0	0	0	0	0	0	0	0	0	0	0	0	0
k__Bacteria|p__Firmicutes|c__Clostridia|o__Clostridiales|f__Eubacteriaceae|g__Eubacterium|s__Eubacterium_ramulus	0.00451	0.01194	0.04491	0	0	0.03907	0.04312	0.01525	0.09823	0.02291	0.17956	0	0.15757	0.02144	0	0.0128	0.03084	0.00294	0.02529	0.16709	0.14503	0	0.21284	0.01548	0.03577	0	0	0	0.08763	0.05011	0.01097	0.02103	0.03989	0.00905
k__Bacteria|p__Firmicutes|c__Clostridia|o__Clostridiales|f__Eubacteriaceae|g__Eubacterium|s__Eubacterium_sp_CAG_180	0	0	0	0	0.00492	0	0	0	2.51048	0.03317	0	0	0	3.37795	0.01443	0.03106	0.27011	0.11039	0.99155	0.08029	0	0	0	1.69701	0	0	0	1.09065	3.65969	0	0	0.31447	0	0
k__Bacteria|p__Firmicutes|c__Clostridia|o__Clostridiales|f__Eubacteriaceae|g__Eubacterium|s__Eubacterium_sp_CAG_251	0	0	0	0	0	0	0	0	0	0	0	0	0	0	0	0.03718	0.42756	0.0433	0.01004	0.31937	0	0	0	0	0	0	0	0	0.00129	0	0	0.43227	0	0
k__Bacteria|p__Firmicutes|c__Clostridia|o__Clostridiales|f__Eubacteriaceae|g__Eubacterium|s__Eubacterium_sp_CAG_274	0	0	0.05605	0.05771	0.02929	0.13534	0	1.4933	0.00135	0	0	0	0	0	0	0.01031	0.25194	0.0006	0.02393	0.11941	0	0	0.56662	0.12786	0.00032	0.25203	0	0	0	0.01052	0	0.03338	0	0
k__Bacteria|p__Firmicutes|c__Clostridia|o__Clostridiales|f__Eubacteriaceae|g__Eubacterium|s__Eubacterium_sp_CAG_38	0.09745	0	0	0.09533	0	0.08829	1.77473	0	0.55197	0.0274	0.66138	0	0	0.12547	0	0	0.05372	0	0.25672	0.30895	0	0	0.16553	0.17422	0	2.32096	0	1.229	0.1278	3.50274	0	0	0.49171	0
k__Bacteria|p__Firmicutes|c__Clostridia|o__Clostridiales|f__Eubacteriaceae|g__Eubacterium|s__Eubacterium_sp_OM08_24	0	0	0	0	0	0	0	0	0	0	0	0	0	0	0	0	0	0	0	0	0	0	0	0.00046	0	0	0	0	0.00777	0	0	0	0	0
k__Bacteria|p__Firmicutes|c__Clostridia|o__Clostridiales|f__Eubacteriaceae|g__Eubacterium|s__Eubacterium_ventriosum	0.05702	0	0	0.01442	0	0.0667	0	0.11804	0.00564	0.01794	0	0.00074	0.02251	0.00317	0	0.05698	0.01591	0	0	0	0	0	0.12859	0.54326	0.0171	0.02021	0	0.27027	0.18111	0.08697	0	0.10403	0.00483	0.18632
k__Bacteria|p__Firmicutes|c__Clostridia|o__Clostridiales|f__Hungateiclostridiaceae	0	0	0	0	0	0	0	0	0	0	0	0	0	0	0	0	0	0	0	0	0	0	0	0	0	0	0	0	0.00879	0	0	0	0	0
k__Bacteria|p__Firmicutes|c__Clostridia|o__Clostridiales|f__Hungateiclostridiaceae|g__Mageeibacillus	0	0	0	0	0	0	0	0	0	0	0	0	0	0	0	0	0	0	0	0	0	0	0	0	0	0	0	0	0.00879	0	0	0	0	0
k__Bacteria|p__Firmicutes|c__Clostridia|o__Clostridiales|f__Hungateiclostridiaceae|g__Mageeibacillus|s__Mageeibacillus_indolicus	0	0	0	0	0	0	0	0	0	0	0	0	0	0	0	0	0	0	0	0	0	0	0	0	0	0	0	0	0.00879	0	0	0	0	0
k__Bacteria|p__Firmicutes|c__Clostridia|o__Clostridiales|f__Lachnospiraceae	4.56067	4.06341	8.19794	3.66566	4.4985	13.8294	7.04067	15.7357	19.9774	4.80066	5.40521	3.56215	34.0843	5.809	4.97446	5.27702	11.536	0.53928	8.68293	27.2296	12.4876	3.6183	12.8356	7.0279	10.4352	36.9228	9.83443	4.31233	4.41642	14.9391	2.65441	13.7401	7.82053	4.27789
k__Bacteria|p__Firmicutes|c__Clostridia|o__Clostridiales|f__Lachnospiraceae|g__Anaerostipes	0.02555	0.98221	0.42274	0	0.36619	0.51796	0.69208	0.25133	0.06366	0.14284	0.35766	0	8.8204	0.04253	0.05451	0.02394	0.25687	0	0.00398	0.23687	0.10657	0	0.07856	0.36095	0.03405	2.35321	0.03975	0.16856	0.02184	0.23122	0.21717	0.51841	0.08942	0.00324
k__Bacteria|p__Firmicutes|c__Clostridia|o__Clostridiales|f__Lachnospiraceae|g__Anaerostipes|s__Anaerostipes_caccae	0	0	0	0	0	0	0	0	0	0	0	0	0	0	0	0	0	0	0	0	0	0	0	0	0	0	0.03975	0	0	0	0	0	0	0
k__Bacteria|p__Firmicutes|c__Clostridia|o__Clostridiales|f__Lachnospiraceae|g__Anaerostipes|s__Anaerostipes_hadrus	0.02555	0.98221	0.42274	0	0.36619	0.51796	0.69208	0.25133	0.06366	0.14284	0.35766	0	8.8204	0.04253	0.05451	0.02394	0.25687	0	0.00398	0.23687	0.10657	0	0.07856	0.36095	0.03405	2.35321	0	0.16856	0.02184	0.23122	0.21717	0.51841	0.08942	0.00324
k__Bacteria|p__Firmicutes|c__Clostridia|o__Clostridiales|f__Lachnospiraceae|g__Anaerotignum	0	0	0	0	0	0	0	0	0	0	0	0	0	0	0	0	0	0	0	0	0	0	0	0	0	0	0	0	0	0	0	0	0	0
k__Bacteria|p__Firmicutes|c__Clostridia|o__Clostridiales|f__Lachnospiraceae|g__Anaerotignum|s__Anaerotignum_lactatifermentans	0	0	0	0	0	0	0	0	0	0	0	0	0	0	0	0	0	0	0	0	0	0	0	0	0	0	0	0	0	0	0	0	0	0
k__Bacteria|p__Firmicutes|c__Clostridia|o__Clostridiales|f__Lachnospiraceae|g__Blautia	0.05771	2.25783	0.25065	0.21933	0.99942	0.86273	1.26877	0.93418	1.38704	0.48514	0.55013	3.05583	1.12289	0.24321	1.99265	0.56531	0.23023	0.05657	0.07768	0.24009	10.7487	2.29339	2.418	0.09647	0.61385	0.6307	1.04491	0.75356	0.13524	1.95644	1.05136	0.21382	0.21965	0.18164
k__Bacteria|p__Firmicutes|c__Clostridia|o__Clostridiales|f__Lachnospiraceae|g__Blautia|s__Blautia_hansenii	0	0	0	0	0.00704	0	0	0	0	0	0	0	0	0	0	0	0	0	0	0	0	0	0	0	0	0.02084	0	0	0	0.19017	0	0	0	0
k__Bacteria|p__Firmicutes|c__Clostridia|o__Clostridiales|f__Lachnospiraceae|g__Blautia|s__Blautia_hydrogenotrophica	0	0	0	0	0.0066	0	0	0	0	0	0	0	0	0	0	0	0	0	0	0	0	0	0	0	0	0	0	0	0	0	0	0	0	0
k__Bacteria|p__Firmicutes|c__Clostridia|o__Clostridiales|f__Lachnospiraceae|g__Blautia|s__Blautia_obeum	0.01854	0.0243	0.10359	0.08748	0	0.34804	0.11202	0.00153	0.19746	0.11989	0.13566	0	0.13737	0.08883	0.00884	0.1422	0.12193	0	0.01969	0.06191	0.02443	0	0.04479	0.02608	0.05361	0.14681	0	0	0.07114	0	0	0.01966	0.03179	0
k__Bacteria|p__Firmicutes|c__Clostridia|o__Clostridiales|f__Lachnospiraceae|g__Blautia|s__Blautia_producta	0	0	0	0	0	0	0	0	0	0	0	0	0	0	0	0	0	0	0	0	0	0	0	0	0	0	0.01815	0	0	0.00529	0	0	0	0
k__Bacteria|p__Firmicutes|c__Clostridia|o__Clostridiales|f__Lachnospiraceae|g__Blautia|s__Blautia_sp_CAG_257	0	0.00264	0	0	0.0167	0	0	0	0	0	0	0	0	0	0.00216	0	0	0	0	0	0	0.00274	0	0	0	0	0	0.02186	0	0	0	0	0	0
k__Bacteria|p__Firmicutes|c__Clostridia|o__Clostridiales|f__Lachnospiraceae|g__Blautia|s__Blautia_wexlerae	0.01114	0.138	0.10302	0.01173	0.58339	0.11881	0.00246	0.13477	0.14184	0.17474	0.05497	0.07623	0.16196	0.06016	0.01307	0.27795	0.07224	0.00269	0.00693	0.14184	0.00795	0.00101	0.00727	0.06636	0.01813	0.37731	0	0.00479	0.02221	0.14508	0.03512	0.00812	0.08675	0.0097
k__Bacteria|p__Firmicutes|c__Clostridia|o__Clostridiales|f__Lachnospiraceae|g__Blautia|s__Ruminococcus_gnavus	0	1.73127	0.03273	0	0.38568	0	1.12238	0.2865	0.21501	0.1905	0.03147	2.9796	0.08479	0	1.96859	0	0	0	0	0	10.7163	2.28964	0.05969	0	0	0.08573	1.02676	0.72691	0	0.57622	0.62327	0	0.03195	0.09479
k__Bacteria|p__Firmicutes|c__Clostridia|o__Clostridiales|f__Lachnospiraceae|g__Blautia|s__Ruminococcus_torques	0.02803	0.36163	0.0113	0.12012	0	0.39588	0.03191	0.51138	0.83273	0	0.32803	0	0.73877	0.09422	0	0.14516	0.03607	0.05388	0.05105	0.03634	0	0	2.30625	0.00403	0.5421	0	0	0	0.04189	1.03968	0.39298	0.18603	0.06916	0.07715
k__Bacteria|p__Firmicutes|c__Clostridia|o__Clostridiales|f__Lachnospiraceae|g__Butyrivibrio	0	0	0	0	0	0	0	0	6.75413	0	0	0	0	0	0	0	0	0	0.91126	0	0	0	0	0	0	0	0	0	0	0	0	0	0	0
k__Bacteria|p__Firmicutes|c__Clostridia|o__Clostridiales|f__Lachnospiraceae|g__Butyrivibrio|s__Butyrivibrio_crossotus	0	0	0	0	0	0	0	0	6.75413	0	0	0	0	0	0	0	0	0	0.91126	0	0	0	0	0	0	0	0	0	0	0	0	0	0	0
k__Bacteria|p__Firmicutes|c__Clostridia|o__Clostridiales|f__Lachnospiraceae|g__Coprococcus	0.42245	0.02402	0.14933	0.07077	0	0.41875	0.20282	0.09102	0.93109	0.16631	0.50134	0	0.71405	0.55741	0.01198	0.76795	0.61001	0.0572	0.08459	0.19525	0.0923	0	0.50514	0.14345	0.14094	0	0	0	0.37889	0	0.05905	0.47152	0.2575	0.01422
k__Bacteria|p__Firmicutes|c__Clostridia|o__Clostridiales|f__Lachnospiraceae|g__Coprococcus|s__Coprococcus_catus	0.00602	0.00553	0	0.00685	0	0.21479	0.04691	0.05204	0.08266	0.01869	0.18773	0	0.27665	0.05614	0.01198	0.03709	0.13452	0.00308	0.01725	0.19525	0.0458	0	0.21503	0.07486	0.02394	0	0	0	0.06251	0	0.03715	0.02283	0.02825	0
k__Bacteria|p__Firmicutes|c__Clostridia|o__Clostridiales|f__Lachnospiraceae|g__Coprococcus|s__Coprococcus_comes	0.09239	0.01848	0.14933	0.06392	0	0.20396	0.15591	0.03489	0.70862	0.14762	0.3136	0	0.4374	0.49224	0	0.04903	0.47549	0.01403	0.06734	0	0.0465	0	0.29011	0.06859	0.117	0	0	0	0.22927	0	0.02191	0.44868	0.07119	0.01422
k__Bacteria|p__Firmicutes|c__Clostridia|o__Clostridiales|f__Lachnospiraceae|g__Coprococcus|s__Coprococcus_eutactus	0.32403	0	0	0	0	0	0	0.00409	0.1398	0	0	0	0	0.00903	0	0.68182	0	0.04008	0	0	0	0	0	0	0	0	0	0	0.08711	0	0	0	0.15807	0
k__Bacteria|p__Firmicutes|c__Clostridia|o__Clostridiales|f__Lachnospiraceae|g__Dorea	0.23747	0.2376	0.02498	0.17507	0.00597	0.20833	0.24196	0.08706	1.03151	0	0.97473	0	1.08458	0.20961	0.06629	0.24982	1.21032	0.03261	0.1774	0.24302	0.29479	0	0.60549	0.15899	0.37323	0.29508	0	0.02434	0.06997	0.11623	0.1687	0.18411	0.22572	0.03805
k__Bacteria|p__Firmicutes|c__Clostridia|o__Clostridiales|f__Lachnospiraceae|g__Dorea|s__Dorea_formicigenerans	0.03996	0.05796	0.00914	0.06331	0	0.06941	0.06218	0.05474	0.35316	0	0.37604	0	0.13727	0.05773	0	0.14352	0.08637	0.01385	0.014	0.12666	0.06028	0	0.2007	0.06679	0.08517	0.13495	0	0	0.03055	0.11623	0.02979	0.03692	0.18571	0.00827
k__Bacteria|p__Firmicutes|c__Clostridia|o__Clostridiales|f__Lachnospiraceae|g__Dorea|s__Dorea_longicatena	0.19751	0.17964	0.01584	0.11176	0	0.13892	0.17978	0.03233	0.67834	0	0.59869	0	0.94731	0.15188	0.06629	0.10629	1.12395	0.01876	0.1634	0.11636	0.23451	0	0.40479	0.0922	0.28806	0.16013	0	0.00304	0.03942	0	0.13891	0.14719	0.04001	0.02977
k__Bacteria|p__Firmicutes|c__Clostridia|o__Clostridiales|f__Lachnospiraceae|g__Dorea|s__Dorea_sp_CAG_317	0	0	0	0	0.00597	0	0	0	0	0	0	0	0	0	0	0	0	0	0	0	0	0	0	0	0	0	0	0.0213	0	0	0	0	0	0
k__Bacteria|p__Firmicutes|c__Clostridia|o__Clostridiales|f__Lachnospiraceae|g__Eisenbergiella	0	0	0	0.02415	0.07495	0	0	0.0045	0	0	0	0	0	0.00211	0.00195	0	0	0	0	0.00593	0	0	0	0	0	0.00113	0	0.11814	0	0	0	0	0.00267	0.06758
k__Bacteria|p__Firmicutes|c__Clostridia|o__Clostridiales|f__Lachnospiraceae|g__Eisenbergiella|s__Eisenbergiella_massiliensis	0	0	0	0	0.07495	0	0	0.0045	0	0	0	0	0	0	0	0	0	0	0	0.00136	0	0	0	0	0	0.00113	0	0.09615	0	0	0	0	0.00267	0.06758
k__Bacteria|p__Firmicutes|c__Clostridia|o__Clostridiales|f__Lachnospiraceae|g__Eisenbergiella|s__Eisenbergiella_tayi	0	0	0	0.02415	0	0	0	0	0	0	0	0	0	0.00211	0.00195	0	0	0	0	0.00457	0	0	0	0	0	0	0	0.02199	0	0	0	0	0	0
k__Bacteria|p__Firmicutes|c__Clostridia|o__Clostridiales|f__Lachnospiraceae|g__Fusicatenibacter	0.06852	0.02563	0.37527	0.05771	0.05476	0.4299	0.22876	0.63248	0.90171	0	0.54233	0	9.64794	0.10928	0	0.18174	0.97828	0.00352	0.41131	1.51467	0.06198	0	0.23788	0.30667	0.17874	0.95333	0	0.08833	0.02619	0.26866	0	0.37293	0.06247	0.0221
k__Bacteria|p__Firmicutes|c__Clostridia|o__Clostridiales|f__Lachnospiraceae|g__Fusicatenibacter|s__Fusicatenibacter_saccharivorans	0.06852	0.02563	0.37527	0.05771	0.05476	0.4299	0.22876	0.63248	0.90171	0	0.54233	0	9.64794	0.10928	0	0.18174	0.97828	0.00352	0.41131	1.51467	0.06198	0	0.23788	0.30667	0.17874	0.95333	0	0.08833	0.02619	0.26866	0	0.37293	0.06247	0.0221
k__Bacteria|p__Firmicutes|c__Clostridia|o__Clostridiales|f__Lachnospiraceae|g__Lachnoanaerobaculum	0	0	0	0	0	0	0	0	0	0	0	0	0	0	0	0	0	0	0	0	0	0	0	0	0	0	0	0	0	0	0	0	0	0
k__Bacteria|p__Firmicutes|c__Clostridia|o__Clostridiales|f__Lachnospiraceae|g__Lachnoanaerobaculum|s__Lachnoanaerobaculum_saburreum	0	0	0	0	0	0	0	0	0	0	0	0	0	0	0	0	0	0	0	0	0	0	0	0	0	0	0	0	0	0	0	0	0	0
k__Bacteria|p__Firmicutes|c__Clostridia|o__Clostridiales|f__Lachnospiraceae|g__Lachnoclostridium	0	0.14228	0.04586	0	1.14745	0.00829	0.14041	0.03116	0	0.27439	0.00284	0.00684	0	0.0051	2.10939	0.00667	0.04047	0	0.00618	0.05836	0.05591	1.30412	0.00517	0.10301	0.00092	0.0529	8.74528	0.36261	0.01377	0.25653	0.03186	0.08246	0.06172	0.08029
k__Bacteria|p__Firmicutes|c__Clostridia|o__Clostridiales|f__Lachnospiraceae|g__Lachnoclostridium|s__Clostridium_aldenense	0	0	0	0	0.0037	0	0	0	0	0	0	0	0	0	0.00093	0	0.00051	0	0	0	0	0	0	0.00112	0	0.00174	0.00356	0	0	0.0006	0	0	0	0
k__Bacteria|p__Firmicutes|c__Clostridia|o__Clostridiales|f__Lachnospiraceae|g__Lachnoclostridium|s__Clostridium_asparagiforme	0	0	0	0	0	0	0.00204	0.00194	0	0.00811	0	0	0	0	0.01617	0	0.01619	0	0	0.02333	0	0	0	0	0	0	0	0	0	0	0	0.00281	0.0204	0.05945
k__Bacteria|p__Firmicutes|c__Clostridia|o__Clostridiales|f__Lachnospiraceae|g__Lachnoclostridium|s__Clostridium_bolteae	0	0.06432	0.01479	0	0.09938	0.00291	0.13609	0.00434	0	0.18517	0	0.00549	0	0.00184	2.01706	0	0.00303	0	0	0	0	0.90304	0.00517	0.01348	0.00021	0.0392	8.4076	0.02004	0	0.25593	0.03186	0.01177	0.0205	0.01148
k__Bacteria|p__Firmicutes|c__Clostridia|o__Clostridiales|f__Lachnospiraceae|g__Lachnoclostridium|s__Clostridium_citroniae	0	0.04849	0.00996	0	0.10717	0.00537	0.00228	0.008	0	0.00749	0.00284	0	0	0.00326	0.00792	0.00667	0.02075	0	0.00618	0.02689	0.05591	0	0	0.01831	0.00071	0.00734	0	0.08139	0.01369	0	0	0.06406	0.0169	0.00936
k__Bacteria|p__Firmicutes|c__Clostridia|o__Clostridiales|f__Lachnospiraceae|g__Lachnoclostridium|s__Clostridium_clostridioforme	0	0.02946	0.01221	0	0.84198	0	0	0	0	0.01797	0	0	0	0	0.06682	0	0	0	0	0.00814	0	0.40081	0	0.01457	0	0	0	0.15251	0	0	0	0	0.00236	0
k__Bacteria|p__Firmicutes|c__Clostridia|o__Clostridiales|f__Lachnospiraceae|g__Lachnoclostridium|s__Clostridium_lavalense	0	0	0.00043	0	0.03413	0	0	0	0	0	0	0	0	0	0.00048	0	0	0	0	0	0	0	0	0.00674	0	0	0.21165	0	7e-05	0	0	0	0	0
k__Bacteria|p__Firmicutes|c__Clostridia|o__Clostridiales|f__Lachnospiraceae|g__Lachnoclostridium|s__Clostridium_saccharolyticum	0	0	0	0	0	0	0	0	0	0	0	0	0	0	0	0	0	0	0	0	0	0	0	0	0	0	0	0	0	0	0	0.00382	0	0
k__Bacteria|p__Firmicutes|c__Clostridia|o__Clostridiales|f__Lachnospiraceae|g__Lachnoclostridium|s__Clostridium_scindens	0	0	0	0	0	0	0	0	0	0	0	0	0	0	0	0	0	0	0	0	0	0	0	0	0	0	0	0.00034	0	0	0	0	0	0
k__Bacteria|p__Firmicutes|c__Clostridia|o__Clostridiales|f__Lachnospiraceae|g__Lachnoclostridium|s__Clostridium_symbiosum	0	0	0.00847	0	0.06109	0	0	0.01687	0	0.05565	0	0.00135	0	0	0	0	0	0	0	0	0	0.00027	0	0.04878	0	0.00461	0.12247	0.10833	0	0	0	0	0.00156	0
k__Bacteria|p__Firmicutes|c__Clostridia|o__Clostridiales|f__Lachnospiraceae|g__Lachnospira	0.48694	0	1.85592	0.21241	0.18703	0.00891	0	2.81818	1.63681	0.56741	0	0	0	0.77149	0	0.2968	0.35633	0.04235	0	0	0	0	3.12988	0.89159	2.44241	13.4543	0	0	0.37335	0	1.09687	0.29579	0	2.09326
k__Bacteria|p__Firmicutes|c__Clostridia|o__Clostridiales|f__Lachnospiraceae|g__Lachnospiraceae_unclassified	1.21011	0.19826	0.50547	0.21946	0.22865	0.0965	0.66612	0.65984	3.35009	1.99445	1.72856	0.49882	11.302	0.36407	0.72261	1.8772	4.38591	0.19457	4.42429	11.7573	0.82401	0	1.2837	0.74526	0.46669	0	0	0	1.38223	0.57155	0.02407	2.56143	2.86648	0.34309
k__Bacteria|p__Firmicutes|c__Clostridia|o__Clostridiales|f__Lachnospiraceae|g__Lachnospiraceae_unclassified|s__Eubacterium_rectale	1.21011	0.19826	0.50547	0.21946	0.22865	0.0965	0.65945	0.65984	3.35009	1.99445	1.72856	0	11.2975	0.36407	0.72261	1.8772	4.38591	0.19457	4.42429	11.7573	0.82401	0	1.2837	0.74526	0.46669	0	0	0	1.38223	0.57155	0.02407	2.56105	2.86648	0.34309
k__Bacteria|p__Firmicutes|c__Clostridia|o__Clostridiales|f__Lachnospiraceae|g__Lachnospiraceae_unclassified|s__Lachnospiraceae_bacterium_2_1_46FAA	0	0	0	0	0	0	0	0	0	0	0	0.49882	0	0	0	0	0	0	0	0	0	0	0	0	0	0	0	0	0	0	0	0	0	0
k__Bacteria|p__Firmicutes|c__Clostridia|o__Clostridiales|f__Lachnospiraceae|g__Lachnospiraceae_unclassified|s__Lachnospiraceae_bacterium_oral_taxon_096	0	0	0	0	0	0	0.00667	0	0	0	0	0	0.00449	0	0	0	0	0	0	0	0	0	0	0	0	0	0	0	0	0	0	0.00037	0	0
k__Bacteria|p__Firmicutes|c__Clostridia|o__Clostridiales|f__Lachnospiraceae|g__Lachnospira|s__Lachnospira_pectinoschiza	0.48694	0	1.85592	0.21241	0.18703	0.00891	0	2.81818	1.63681	0.56741	0	0	0	0.77149	0	0.2968	0.35633	0.04235	0	0	0	0	3.12988	0.89159	2.44241	13.4543	0	0	0.37335	0	1.09687	0.29579	0	2.09326
k__Bacteria|p__Firmicutes|c__Clostridia|o__Clostridiales|f__Lachnospiraceae|g__Oribacterium	0	0	0	0	0	0	0.00038	0	0	0	0	0.00066	0	0	0	0	0	0.00528	0	0	0	0	0.00118	0	0	0.01099	0	0	0	0	0.00534	0	0	0
k__Bacteria|p__Firmicutes|c__Clostridia|o__Clostridiales|f__Lachnospiraceae|g__Oribacterium|s__Oribacterium_parvum	0	0	0	0	0	0	0.00038	0	0	0	0	0.00066	0	0	0	0	0	0.00528	0	0	0	0	0	0	0	0.00024	0	0	0	0	0.00534	0	0	0
k__Bacteria|p__Firmicutes|c__Clostridia|o__Clostridiales|f__Lachnospiraceae|g__Oribacterium|s__Oribacterium_sinus	0	0	0	0	0	0	0	0	0	0	0	0	0	0	0	0	0	0	0	0	0	0	0.00118	0	0	0.01075	0	0	0	0	0	0	0	0
k__Bacteria|p__Firmicutes|c__Clostridia|o__Clostridiales|f__Lachnospiraceae|g__Roseburia	2.05192	0.19559	4.56772	2.68675	1.42369	11.278	3.59938	10.2259	3.92139	1.16761	0.74762	0	1.39241	3.50419	0.01412	1.30759	3.46753	0.14717	2.58624	12.968	0.30334	0	4.57057	4.2215	6.18435	19.1706	0	2.75426	2.01495	11.3634	0	9.03963	4.0349	1.42631
k__Bacteria|p__Firmicutes|c__Clostridia|o__Clostridiales|f__Lachnospiraceae|g__Roseburia|s__Roseburia_faecis	0.95505	0	4.46117	1.78927	0	7.71434	0.00375	0.01159	1.93168	0	0.00724	0	0.00467	2.14544	0	0.90776	0.42426	0.04185	1.25482	10.9903	0.00403	0	0.00957	2.95204	4.42248	1.83228	0	2.48773	0.95452	9.00467	0	3.96317	1.48334	1.15157
k__Bacteria|p__Firmicutes|c__Clostridia|o__Clostridiales|f__Lachnospiraceae|g__Roseburia|s__Roseburia_hominis	0.10385	0	0.10655	0.25689	0.01647	0.01868	0.04775	0.16369	0.02726	1.0958	0.03005	0	0	0.34387	0	0.01133	0.1372	0.01404	0.39702	0.77358	0.10023	0	0.00336	1.12759	0.02199	0	0	0	0.6884	0.02853	0	0.37008	0.20174	0.22279
k__Bacteria|p__Firmicutes|c__Clostridia|o__Clostridiales|f__Lachnospiraceae|g__Roseburia|s__Roseburia_intestinalis	0.47795	0	0	0.18923	1.40686	0.25542	3.33003	0	0.25595	0	0.21123	0	0	0.30218	0	0.00364	1.56082	0.04034	0.7204	1.20371	0	0	0.35071	0.01644	1.1658	3.14577	0	0.02598	0.03722	2.33015	0	3.70052	0.83977	0.01531
k__Bacteria|p__Firmicutes|c__Clostridia|o__Clostridiales|f__Lachnospiraceae|g__Roseburia|s__Roseburia_inulinivorans	0.51507	0.19559	0	0.45096	0.00036	3.17431	0.17388	10.0506	1.66974	0.0718	0.25737	0	1.16752	0.70605	0.01412	0.32118	1.34525	0.04588	0.18176	0.0004	0.19907	0	4.20692	0.1208	0.57408	14.1925	0	0.24055	0.33326	0	0	1.00586	1.47645	0.03663
k__Bacteria|p__Firmicutes|c__Clostridia|o__Clostridiales|f__Lachnospiraceae|g__Roseburia|s__Roseburia_sp_CAG_182	0	0	0	0	0	0	0	0	0	0	0	0	0	0	0	0	0	0	0.02996	0	0	0	0	0	0	0	0	0	0	0	0	0	0	0
k__Bacteria|p__Firmicutes|c__Clostridia|o__Clostridiales|f__Lachnospiraceae|g__Roseburia|s__Roseburia_sp_CAG_303	0	0	0	0	0	0	0	0	0	0	0	0	0	0	0	0	0	0	0	0	0	0	0	0	0	0	0	0	0	0	0	0	0	0
k__Bacteria|p__Firmicutes|c__Clostridia|o__Clostridiales|f__Lachnospiraceae|g__Roseburia|s__Roseburia_sp_CAG_309	0	0	0	0	0	0	0	0	0	0	0	0	0	0	0	0	0	0	0.00076	0	0	0	0	0	0	0	0	0	0	0	0	0	0	0
k__Bacteria|p__Firmicutes|c__Clostridia|o__Clostridiales|f__Lachnospiraceae|g__Roseburia|s__Roseburia_sp_CAG_471	0	0	0	0.0004	0	0.11523	0.04397	0	0.03675	0	0.24174	0	0.22022	0.00664	0	0.06367	0	0.00508	0.00152	0	0	0	0	0.00463	0	0	0	0	0.00155	0	0	0	0.0336	0
k__Bacteria|p__Firmicutes|c__Clostridia|o__Clostridiales|f__Lachnospiraceae|g__Sellimonas	0	0	0	0	0.01039	0	0	0	0	0.00077	0	0	0	0	0	0	0	0	0	0.0101	0	0.02079	0	0	0	0	0	0.03462	0	0.16412	0	0	0	0.00812
k__Bacteria|p__Firmicutes|c__Clostridia|o__Clostridiales|f__Lachnospiraceae|g__Sellimonas|s__Sellimonas_intestinalis	0	0	0	0	0.01039	0	0	0	0	0.00077	0	0	0	0	0	0	0	0	0	0.0101	0	0.02079	0	0	0	0	0	0.03462	0	0.16412	0	0	0	0.00812
k__Bacteria|p__Firmicutes|c__Clostridia|o__Clostridiales|f__Lachnospiraceae|g__Tyzzerella	0	0	0	0	0	0	0	0	0	0.00173	0	0	0	0	0.00096	0	0	0	0	0	0	0	0	0	0	0.00053	0.00448	0.00791	0	0.01099	0	0	0	0
k__Bacteria|p__Firmicutes|c__Clostridia|o__Clostridiales|f__Lachnospiraceae|g__Tyzzerella|s__Tyzzerella_nexilis	0	0	0	0	0	0	0	0	0	0.00173	0	0	0	0	0.00096	0	0	0	0	0	0	0	0	0	0	0.00053	0.00448	0.00791	0	0.01099	0	0	0	0
k__Bacteria|p__Firmicutes|c__Clostridia|o__Clostridiales|f__Oscillospiraceae	0.2214	0.00632	0.00309	0.67253	0	0.33119	0.0699	0	1.70178	0.00025	0.77386	0	0	0.50524	0	0.08541	0.00314	0.07803	0.52264	0.09622	0.03903	0	0.39445	1.82445	0.08856	0.01455	0	0	0.35168	0	0	0.13856	1.23376	0
k__Bacteria|p__Firmicutes|c__Clostridia|o__Clostridiales|f__Oscillospiraceae|g__Oscillibacter	0.2214	0.00632	0.00309	0.67253	0	0.33119	0.0699	0	1.70178	0.00025	0.77386	0	0	0.50524	0	0.08541	0.00314	0.07803	0.52264	0.09622	0.03903	0	0.39445	1.82445	0.08856	0.01455	0	0	0.35168	0	0	0.13856	1.23376	0
k__Bacteria|p__Firmicutes|c__Clostridia|o__Clostridiales|f__Oscillospiraceae|g__Oscillibacter|s__Oscillibacter_sp_57_20	0.19362	0.00632	0	0.56821	0	0.33119	0.0699	0	1.62495	0	0.77254	0	0	0.50524	0	0.07055	0	0.07526	0.45721	0.00012	0.03903	0	0.38668	1.82229	0.08856	0.01455	0	0	0.34441	0	0	0.13856	1.23309	0
k__Bacteria|p__Firmicutes|c__Clostridia|o__Clostridiales|f__Oscillospiraceae|g__Oscillibacter|s__Oscillibacter_sp_CAG_241	0.02778	0	0.00309	0.10432	0	0	0	0	0.07683	0.00025	0.00132	0	0	0	0	0.01487	0.00314	0.00277	0.06479	0.0961	0	0	0.00777	0.00215	0	0	0	0	0.00727	0	0	0	0.00067	0
k__Bacteria|p__Firmicutes|c__Clostridia|o__Clostridiales|f__Oscillospiraceae|g__Oscillibacter|s__Oscillibacter_sp_PC13	0	0	0	0	0	0	0	0	0	0	0	0	0	0	0	0	0	0	0.00064	0	0	0	0	0	0	0	0	0	0	0	0	0	0	0
k__Bacteria|p__Firmicutes|c__Clostridia|o__Clostridiales|f__Peptostreptococcaceae	0	0	0.00055	0	0.00404	0	0.00658	0.00169	0.01764	0	0.03041	0.00117	0.98573	0.0249	0.00054	0	0.00023	0	0	0.0323	0	0.00065	0	0	0.03723	0.01974	0.01698	0.05614	0.007	0.04342	0	0	0.00359	0.00306
k__Bacteria|p__Firmicutes|c__Clostridia|o__Clostridiales|f__Peptostreptococcaceae|g__Filifactor	0	0	0	0	0	0	0	0	0	0	0	0	0	0	0	0	0	0	0	0	0	0	0	0	0	0	0	0	0	0	0	0	0	0
k__Bacteria|p__Firmicutes|c__Clostridia|o__Clostridiales|f__Peptostreptococcaceae|g__Filifactor|s__Filifactor_alocis	0	0	0	0	0	0	0	0	0	0	0	0	0	0	0	0	0	0	0	0	0	0	0	0	0	0	0	0	0	0	0	0	0	0
k__Bacteria|p__Firmicutes|c__Clostridia|o__Clostridiales|f__Peptostreptococcaceae|g__Intestinibacter	0	0	0.00055	0	0.00404	0	0	0.00169	0.01087	0	0.03025	0.00117	0.9815	0.0249	0.00054	0	0	0	0	0.0323	0	0.00065	0	0	0.03669	0.00691	0.01698	0.05614	0.007	0.04342	0	0	0.0034	0.00306
k__Bacteria|p__Firmicutes|c__Clostridia|o__Clostridiales|f__Peptostreptococcaceae|g__Intestinibacter|s__Intestinibacter_bartlettii	0	0	0.00055	0	0.00404	0	0	0.00169	0.01087	0	0.03025	0.00117	0.9815	0.0249	0.00054	0	0	0	0	0.0323	0	0.00065	0	0	0.03669	0.00691	0.01698	0.05614	0.007	0.04342	0	0	0.0034	0.00306
k__Bacteria|p__Firmicutes|c__Clostridia|o__Clostridiales|f__Peptostreptococcaceae|g__Peptostreptococcus	0	0	0	0	0	0	0.00095	0	0	0	0	0	0	0	0	0	0	0	0	0	0	0	0	0	0.00039	0.01126	0	0	0	0	0	0	0	0
k__Bacteria|p__Firmicutes|c__Clostridia|o__Clostridiales|f__Peptostreptococcaceae|g__Peptostreptococcus|s__Peptostreptococcus_stomatis	0	0	0	0	0	0	0.00095	0	0	0	0	0	0	0	0	0	0	0	0	0	0	0	0	0	0.00039	0.01126	0	0	0	0	0	0	0	0
k__Bacteria|p__Firmicutes|c__Clostridia|o__Clostridiales|f__Peptostreptococcaceae|g__Romboutsia	0	0	0	0	0	0	0.00563	0	0.00677	0	0.00016	0	0.00424	0	0	0	0.00023	0	0	0	0	0	0	0	0.00015	0.00158	0	0	0	0	0	0	0.00019	0
k__Bacteria|p__Firmicutes|c__Clostridia|o__Clostridiales|f__Peptostreptococcaceae|g__Romboutsia|s__Romboutsia_ilealis	0	0	0	0	0	0	0.00563	0	0.00677	0	0.00016	0	0.00424	0	0	0	0.00023	0	0	0	0	0	0	0	0.00015	0.00158	0	0	0	0	0	0	0.00019	0
k__Bacteria|p__Firmicutes|c__Clostridia|o__Clostridiales|f__Ruminococcaceae	3.43526	0.12367	6.45115	7.79795	7.39852	6.64565	2.01346	8.58308	8.64195	2.54096	6.49161	0.64584	12.3249	5.23895	1.51235	3.08079	10.9365	0.58846	5.75147	13.5867	1.28513	0.07756	8.16227	9.94551	5.64403	15.9521	0.45336	6.66488	15.1283	6.42929	1.72987	16.9549	6.29684	4.29088
k__Bacteria|p__Firmicutes|c__Clostridia|o__Clostridiales|f__Ruminococcaceae|g__Agathobaculum	0.01107	0.00192	0.03873	0.0357	0.07933	0.02489	0.09204	0.05733	0.10429	0.06767	0.10382	0	0.11899	0.15325	0.06987	0.01705	0.12206	0.00915	0.00974	0.41352	0.07829	0	0.34126	0.04114	0.28555	0.13009	0	0.08753	0.12016	0.04331	0.40163	0.01436	0.14146	0.07414
k__Bacteria|p__Firmicutes|c__Clostridia|o__Clostridiales|f__Ruminococcaceae|g__Agathobaculum|s__Agathobaculum_butyriciproducens	0.01107	0.00192	0.03873	0.0357	0.07933	0.02489	0.09204	0.05733	0.10429	0.06767	0.10382	0	0.11899	0.15325	0.06987	0.01705	0.12206	0.00915	0.00974	0.41352	0.07829	0	0.34126	0.04114	0.28555	0.13009	0	0.08753	0.12016	0.04331	0.40163	0.01436	0.14146	0.07414
k__Bacteria|p__Firmicutes|c__Clostridia|o__Clostridiales|f__Ruminococcaceae|g__Anaeromassilibacillus	0	0	0.00743	0.00598	0.04186	0	0	0	0	0	0	0	0	0	0	0	0	0	0	0	0	0	0	0	0	0	0	0.02068	0.0024	0.07098	0	0	0	0
k__Bacteria|p__Firmicutes|c__Clostridia|o__Clostridiales|f__Ruminococcaceae|g__Anaeromassilibacillus|s__Anaeromassilibacillus_sp_An250	0	0	0.00743	0.00598	0.04186	0	0	0	0	0	0	0	0	0	0	0	0	0	0	0	0	0	0	0	0	0	0	0.02068	0.0024	0.07098	0	0	0	0
k__Bacteria|p__Firmicutes|c__Clostridia|o__Clostridiales|f__Ruminococcaceae|g__Anaerotruncus	0	0	0.01487	0	0.08438	0.00092	0	0.03345	0	0	0	0	0	0.01319	0	0	0.04181	0.00138	0	0.02232	0.00079	0	0.00387	0.12492	0	0	0	0.12774	0.02517	0	0	0	0.02086	0.11015
k__Bacteria|p__Firmicutes|c__Clostridia|o__Clostridiales|f__Ruminococcaceae|g__Anaerotruncus|s__Anaerotruncus_colihominis	0	0	0.01487	0	0.08438	0.00092	0	0.03345	0	0	0	0	0	0.01319	0	0	0.04181	0.00138	0	0.02232	0.00079	0	0.00387	0.12492	0	0	0	0.12774	0.02517	0	0	0	0.02086	0.11015
k__Bacteria|p__Firmicutes|c__Clostridia|o__Clostridiales|f__Ruminococcaceae|g__Anaerotruncus|s__Anaerotruncus_sp_CAG_528	0	0	0	0	0	0	0	0	0	0	0	0	0	0	0	0	0	0	0	0	0	0	0	0	0	0	0	0	0	0	0	0	0	0
k__Bacteria|p__Firmicutes|c__Clostridia|o__Clostridiales|f__Ruminococcaceae|g__Faecalibacterium	2.4114	0.02113	3.60985	4.3848	0.45571	5.827	1.66381	5.74622	7.17946	2.27387	4.37483	0	12.0524	3.91438	0.49779	1.46968	6.51525	0.52493	4.30707	11.3896	0.49815	0	4.38173	7.04308	5.25662	14.6568	0.01167	3.56668	7.60057	3.33489	1.3144	11.2991	4.52595	2.99137
k__Bacteria|p__Firmicutes|c__Clostridia|o__Clostridiales|f__Ruminococcaceae|g__Faecalibacterium|s__Faecalibacterium_prausnitzii	2.4114	0.02113	3.60985	4.3848	0.45571	5.827	1.66381	5.74622	7.17946	2.27387	4.37483	0	12.0524	3.91438	0.49779	1.46968	6.51525	0.52493	4.30707	11.3896	0.49815	0	4.38173	7.04308	5.25662	14.6568	0.01167	3.56668	7.60057	3.33489	1.3144	11.2991	4.52595	2.99137
k__Bacteria|p__Firmicutes|c__Clostridia|o__Clostridiales|f__Ruminococcaceae|g__Flavonifractor	0.01441	0.09623	0.36773	0.08801	1.19578	0.05127	0.06845	0.09915	0.00398	0.027	0.02311	0.64584	0.06619	0.0838	0.4104	0.00459	0.06905	0	0.05655	0.05184	0.42865	0.06024	0.81834	0.1253	0.00846	0.06305	0.29386	0.58416	0.00452	2.10681	0.01384	0.4014	0.25125	0.30218
k__Bacteria|p__Firmicutes|c__Clostridia|o__Clostridiales|f__Ruminococcaceae|g__Flavonifractor|s__Flavonifractor_plautii	0.01441	0.09623	0.36773	0.08801	1.19578	0.05127	0.06845	0.09915	0.00398	0.027	0.02311	0.64584	0.06619	0.0838	0.4104	0.00459	0.06905	0	0.05655	0.05184	0.42865	0.06024	0.81834	0.1253	0.00846	0.06305	0.29386	0.58416	0.00452	2.10681	0.01384	0.4014	0.25125	0.30218
k__Bacteria|p__Firmicutes|c__Clostridia|o__Clostridiales|f__Ruminococcaceae|g__Gemmiger	0.1203	0	0.04872	0.16996	0	0.11372	0.00647	0.03575	0.14143	0.15537	0.1843	0	0.07962	0.24138	0	0.04961	0.12839	0.02594	0.06625	0.10666	0.27672	0	0.09044	0.30796	0.08903	0.53946	0	0	0.10593	0	0	1.03645	0.04148	0.00774
k__Bacteria|p__Firmicutes|c__Clostridia|o__Clostridiales|f__Ruminococcaceae|g__Gemmiger|s__Gemmiger_formicilis	0.1203	0	0.04872	0.16996	0	0.11372	0.00647	0.03575	0.14143	0.15537	0.1843	0	0.07962	0.24138	0	0.04961	0.12839	0.02594	0.06625	0.10666	0.27672	0	0.09044	0.30796	0.08903	0.53946	0	0	0.10593	0	0	1.03645	0.04148	0.00774
k__Bacteria|p__Firmicutes|c__Clostridia|o__Clostridiales|f__Ruminococcaceae|g__Harryflintia	0	0	0	0	0	0	0	0	0	0	0	0	0	0	0	0	0	0	0	0	0	0	0	0	0	0	0	0	0	0	0	0	0	0
k__Bacteria|p__Firmicutes|c__Clostridia|o__Clostridiales|f__Ruminococcaceae|g__Harryflintia|s__Harryflintia_acetispora	0	0	0	0	0	0	0	0	0	0	0	0	0	0	0	0	0	0	0	0	0	0	0	0	0	0	0	0	0	0	0	0	0	0
k__Bacteria|p__Firmicutes|c__Clostridia|o__Clostridiales|f__Ruminococcaceae|g__Pseudoflavonifractor	0	0	0	0	0	0	0	0	0	0	0	0	0	0	0	0	0	0	0	0	0	0	0	0	0	0	0	0	0	0	0	0	0	0
k__Bacteria|p__Firmicutes|c__Clostridia|o__Clostridiales|f__Ruminococcaceae|g__Pseudoflavonifractor|s__Pseudoflavonifractor_capillosus	0	0	0	0	0	0	0	0	0	0	0	0	0	0	0	0	0	0	0	0	0	0	0	0	0	0	0	0	0	0	0	0	0	0
k__Bacteria|p__Firmicutes|c__Clostridia|o__Clostridiales|f__Ruminococcaceae|g__Ruminococcaceae_unclassified	0	0	0	0.08199	0.10174	0.00524	0	0.00322	0.18318	0	0	0	0	0.10162	0	0	0.19062	0.00207	0.03463	0.00337	0	0	0	0	0	0	0	0	0.00448	0	0	0.04557	0.26536	0.00282
k__Bacteria|p__Firmicutes|c__Clostridia|o__Clostridiales|f__Ruminococcaceae|g__Ruminococcaceae_unclassified|s__Clostridium_leptum	0	0	0	0	0.09843	0.00524	0	0.00226	0.00117	0	0	0	0	0.10162	0	0	0.0009	0	0.00313	0.00222	0	0	0	0	0	0	0	0	0.00448	0	0	0.02894	0.26536	0.00282
k__Bacteria|p__Firmicutes|c__Clostridia|o__Clostridiales|f__Ruminococcaceae|g__Ruminococcaceae_unclassified|s__Clostridium_methylpentosum	0	0	0	0	0	0	0	0	0	0	0	0	0	0	0	0	0	0	0	0.00115	0	0	0	0	0	0	0	0	0	0	0	0	0	0
k__Bacteria|p__Firmicutes|c__Clostridia|o__Clostridiales|f__Ruminococcaceae|g__Ruminococcaceae_unclassified|s__Eubacterium_siraeum	0	0	0	0.07003	0	0	0	0	0.18201	0	0	0	0	0	0	0	0.18973	0.00207	0.0315	0	0	0	0	0	0	0	0	0	0	0	0	0	0	0
k__Bacteria|p__Firmicutes|c__Clostridia|o__Clostridiales|f__Ruminococcaceae|g__Ruminococcaceae_unclassified|s__Ruminococcaceae_bacterium_D16	0	0	0	0	0.0033	0	0	0.00096	0	0	0	0	0	0	0	0	0	0	0	0	0	0	0	0	0	0	0	0	0	0	0	0.01663	0	0
k__Bacteria|p__Firmicutes|c__Clostridia|o__Clostridiales|f__Ruminococcaceae|g__Ruminococcaceae_unclassified|s__Ruminococcaceae_bacterium_D5	0	0	0	0.01196	0	0	0	0	0	0	0	0	0	0	0	0	0	0	0	0	0	0	0	0	0	0	0	0	0	0	0	0	0	0
k__Bacteria|p__Firmicutes|c__Clostridia|o__Clostridiales|f__Ruminococcaceae|g__Ruminococcus	0.87485	0	2.27853	2.99633	4.88152	0.61769	0.161	2.55681	1.0294	0	1.78884	0	0.00776	0.72396	0.44528	1.53887	3.84376	0.02501	1.27091	1.27784	0	0.01632	2.51817	2.3031	0.00115	0.56048	0.00138	1.55766	7.20662	0.06213	0	4.08373	0.89002	0.72974
k__Bacteria|p__Firmicutes|c__Clostridia|o__Clostridiales|f__Ruminococcaceae|g__Ruminococcus|s__Ruminococcus_bicirculans	0.30222	0	0.78506	1.29499	0	0.04331	0	1.52242	0	0	0.53258	0	0.00538	0.33679	0	0	1.21488	0	0	0.03895	0	0	0.11805	2.22015	0	0	0.00138	0	1.53499	0.06213	0	1.28518	0	0.69146
k__Bacteria|p__Firmicutes|c__Clostridia|o__Clostridiales|f__Ruminococcaceae|g__Ruminococcus|s__Ruminococcus_bromii	0.5592	0	1.49347	0.03503	4.88152	0.46241	0.13165	1.03439	0.40436	0	1.11598	0	0.00237	0.22034	0.44528	1.46231	2.62888	0.02489	1.20062	1.23888	0	0.01632	2.27809	0	0	0.56048	0	1.55766	5.51984	0	0	2.79855	0	0.03828
k__Bacteria|p__Firmicutes|c__Clostridia|o__Clostridiales|f__Ruminococcaceae|g__Ruminococcus|s__Ruminococcus_callidus	0.01344	0	0	0.00444	0	0	0	0	0.02614	0	0.00606	0	0	0.02423	0	0	0	0.00011	0	0	0	0	0	0	0.00115	0	0	0	0	0	0	0	0	0
k__Bacteria|p__Firmicutes|c__Clostridia|o__Clostridiales|f__Ruminococcaceae|g__Ruminococcus|s__Ruminococcus_lactaris	0	0	0	0	0	0.11197	0.02936	0	0.13275	0	0.13422	0	0	0.1426	0	0.07656	0	0	0.00591	0	0	0	0.12202	0.08295	0	0	0	0	0.00143	0	0	0	0.89002	0
k__Bacteria|p__Firmicutes|c__Clostridia|o__Clostridiales|f__Ruminococcaceae|g__Ruminococcus|s__Ruminococcus_sp_CAG_330	0	0	0	0	0	0	0	0	0	0	0	0	0	0	0	0	0	0	0	0	0	0	0	0	0	0	0	0	0.15035	0	0	0	0	0
k__Bacteria|p__Firmicutes|c__Clostridia|o__Clostridiales|f__Ruminococcaceae|g__Ruminococcus|s__Ruminococcus_sp_CAG_403	0	0	0	0.15052	0	0	0	0	0.00074	0	0	0	0	0	0	0	0	0	0.06437	0	0	0	0	0	0	0	0	0	0	0	0	0	0	0
k__Bacteria|p__Firmicutes|c__Clostridia|o__Clostridiales|f__Ruminococcaceae|g__Ruminococcus|s__Ruminococcus_sp_CAG_488	0	0	0	1.51135	0	0	0	0	0.17581	0	0	0	0	0	0	0	0	0	0	0	0	0	0	0	0	0	0	0	0	0	0	0	0	0
k__Bacteria|p__Firmicutes|c__Clostridia|o__Clostridiales|f__Ruminococcaceae|g__Ruminococcus|s__Ruminococcus_sp_CAG_563	0	0	0	0	0	0	0	0	0.00184	0	0	0	0	0	0	0	0	0	0	0	0	0	0	0	0	0	0	0	0	0	0	0	0	0
k__Bacteria|p__Firmicutes|c__Clostridia|o__Clostridiales|f__Ruminococcaceae|g__Ruminococcus|s__Ruminococcus_sp_CAG_579	0	0	0	0	0	0	0	0	0.28777	0	0	0	0	0	0	0	0	0	0	0	0	0	0	0	0	0	0	0	0	0	0	0	0	0
k__Bacteria|p__Firmicutes|c__Clostridia|o__Clostridiales|f__Ruminococcaceae|g__Ruthenibacterium	0.00323	0.00438	0.08528	0.03516	0.55821	0.00492	0.02169	0.05116	0.00021	0.01705	0.01671	0	0	0.00737	0.08901	0.00098	0.02555	0	0.00631	0.32151	0.00254	0.00099	0.00847	0	0.00323	0.00227	0.14645	0.72042	0.05842	0.81118	0	0.07425	0.16047	0.07274
k__Bacteria|p__Firmicutes|c__Clostridia|o__Clostridiales|f__Ruminococcaceae|g__Ruthenibacterium|s__Ruthenibacterium_lactatiformans	0.00323	0.00438	0.08528	0.03516	0.55821	0.00492	0.02169	0.05116	0.00021	0.01705	0.01671	0	0	0.00737	0.08901	0.00098	0.02555	0	0.00631	0.32151	0.00254	0.00099	0.00847	0	0.00323	0.00227	0.14645	0.72042	0.05842	0.81118	0	0.07425	0.16047	0.07274
k__Bacteria|p__Firmicutes|c__Erysipelotrichia	0	0.01482	0.03041	0.15781	0.01653	0.81197	0	0.05227	0.28663	0.03132	0.05283	0.20914	0.25026	0.03647	0.00087	0.00979	0	0.0099	0.64786	0.01434	0.14146	0.1093	0.00901	0.02225	0.30312	0.33234	0.0546	0.03417	0.07684	0.08684	0.06944	0.00521	0.77535	0.00047
k__Bacteria|p__Firmicutes|c__Erysipelotrichia|o__Erysipelotrichales	0	0.01482	0.03041	0.15781	0.01653	0.81197	0	0.05227	0.28663	0.03132	0.05283	0.20914	0.25026	0.03647	0.00087	0.00979	0	0.0099	0.64786	0.01434	0.14146	0.1093	0.00901	0.02225	0.30312	0.33234	0.0546	0.03417	0.07684	0.08684	0.06944	0.00521	0.77535	0.00047
k__Bacteria|p__Firmicutes|c__Erysipelotrichia|o__Erysipelotrichales|f__Erysipelotrichaceae	0	0.01482	0.03041	0.15781	0.01653	0.81197	0	0.05227	0.28663	0.03132	0.05283	0.20914	0.25026	0.03647	0.00087	0.00979	0	0.0099	0.64786	0.01434	0.14146	0.1093	0.00901	0.02225	0.30312	0.33234	0.0546	0.03417	0.07684	0.08684	0.06944	0.00521	0.77535	0.00047
k__Bacteria|p__Firmicutes|c__Erysipelotrichia|o__Erysipelotrichales|f__Erysipelotrichaceae|g__Candidatus_Stoquefichus	0	0	0	0	0	0	0	0	0	0	0	0	0	0	0	0	0	0	0	0	0	0.02192	0	0	0	0	0	0	0	0	0	0	0	0
k__Bacteria|p__Firmicutes|c__Erysipelotrichia|o__Erysipelotrichales|f__Erysipelotrichaceae|g__Candidatus_Stoquefichus|s__Candidatus_Stoquefichus_sp_KLE1796	0	0	0	0	0	0	0	0	0	0	0	0	0	0	0	0	0	0	0	0	0	0.02192	0	0	0	0	0	0	0	0	0	0	0	0
k__Bacteria|p__Firmicutes|c__Erysipelotrichia|o__Erysipelotrichales|f__Erysipelotrichaceae|g__Catenibacterium	0	0	0	0.08287	0	0.08131	0	0	0.08356	0	0.02303	0	0	0	0	0	0	0.00528	0	0	0.01153	0	0	0	0	0	0	0	0	0	0	0	0	0
k__Bacteria|p__Firmicutes|c__Erysipelotrichia|o__Erysipelotrichales|f__Erysipelotrichaceae|g__Catenibacterium|s__Catenibacterium_mitsuokai	0	0	0	0.08287	0	0.08131	0	0	0.08356	0	0.02303	0	0	0	0	0	0	0.00528	0	0	0.01153	0	0	0	0	0	0	0	0	0	0	0	0	0
k__Bacteria|p__Firmicutes|c__Erysipelotrichia|o__Erysipelotrichales|f__Erysipelotrichaceae|g__Coprobacillus	0	0	0	0	0	0	0	0	0	0	0.00125	0	0	0.01761	0	0	0	0	0	0	0	0	0	0.00257	0	0	0	0	0.00267	0.04924	0	0	0	0
k__Bacteria|p__Firmicutes|c__Erysipelotrichia|o__Erysipelotrichales|f__Erysipelotrichaceae|g__Coprobacillus|s__Coprobacillus_cateniformis	0	0	0	0	0	0	0	0	0	0	0.00125	0	0	0.01761	0	0	0	0	0	0	0	0	0	0.00257	0	0	0	0	0.00267	0.04924	0	0	0	0
k__Bacteria|p__Firmicutes|c__Erysipelotrichia|o__Erysipelotrichales|f__Erysipelotrichaceae|g__Dielma	0	0.0083	0	0.00396	0.0044	0	0	0	0	0.00084	0.00649	0	0	0	0	0	0	0	0	0	0	0	0.00901	0	0	0	0	0	0	0	0	0	0	0
k__Bacteria|p__Firmicutes|c__Erysipelotrichia|o__Erysipelotrichales|f__Erysipelotrichaceae|g__Dielma|s__Dielma_fastidiosa	0	0.0083	0	0.00396	0.0044	0	0	0	0	0.00084	0.00649	0	0	0	0	0	0	0	0	0	0	0	0.00901	0	0	0	0	0	0	0	0	0	0	0
k__Bacteria|p__Firmicutes|c__Erysipelotrichia|o__Erysipelotrichales|f__Erysipelotrichaceae|g__Erysipelatoclostridium	0	0.0049	0	0	0.01098	0	0	0	0.00105	0	0.01624	0.20899	0	0	0.00087	0	0	0	0	0	0.00157	0.08738	0	0	0.27935	0	0.0546	0.03417	0.00141	0.0376	0.06944	0.00521	0	0.00047
k__Bacteria|p__Firmicutes|c__Erysipelotrichia|o__Erysipelotrichales|f__Erysipelotrichaceae|g__Erysipelatoclostridium|s__Clostridium_innocuum	0	0	0	0	0.00398	0	0	0	0.00105	0	0	0.08444	0	0	0.00087	0	0	0	0	0	0	0.06807	0	0	0	0	0.02396	0.00909	0.00141	0.02707	0.06944	0.00336	0	0.00047
k__Bacteria|p__Firmicutes|c__Erysipelotrichia|o__Erysipelotrichales|f__Erysipelotrichaceae|g__Erysipelatoclostridium|s__Clostridium_spiroforme	0	0	0	0	0	0	0	0	0	0	0	0	0	0	0	0	0	0	0	0	0	0	0	0	0	0	0	0	0	0	0	0.00185	0	0
k__Bacteria|p__Firmicutes|c__Erysipelotrichia|o__Erysipelotrichales|f__Erysipelotrichaceae|g__Erysipelatoclostridium|s__Erysipelatoclostridium_ramosum	0	0.0049	0	0	0.00701	0	0	0	0	0	0.01624	0.12454	0	0	0	0	0	0	0	0	0.00157	0.01931	0	0	0.27935	0	0.03064	0.02508	0	0.01053	0	0	0	0
k__Bacteria|p__Firmicutes|c__Erysipelotrichia|o__Erysipelotrichales|f__Erysipelotrichaceae|g__Holdemanella	0	0	0	0.03312	0	0.73066	0	0	0.19616	0.02631	0	0	0	0.00935	0	0.00979	0	0.00462	0.64786	0	0.12059	0	0	0	0.02098	0	0	0	0.0169	0	0	0	0.61542	0
k__Bacteria|p__Firmicutes|c__Erysipelotrichia|o__Erysipelotrichales|f__Erysipelotrichaceae|g__Holdemanella|s__Holdemanella_biformis	0	0	0	0.03312	0	0.73066	0	0	0.19616	0.02631	0	0	0	0.00935	0	0.00979	0	0.00462	0.64786	0	0.12059	0	0	0	0.02098	0	0	0	0.0169	0	0	0	0.61542	0
k__Bacteria|p__Firmicutes|c__Erysipelotrichia|o__Erysipelotrichales|f__Erysipelotrichaceae|g__Holdemania	0	0.00163	0.03041	0	0.00114	0	0	0.00466	0.00129	0.00418	0.00581	0	0	0.00384	0	0	0	0	0	0.01116	0.00778	0	0	0.00793	0.00279	0.0028	0	0	0.01086	0	0	0	0.01175	0
k__Bacteria|p__Firmicutes|c__Erysipelotrichia|o__Erysipelotrichales|f__Erysipelotrichaceae|g__Holdemania|s__Holdemania_filiformis	0	0.00163	0.03041	0	0.00114	0	0	0.00466	0.00129	0.00418	0.00581	0	0	0.00384	0	0	0	0	0	0.01116	0.00778	0	0	0.00793	0.00279	0.0028	0	0	0.01086	0	0	0	0.01175	0
k__Bacteria|p__Firmicutes|c__Erysipelotrichia|o__Erysipelotrichales|f__Erysipelotrichaceae|g__Solobacterium	0	0	0	0	0	0	0	0	0	0	0	0.00016	0	0	0	0	0	0	0	0	0	0	0	0	0	0.04043	0	0	0.045	0	0	0	0	0
k__Bacteria|p__Firmicutes|c__Erysipelotrichia|o__Erysipelotrichales|f__Erysipelotrichaceae|g__Solobacterium|s__Solobacterium_moorei	0	0	0	0	0	0	0	0	0	0	0	0.00016	0	0	0	0	0	0	0	0	0	0	0	0	0	0.04043	0	0	0.045	0	0	0	0	0
k__Bacteria|p__Firmicutes|c__Erysipelotrichia|o__Erysipelotrichales|f__Erysipelotrichaceae|g__Turicibacter	0	0	0	0.03786	0	0	0	0.04761	0.00456	0	0	0	0.25026	0.00567	0	0	0	0	0	0.00318	0	0	0	0.01176	0	0.28911	0	0	0	0	0	0	0.14818	0
k__Bacteria|p__Firmicutes|c__Erysipelotrichia|o__Erysipelotrichales|f__Erysipelotrichaceae|g__Turicibacter|s__Turicibacter_sanguinis	0	0	0	0.03786	0	0	0	0.04761	0.00456	0	0	0	0.25026	0.00567	0	0	0	0	0	0.00318	0	0	0	0.01176	0	0.28911	0	0	0	0	0	0	0.14818	0
k__Bacteria|p__Firmicutes|c__Firmicutes_unclassified	0.17367	0	0.31422	2.33176	0.09284	0.4817	0.01465	0.10358	2.03017	0.0938	0.73416	0	0	0.23411	0.00109	0.01278	0.56411	0.05597	4.38722	0.33903	0.00113	0	0.0582	0.68963	0.01559	0.03238	0	0.25422	0.68759	0	0	0.3218	0.14576	0.60794
k__Bacteria|p__Firmicutes|c__Firmicutes_unclassified|o__Firmicutes_unclassified	0.17367	0	0.31422	2.33176	0.09284	0.4817	0.01465	0.10358	2.03017	0.0938	0.73416	0	0	0.23411	0.00109	0.01278	0.56411	0.05597	4.38722	0.33903	0.00113	0	0.0582	0.68963	0.01559	0.03238	0	0.25422	0.68759	0	0	0.3218	0.14576	0.60794
k__Bacteria|p__Firmicutes|c__Firmicutes_unclassified|o__Firmicutes_unclassified|f__Firmicutes_unclassified	0.17367	0	0.31422	2.33176	0.09284	0.4817	0.01465	0.10358	2.03017	0.0938	0.73416	0	0	0.23411	0.00109	0.01278	0.56411	0.05597	4.38722	0.33903	0.00113	0	0.0582	0.68963	0.01559	0.03238	0	0.25422	0.68759	0	0	0.3218	0.14576	0.60794
k__Bacteria|p__Firmicutes|c__Firmicutes_unclassified|o__Firmicutes_unclassified|f__Firmicutes_unclassified|g__Firmicutes_unclassified	0.17367	0	0.31422	2.33176	0.09284	0.4817	0.01465	0.10358	2.03017	0.0938	0.73416	0	0	0.23411	0.00109	0.01278	0.56411	0.05597	4.38722	0.33903	0.00113	0	0.0582	0.68963	0.01559	0.03238	0	0.25422	0.68759	0	0	0.3218	0.14576	0.60794
k__Bacteria|p__Firmicutes|c__Firmicutes_unclassified|o__Firmicutes_unclassified|f__Firmicutes_unclassified|g__Firmicutes_unclassified|s__Firmicutes_bacterium_CAG_110	0.16207	0	0	1.85102	0	0	0	0	0.23577	0	0	0	0	0.00301	0	0.00506	0.29154	0	4.27205	0	0	0	0	0	0	0	0	0	0.14124	0	0	0	0.04873	0
k__Bacteria|p__Firmicutes|c__Firmicutes_unclassified|o__Firmicutes_unclassified|f__Firmicutes_unclassified|g__Firmicutes_unclassified|s__Firmicutes_bacterium_CAG_145	0	0	0	0	0	0	0	0	0	0	0	0	0	0	0	0	0	0	0	0.04756	0	0	0	0	0	0	0	0.25422	0.00904	0	0	0	0	0
k__Bacteria|p__Firmicutes|c__Firmicutes_unclassified|o__Firmicutes_unclassified|f__Firmicutes_unclassified|g__Firmicutes_unclassified|s__Firmicutes_bacterium_CAG_170	0.00268	0	0	0.39387	0	0	0	0	1.61836	0	0	0	0	0.00853	0	0	0	0	0	0.04545	0	0	0	0	0	0.00517	0	0	0.04741	0	0	0	0	0
k__Bacteria|p__Firmicutes|c__Firmicutes_unclassified|o__Firmicutes_unclassified|f__Firmicutes_unclassified|g__Firmicutes_unclassified|s__Firmicutes_bacterium_CAG_238	0	0	0	0.02899	0	0	0	0	0.0148	0	0	0	0	0	0	0	0	0	0	0	0	0	0	0	0	0	0	0	0	0	0	0	0	0
k__Bacteria|p__Firmicutes|c__Firmicutes_unclassified|o__Firmicutes_unclassified|f__Firmicutes_unclassified|g__Firmicutes_unclassified|s__Firmicutes_bacterium_CAG_83	0.00892	0	0.31422	0.05725	0.09284	0.4817	0.01465	0.10358	0.05982	0.0938	0.73416	0	0	0.22257	0.00109	0.00772	0.25004	0.05597	0.06706	0.24602	0.00113	0	0.0582	0.68963	0.01559	0.02721	0	0	0.47787	0	0	0.3218	0.09703	0.60794
k__Bacteria|p__Firmicutes|c__Firmicutes_unclassified|o__Firmicutes_unclassified|f__Firmicutes_unclassified|g__Firmicutes_unclassified|s__Firmicutes_bacterium_CAG_95	0	0	0	0.00064	0	0	0	0	0.10142	0	0	0	0	0	0	0	0.02252	0	0.04811	0	0	0	0	0	0	0	0	0	0.01203	0	0	0	0	0
k__Bacteria|p__Firmicutes|c__Negativicutes	3.80966	1.14191	4.1986	4.30656	0.14419	4.3131	0.39615	0.01869	1.56766	2.6994	1.98264	1.69488	0.48616	2.0074	1.02275	1.00596	0.74886	0.57649	2.17044	0.91013	7.20342	0.24446	6.60472	0.24491	5.32152	1.61189	0.9072	2.01015	0.49491	4.10812	6.50563	0.21553	0.92058	3.37751
k__Bacteria|p__Firmicutes|c__Negativicutes|o__Acidaminococcales	0	0.72616	0	1.86099	0.13327	0.03703	0.39615	0	1.24008	0.04057	0	0.59349	0	1.1471	0.90915	0.00149	0.74757	0	0.23921	0.53169	3.66047	0.24446	0.82546	0	0	1.28516	0	0.1202	0	0	0	0	0.88033	1.36584
k__Bacteria|p__Firmicutes|c__Negativicutes|o__Acidaminococcales|f__Acidaminococcaceae	0	0.72616	0	1.86099	0.13327	0.03703	0.39615	0	1.24008	0.04057	0	0.59349	0	1.1471	0.90915	0.00149	0.74757	0	0.23921	0.53169	3.66047	0.24446	0.82546	0	0	1.28516	0	0.1202	0	0	0	0	0.88033	1.36584
k__Bacteria|p__Firmicutes|c__Negativicutes|o__Acidaminococcales|f__Acidaminococcaceae|g__Acidaminococcus	0	0	0	0	0	0	0	0	0	0	0	0	0	0.50963	0	0	0	0	0	0.3304	0	0	0	0	0	0	0	0	0	0	0	0	0	0
k__Bacteria|p__Firmicutes|c__Negativicutes|o__Acidaminococcales|f__Acidaminococcaceae|g__Acidaminococcus|s__Acidaminococcus_fermentans	0	0	0	0	0	0	0	0	0	0	0	0	0	0.50963	0	0	0	0	0	0	0	0	0	0	0	0	0	0	0	0	0	0	0	0
k__Bacteria|p__Firmicutes|c__Negativicutes|o__Acidaminococcales|f__Acidaminococcaceae|g__Acidaminococcus|s__Acidaminococcus_intestini	0	0	0	0	0	0	0	0	0	0	0	0	0	0	0	0	0	0	0	0.3304	0	0	0	0	0	0	0	0	0	0	0	0	0	0
k__Bacteria|p__Firmicutes|c__Negativicutes|o__Acidaminococcales|f__Acidaminococcaceae|g__Phascolarctobacterium	0	0.72616	0	1.86099	0.13327	0.03703	0.39615	0	1.24008	0.04057	0	0.59349	0	0.63747	0.90915	0.00149	0.74757	0	0.23921	0.20129	3.66047	0.24446	0.82546	0	0	1.28516	0	0.1202	0	0	0	0	0.88033	1.36584
k__Bacteria|p__Firmicutes|c__Negativicutes|o__Acidaminococcales|f__Acidaminococcaceae|g__Phascolarctobacterium|s__Phascolarctobacterium_faecium	0	0.72616	0	0	0.13327	0.03703	0.39615	0	0	0.04057	0	0.59349	0	0.63747	0.90915	0.00149	0.74757	0	0.23921	0.20129	0	0.24446	0.82546	0	0	0	0	0.1202	0	0	0	0	0.88033	1.36584
k__Bacteria|p__Firmicutes|c__Negativicutes|o__Acidaminococcales|f__Acidaminococcaceae|g__Phascolarctobacterium|s__Phascolarctobacterium_succinatutens	0	0	0	1.86099	0	0	0	0	1.24008	0	0	0	0	0	0	0	0	0	0	0	3.66047	0	0	0	0	1.28516	0	0	0	0	0	0	0	0
k__Bacteria|p__Firmicutes|c__Negativicutes|o__Selenomonadales	0	0	0	2.17953	0	3.87279	0	0	0.18464	0	0.03263	0	0.00436	0	0	0.783	0	0	0.40938	0	3.53637	0	5.58142	0	0	0	0	0.02938	0	1.53678	0	0.14271	0	0
k__Bacteria|p__Firmicutes|c__Negativicutes|o__Selenomonadales|f__Selenomonadaceae	0	0	0	2.17953	0	3.87279	0	0	0.18464	0	0.03263	0	0.00436	0	0	0.783	0	0	0.40938	0	3.53637	0	5.58142	0	0	0	0	0.02938	0	1.53678	0	0.14271	0	0
k__Bacteria|p__Firmicutes|c__Negativicutes|o__Selenomonadales|f__Selenomonadaceae|g__Megamonas	0	0	0	2.17953	0	3.87279	0	0	0	0	0.03263	0	0.00436	0	0	0.783	0	0	0.40938	0	3.53637	0	5.58142	0	0	0	0	0.02938	0	1.53678	0	0.14271	0	0
k__Bacteria|p__Firmicutes|c__Negativicutes|o__Selenomonadales|f__Selenomonadaceae|g__Megamonas|s__Megamonas_funiformis	0	0	0	1.99106	0	1.04639	0	0	0	0	0.00355	0	0.00436	0	0	0.46583	0	0	0.24516	0	3.33867	0	4.68935	0	0	0	0	0.02046	0	1.38972	0	0.06437	0	0
k__Bacteria|p__Firmicutes|c__Negativicutes|o__Selenomonadales|f__Selenomonadaceae|g__Megamonas|s__Megamonas_funiformis_CAG_377	0	0	0	0	0	2.35137	0	0	0	0	0	0	0	0	0	0.00794	0	0	0	0	0	0	0	0	0	0	0	0	0	0	0	0	0	0
k__Bacteria|p__Firmicutes|c__Negativicutes|o__Selenomonadales|f__Selenomonadaceae|g__Megamonas|s__Megamonas_hypermegale	0	0	0	0.18847	0	0.47503	0	0	0	0	0.01202	0	0	0	0	0.30924	0	0	0.16422	0	0.1977	0	0.89207	0	0	0	0	0.00892	0	0.14706	0	0.07835	0	0
k__Bacteria|p__Firmicutes|c__Negativicutes|o__Selenomonadales|f__Selenomonadaceae|g__Megamonas|s__Megamonas_rupellensis	0	0	0	0	0	0	0	0	0	0	0.01706	0	0	0	0	0	0	0	0	0	0	0	0	0	0	0	0	0	0	0	0	0	0	0
k__Bacteria|p__Firmicutes|c__Negativicutes|o__Selenomonadales|f__Selenomonadaceae|g__Mitsuokella	0	0	0	0	0	0	0	0	0.18464	0	0	0	0	0	0	0	0	0	0	0	0	0	0	0	0	0	0	0	0	0	0	0	0	0
k__Bacteria|p__Firmicutes|c__Negativicutes|o__Selenomonadales|f__Selenomonadaceae|g__Mitsuokella|s__Mitsuokella_jalaludinii	0	0	0	0	0	0	0	0	0.03868	0	0	0	0	0	0	0	0	0	0	0	0	0	0	0	0	0	0	0	0	0	0	0	0	0
k__Bacteria|p__Firmicutes|c__Negativicutes|o__Selenomonadales|f__Selenomonadaceae|g__Mitsuokella|s__Mitsuokella_multacida	0	0	0	0	0	0	0	0	0.14596	0	0	0	0	0	0	0	0	0	0	0	0	0	0	0	0	0	0	0	0	0	0	0	0	0
k__Bacteria|p__Firmicutes|c__Negativicutes|o__Veillonellales	3.80966	0.41575	4.1986	0.26605	0.01092	0.40328	0	0.01869	0.14294	2.65883	1.95002	1.10139	0.4818	0.8603	0.1136	0.22147	0.00129	0.57649	1.52185	0.37843	0.00659	0	0.19784	0.24491	5.32152	0.32673	0.9072	1.86056	0.49491	2.57134	6.50563	0.07282	0.04025	2.01168
k__Bacteria|p__Firmicutes|c__Negativicutes|o__Veillonellales|f__Veillonellaceae	3.80966	0.41575	4.1986	0.26605	0.01092	0.40328	0	0.01869	0.14294	2.65883	1.95002	1.10139	0.4818	0.8603	0.1136	0.22147	0.00129	0.57649	1.52185	0.37843	0.00659	0	0.19784	0.24491	5.32152	0.32673	0.9072	1.86056	0.49491	2.57134	6.50563	0.07282	0.04025	2.01168
k__Bacteria|p__Firmicutes|c__Negativicutes|o__Veillonellales|f__Veillonellaceae|g__Allisonella	0.00053	0	0.00198	0.00134	0	0.00187	0	0	0	0	0	0	0	0.00622	0	0	0	0	0	0	0	0	0.1708	0	0	0	0	0	0	0	0	0.00036	0	0.00168
k__Bacteria|p__Firmicutes|c__Negativicutes|o__Veillonellales|f__Veillonellaceae|g__Allisonella|s__Allisonella_histaminiformans	0.00053	0	0.00198	0.00134	0	0.00187	0	0	0	0	0	0	0	0.00622	0	0	0	0	0	0	0	0	0.1708	0	0	0	0	0	0	0	0	0.00036	0	0.00168
k__Bacteria|p__Firmicutes|c__Negativicutes|o__Veillonellales|f__Veillonellaceae|g__Anaeroglobus	0	0	0	0	0.00647	0	0	0	0	0	0	0	0	0	0.08151	0	0	0	0	0	0	0	0	0	0	0	0	0.00014	0	0.00824	0	0	0	0.00285
k__Bacteria|p__Firmicutes|c__Negativicutes|o__Veillonellales|f__Veillonellaceae|g__Anaeroglobus|s__Anaeroglobus_geminatus	0	0	0	0	0.00647	0	0	0	0	0	0	0	0	0	0.08151	0	0	0	0	0	0	0	0	0	0	0	0	0.00014	0	0.00824	0	0	0	0.00285
k__Bacteria|p__Firmicutes|c__Negativicutes|o__Veillonellales|f__Veillonellaceae|g__Dialister	1.94948	0	4.19032	0	0	0.3269	0	0	0	2.6467	0.01739	0	0	0.6608	0.03209	0.21707	0	0.57346	1.50109	0.15737	0	0	0	0.24491	5.17342	0	0.11678	0.00157	0.01703	0.02692	0	0	0	0.00204
k__Bacteria|p__Firmicutes|c__Negativicutes|o__Veillonellales|f__Veillonellaceae|g__Dialister|s__Dialister_invisus	0	0	0	0	0	0	0	0	0	0	0	0	0	0.03008	0.00045	0	0	0	0	0.15737	0	0	0	0.24491	0	0	0.11678	0.00157	0	0.02692	0	0	0	0.00204
k__Bacteria|p__Firmicutes|c__Negativicutes|o__Veillonellales|f__Veillonellaceae|g__Dialister|s__Dialister_pneumosintes	0	0	0	0	0	0	0	0	0	0	0.01739	0	0	0	0.03164	0	0	0	0	0	0	0	0	0	0	0	0	0	0.01703	0	0	0	0	0
k__Bacteria|p__Firmicutes|c__Negativicutes|o__Veillonellales|f__Veillonellaceae|g__Dialister|s__Dialister_sp_CAG_357	1.94948	0	4.19032	0	0	0.3269	0	0	0	2.6467	0	0	0	0.63072	0	0	0	0	1.50109	0	0	0	0	0	5.17342	0	0	0	0	0	0	0	0	0
k__Bacteria|p__Firmicutes|c__Negativicutes|o__Veillonellales|f__Veillonellaceae|g__Dialister|s__Dialister_succinatiphilus	0	0	0	0	0	0	0	0	0	0	0	0	0	0	0	0.21707	0	0.57346	0	0	0	0	0	0	0	0	0	0	0	0	0	0	0	0
k__Bacteria|p__Firmicutes|c__Negativicutes|o__Veillonellales|f__Veillonellaceae|g__Megasphaera	1.85884	0	0	0.26471	0	0	0	0	0.1196	0	0.01461	0.04545	0.00223	0	0	0	0	0	0	0	0.00659	0	0	0	0	0.00057	0	0.00648	0.40716	0.53237	0.00023	0	0	0.06626
k__Bacteria|p__Firmicutes|c__Negativicutes|o__Veillonellales|f__Veillonellaceae|g__Megasphaera|s__Megasphaera_elsdenii	1.85884	0	0	0.26471	0	0	0	0	0.1196	0	0	0	0	0	0	0	0	0	0	0	0.00659	0	0	0	0	0	0	0	0.40716	0	0	0	0	0
k__Bacteria|p__Firmicutes|c__Negativicutes|o__Veillonellales|f__Veillonellaceae|g__Megasphaera|s__Megasphaera_micronuciformis	0	0	0	0	0	0	0	0	0	0	0.01461	0.04545	0.00223	0	0	0	0	0	0	0	0	0	0	0	0	0.00057	0	0.00648	0	0.53237	0.00023	0	0	0.06626
k__Bacteria|p__Firmicutes|c__Negativicutes|o__Veillonellales|f__Veillonellaceae|g__Veillonella	0.00082	0.41575	0.0063	0	0.00445	0.07451	0	0.01869	0.02334	0.01213	1.91802	1.05594	0.47957	0.19328	0	0.00439	0.00129	0.00303	0.02076	0.22106	0	0	0.02704	0	0.1481	0.32616	0.79042	1.85237	0.07071	2.00382	6.50541	0.07246	0.04025	1.93884
k__Bacteria|p__Firmicutes|c__Negativicutes|o__Veillonellales|f__Veillonellaceae|g__Veillonella|s__Veillonella_atypica	0	0.28182	0	0	0.00017	0.02055	0	0	0.0093	0	1.46189	0.01808	0.15309	0.00985	0	0.0028	0.00129	0.00129	0.02076	0.02371	0	0	0.00893	0	0.03919	0.08608	0.04492	0.13926	0.04675	0.62328	0.02022	0.01575	0	0.36064
k__Bacteria|p__Firmicutes|c__Negativicutes|o__Veillonellales|f__Veillonellaceae|g__Veillonella|s__Veillonella_dispar	0.00082	0.02192	0	0	0	0.01008	0	0	0.0051	0.00773	0.13621	0.48751	0.02371	0.015	0	0	0	0	0	0	0	0	0.00612	0	0.02466	0.10154	0.03934	0.02184	0.00258	0.06459	0.01235	0	0.00142	0.00129
k__Bacteria|p__Firmicutes|c__Negativicutes|o__Veillonellales|f__Veillonellaceae|g__Veillonella|s__Veillonella_infantium	0	0.02885	0.00031	0	0	0.00904	0	0.00035	0.00126	0	0.11534	0.22695	0.01495	0.02357	0	0	0	0	0	0	0	0	0.0004	0	0.00859	0.05941	0.04884	0.03182	0.00262	0.07354	0	0	0	0.0034
k__Bacteria|p__Firmicutes|c__Negativicutes|o__Veillonellales|f__Veillonellaceae|g__Veillonella|s__Veillonella_parvula	0	0.04703	0.00599	0	0.00428	0.02546	0	0.01454	0.00201	0	0.09219	0.19388	0.2622	0.1137	0	0.0016	0	0.00174	0	0.17538	0	0	0.00408	0	0.07137	0.03036	0.64983	1.65904	0.01532	1.22281	6.47284	0.0563	0.03827	1.54302
k__Bacteria|p__Firmicutes|c__Negativicutes|o__Veillonellales|f__Veillonellaceae|g__Veillonella|s__Veillonella_rodentium	0	0	0	0	0	0	0	0	0	0	0	0	0	0	0	0	0	0	0	0	0	0	0	0	0	0	0	0	0	0.00662	0	0	0	0.00947
k__Bacteria|p__Firmicutes|c__Negativicutes|o__Veillonellales|f__Veillonellaceae|g__Veillonella|s__Veillonella_rogosae	0	0	0	0	0	0	0	0	0	0.00098	0.0094	0	0.00484	0.02893	0	0	0	0	0	0	0	0	0	0	0.00051	0.00907	0.00261	0	0	0	0	0	0.00056	0
k__Bacteria|p__Firmicutes|c__Negativicutes|o__Veillonellales|f__Veillonellaceae|g__Veillonella|s__Veillonella_sp_T11011_6	0	0.03612	0	0	0	0.00434	0	0.00039	0.00566	0	0.0597	0.12952	0.01532	0	0	0	0	0	0	0	0	0	0.0075	0	0.00379	0.03198	0.00488	0.00041	0.00345	0.01298	0	0.0004	0	0
k__Bacteria|p__Firmicutes|c__Negativicutes|o__Veillonellales|f__Veillonellaceae|g__Veillonella|s__Veillonella_tobetsuensis	0	0	0	0	0	0.00504	0	0.0034	0	0.00342	0.04329	0	0.00547	0.00223	0	0	0	0	0	0.02198	0	0	0	0	0	0.00774	0	0	0	0	0	0	0	0.02103
k__Bacteria|p__Firmicutes|c__Tissierellia	0	0	0	0	0	0	0.00069	0	0	0	0	0	0	0	0	0	0	0	0	0	0	0.00094	0	0	0	0.02008	0	0	0.04154	0	0	0	0	0
k__Bacteria|p__Firmicutes|c__Tissierellia|o__Tissierellales	0	0	0	0	0	0	0.00069	0	0	0	0	0	0	0	0	0	0	0	0	0	0	0.00094	0	0	0	0.02008	0	0	0.04154	0	0	0	0	0
k__Bacteria|p__Firmicutes|c__Tissierellia|o__Tissierellales|f__Peptoniphilaceae	0	0	0	0	0	0	0.00069	0	0	0	0	0	0	0	0	0	0	0	0	0	0	0.00094	0	0	0	0.02008	0	0	0.04154	0	0	0	0	0
k__Bacteria|p__Firmicutes|c__Tissierellia|o__Tissierellales|f__Peptoniphilaceae|g__Parvimonas	0	0	0	0	0	0	0.00069	0	0	0	0	0	0	0	0	0	0	0	0	0	0	0	0	0	0	0.02008	0	0	0	0	0	0	0	0
k__Bacteria|p__Firmicutes|c__Tissierellia|o__Tissierellales|f__Peptoniphilaceae|g__Parvimonas|s__Parvimonas_micra	0	0	0	0	0	0	0.00069	0	0	0	0	0	0	0	0	0	0	0	0	0	0	0	0	0	0	0.02008	0	0	0	0	0	0	0	0
k__Bacteria|p__Firmicutes|c__Tissierellia|o__Tissierellales|f__Peptoniphilaceae|g__Peptoniphilus	0	0	0	0	0	0	0	0	0	0	0	0	0	0	0	0	0	0	0	0	0	0.00094	0	0	0	0	0	0	0.04154	0	0	0	0	0
k__Bacteria|p__Firmicutes|c__Tissierellia|o__Tissierellales|f__Peptoniphilaceae|g__Peptoniphilus|s__Peptoniphilus_lacrimalis	0	0	0	0	0	0	0	0	0	0	0	0	0	0	0	0	0	0	0	0	0	0	0	0	0	0	0	0	0.03167	0	0	0	0	0
k__Bacteria|p__Firmicutes|c__Tissierellia|o__Tissierellales|f__Peptoniphilaceae|g__Peptoniphilus|s__Peptoniphilus_sp_BV3C26	0	0	0	0	0	0	0	0	0	0	0	0	0	0	0	0	0	0	0	0	0	0	0	0	0	0	0	0	0.00987	0	0	0	0	0
k__Bacteria|p__Firmicutes|c__Tissierellia|o__Tissierellales|f__Peptoniphilaceae|g__Peptoniphilus|s__Peptoniphilus_sp_HMSC062D09	0	0	0	0	0	0	0	0	0	0	0	0	0	0	0	0	0	0	0	0	0	0.00094	0	0	0	0	0	0	0	0	0	0	0	0
k__Bacteria|p__Fusobacteria	0	0	0	0.14653	0	0	0	0	0.00216	0	0	0.02687	0.00042	0	0.63505	0	0	0	0	0	0	0	0	0	0	0.00571	0	0	0.25019	0.1757	0.03571	0	0	0
k__Bacteria|p__Fusobacteria|c__Fusobacteriia	0	0	0	0.14653	0	0	0	0	0.00216	0	0	0.02687	0.00042	0	0.63505	0	0	0	0	0	0	0	0	0	0	0.00571	0	0	0.25019	0.1757	0.03571	0	0	0
k__Bacteria|p__Fusobacteria|c__Fusobacteriia|o__Fusobacteriales	0	0	0	0.14653	0	0	0	0	0.00216	0	0	0.02687	0.00042	0	0.63505	0	0	0	0	0	0	0	0	0	0	0.00571	0	0	0.25019	0.1757	0.03571	0	0	0
k__Bacteria|p__Fusobacteria|c__Fusobacteriia|o__Fusobacteriales|f__Fusobacteriaceae	0	0	0	0.14653	0	0	0	0	0.00216	0	0	0.02687	0	0	0.63505	0	0	0	0	0	0	0	0	0	0	0.00571	0	0	0.11357	0.1757	0.03571	0	0	0
k__Bacteria|p__Fusobacteria|c__Fusobacteriia|o__Fusobacteriales|f__Fusobacteriaceae|g__Fusobacterium	0	0	0	0.14653	0	0	0	0	0.00216	0	0	0.02687	0	0	0.63505	0	0	0	0	0	0	0	0	0	0	0.00571	0	0	0.11357	0.1757	0.03571	0	0	0
k__Bacteria|p__Fusobacteria|c__Fusobacteriia|o__Fusobacteriales|f__Fusobacteriaceae|g__Fusobacterium|s__Fusobacterium_equinum	0	0	0	0	0	0	0	0	0	0	0	0	0	0	0	0	0	0	0	0	0	0	0	0	0	0	0	0	0.05602	0	0	0	0	0
k__Bacteria|p__Fusobacteria|c__Fusobacteriia|o__Fusobacteriales|f__Fusobacteriaceae|g__Fusobacterium|s__Fusobacterium_gonidiaformans	0	0	0	0	0	0	0	0	0	0	0	0	0	0	0	0	0	0	0	0	0	0	0	0	0	0	0	0	0.05539	0	0	0	0	0
k__Bacteria|p__Fusobacteria|c__Fusobacteriia|o__Fusobacteriales|f__Fusobacteriaceae|g__Fusobacterium|s__Fusobacterium_mortiferum	0	0	0	0.14653	0	0	0	0	0	0	0	0	0	0	0	0	0	0	0	0	0	0	0	0	0	0	0	0	0	0	0	0	0	0
k__Bacteria|p__Fusobacteria|c__Fusobacteriia|o__Fusobacteriales|f__Fusobacteriaceae|g__Fusobacterium|s__Fusobacterium_naviforme	0	0	0	0	0	0	0	0	0	0	0	0	0	0	0	0	0	0	0	0	0	0	0	0	0	0	0	0	0.00096	0	0	0	0	0
k__Bacteria|p__Fusobacteria|c__Fusobacteriia|o__Fusobacteriales|f__Fusobacteriaceae|g__Fusobacterium|s__Fusobacterium_necrophorum	0	0	0	0	0	0	0	0	0	0	0	0	0	0	0	0	0	0	0	0	0	0	0	0	0	0	0	0	0	0	0	0	0	0
k__Bacteria|p__Fusobacteria|c__Fusobacteriia|o__Fusobacteriales|f__Fusobacteriaceae|g__Fusobacterium|s__Fusobacterium_nucleatum	0	0	0	0	0	0	0	0	0	0	0	0	0	0	0	0	0	0	0	0	0	0	0	0	0	0.00571	0	0	0.0012	0	0.03571	0	0	0
k__Bacteria|p__Fusobacteria|c__Fusobacteriia|o__Fusobacteriales|f__Fusobacteriaceae|g__Fusobacterium|s__Fusobacterium_periodonticum	0	0	0	0	0	0	0	0	0.00216	0	0	0	0	0	0	0	0	0	0	0	0	0	0	0	0	0	0	0	0	0	0	0	0	0
k__Bacteria|p__Fusobacteria|c__Fusobacteriia|o__Fusobacteriales|f__Fusobacteriaceae|g__Fusobacterium|s__Fusobacterium_sp_oral_taxon_370	0	0	0	0	0	0	0	0	0	0	0	0	0	0	0	0	0	0	0	0	0	0	0	0	0	0	0	0	0	0	0	0	0	0
k__Bacteria|p__Fusobacteria|c__Fusobacteriia|o__Fusobacteriales|f__Fusobacteriaceae|g__Fusobacterium|s__Fusobacterium_ulcerans	0	0	0	0	0	0	0	0	0	0	0	0	0	0	0	0	0	0	0	0	0	0	0	0	0	0	0	0	0	0.1757	0	0	0	0
k__Bacteria|p__Fusobacteria|c__Fusobacteriia|o__Fusobacteriales|f__Fusobacteriaceae|g__Fusobacterium|s__Fusobacterium_varium	0	0	0	0	0	0	0	0	0	0	0	0.02687	0	0	0.63505	0	0	0	0	0	0	0	0	0	0	0	0	0	0	0	0	0	0	0
k__Bacteria|p__Fusobacteria|c__Fusobacteriia|o__Fusobacteriales|f__Leptotrichiaceae	0	0	0	0	0	0	0	0	0	0	0	0	0.00042	0	0	0	0	0	0	0	0	0	0	0	0	0	0	0	0.13662	0	0	0	0	0
k__Bacteria|p__Fusobacteria|c__Fusobacteriia|o__Fusobacteriales|f__Leptotrichiaceae|g__Leptotrichia	0	0	0	0	0	0	0	0	0	0	0	0	0	0	0	0	0	0	0	0	0	0	0	0	0	0	0	0	0	0	0	0	0	0
k__Bacteria|p__Fusobacteria|c__Fusobacteriia|o__Fusobacteriales|f__Leptotrichiaceae|g__Leptotrichia|s__Leptotrichia_wadei	0	0	0	0	0	0	0	0	0	0	0	0	0	0	0	0	0	0	0	0	0	0	0	0	0	0	0	0	0	0	0	0	0	0
k__Bacteria|p__Fusobacteria|c__Fusobacteriia|o__Fusobacteriales|f__Leptotrichiaceae|g__Sneathia	0	0	0	0	0	0	0	0	0	0	0	0	0.00042	0	0	0	0	0	0	0	0	0	0	0	0	0	0	0	0.13662	0	0	0	0	0
k__Bacteria|p__Fusobacteria|c__Fusobacteriia|o__Fusobacteriales|f__Leptotrichiaceae|g__Sneathia|s__Sneathia_amnii	0	0	0	0	0	0	0	0	0	0	0	0	0.00042	0	0	0	0	0	0	0	0	0	0	0	0	0	0	0	0.13662	0	0	0	0	0
k__Bacteria|p__Lentisphaerae	0.00593	0	0	0.08337	0	0	0	0	0.0058	0	0	0	0	0	0	0	0	0	0	0	0	0	0	0	0	0	0	0	0.48144	0	0	0	0.00277	0
k__Bacteria|p__Lentisphaerae|c__Lentisphaeria	0.00593	0	0	0.08337	0	0	0	0	0.0058	0	0	0	0	0	0	0	0	0	0	0	0	0	0	0	0	0	0	0	0.48144	0	0	0	0.00277	0
k__Bacteria|p__Lentisphaerae|c__Lentisphaeria|o__Victivallales	0.00593	0	0	0.08337	0	0	0	0	0.0058	0	0	0	0	0	0	0	0	0	0	0	0	0	0	0	0	0	0	0	0.48144	0	0	0	0.00277	0
k__Bacteria|p__Lentisphaerae|c__Lentisphaeria|o__Victivallales|f__Victivallaceae	0.00593	0	0	0.08337	0	0	0	0	0.0058	0	0	0	0	0	0	0	0	0	0	0	0	0	0	0	0	0	0	0	0.48144	0	0	0	0.00277	0
k__Bacteria|p__Lentisphaerae|c__Lentisphaeria|o__Victivallales|f__Victivallaceae|g__Victivallis	0.00593	0	0	0.08337	0	0	0	0	0.0058	0	0	0	0	0	0	0	0	0	0	0	0	0	0	0	0	0	0	0	0.48144	0	0	0	0.00277	0
k__Bacteria|p__Lentisphaerae|c__Lentisphaeria|o__Victivallales|f__Victivallaceae|g__Victivallis|s__Victivallis_vadensis	0.00593	0	0	0.08337	0	0	0	0	0.0058	0	0	0	0	0	0	0	0	0	0	0	0	0	0	0	0	0	0	0	0.48144	0	0	0	0.00277	0
k__Bacteria|p__Proteobacteria	0.48265	5.79797	0.45503	1.51835	3.94947	0.24267	0.2779	0.53285	0.84096	1.59714	2.54317	1.47365	0.32516	1.00401	4.74506	0.18177	2.1751	0.04232	1.34301	4.54944	0.53087	9.97203	0.17358	1.83431	2.23369	2.483	4.50061	4.3125	6.34514	16.6096	5.45694	1.8614	2.49448	17.4534
k__Bacteria|p__Proteobacteria|c__Betaproteobacteria	0.10017	1.55607	0.00907	0.18896	3.04329	0.07936	0.00754	0.00772	0.20839	0.23054	0.07175	0	0	0.34483	0	0.0034	0.67997	0.0026	0.8115	0.08401	0.35279	0.8284	0.01348	1.73374	0.45927	0.52308	2.69248	1.5998	0.02271	0.94343	0.356	1.68202	1.17102	0.00136
k__Bacteria|p__Proteobacteria|c__Betaproteobacteria|o__Burkholderiales	0.10017	1.55607	0.00907	0.18896	3.04329	0.07936	0.00754	0.00772	0.20839	0.23054	0.07175	0	0	0.34483	0	0.0034	0.67997	0.0026	0.8115	0.08401	0.35279	0.8284	0.01348	1.73374	0.45927	0.51772	2.69248	1.5998	0.02271	0.94343	0.356	1.68202	1.17102	0.00136
k__Bacteria|p__Proteobacteria|c__Betaproteobacteria|o__Burkholderiales|f__Burkholderiaceae	0	0	0	0	0	0	0	0	0	0	0	0	0	0	0	0	0	0	0	0	0	0	0	0	0	0	0	0	0	0	0	0	0	0
k__Bacteria|p__Proteobacteria|c__Betaproteobacteria|o__Burkholderiales|f__Burkholderiaceae|g__Lautropia	0	0	0	0	0	0	0	0	0	0	0	0	0	0	0	0	0	0	0	0	0	0	0	0	0	0	0	0	0	0	0	0	0	0
k__Bacteria|p__Proteobacteria|c__Betaproteobacteria|o__Burkholderiales|f__Burkholderiaceae|g__Lautropia|s__Lautropia_mirabilis	0	0	0	0	0	0	0	0	0	0	0	0	0	0	0	0	0	0	0	0	0	0	0	0	0	0	0	0	0	0	0	0	0	0
k__Bacteria|p__Proteobacteria|c__Betaproteobacteria|o__Burkholderiales|f__Oxalobacteraceae	0	0	0.00823	0	0	0	0	0	0	0	0	0	0	0.0141	0	0	0	0	0	0	0	0	0	0	0	0	0	0	0	0	0	0	0.02601	0
k__Bacteria|p__Proteobacteria|c__Betaproteobacteria|o__Burkholderiales|f__Oxalobacteraceae|g__Oxalobacter	0	0	0.00823	0	0	0	0	0	0	0	0	0	0	0.0141	0	0	0	0	0	0	0	0	0	0	0	0	0	0	0	0	0	0	0.02601	0
k__Bacteria|p__Proteobacteria|c__Betaproteobacteria|o__Burkholderiales|f__Oxalobacteraceae|g__Oxalobacter|s__Oxalobacter_formigenes	0	0	0.00823	0	0	0	0	0	0	0	0	0	0	0.0141	0	0	0	0	0	0	0	0	0	0	0	0	0	0	0	0	0	0	0.02601	0
k__Bacteria|p__Proteobacteria|c__Betaproteobacteria|o__Burkholderiales|f__Sutterellaceae	0.10017	1.55607	0.00084	0.18896	3.04329	0.07936	0.00754	0.00772	0.20839	0.23054	0.07175	0	0	0.33073	0	0.0034	0.67997	0.0026	0.8115	0.08401	0.35279	0.8284	0.01348	1.73374	0.45927	0.51772	2.69248	1.5998	0.02271	0.94343	0.356	1.68202	1.14501	0.00136
k__Bacteria|p__Proteobacteria|c__Betaproteobacteria|o__Burkholderiales|f__Sutterellaceae|g__Parasutterella	0.07655	1.48613	0.00084	0.15171	2.73679	0.07577	0.00323	0.00772	0.20839	0.22313	0.07175	0	0	0.3112	0	0.0034	0.59034	0.00202	0.78714	0.05201	0.35279	0.77484	0.01348	1.60353	0.43282	0.50789	2.60465	1.55992	0.01255	0.89521	0.10962	1.64038	1.0426	0
k__Bacteria|p__Proteobacteria|c__Betaproteobacteria|o__Burkholderiales|f__Sutterellaceae|g__Parasutterella|s__Parasutterella_excrementihominis	0.07655	1.48613	0.00084	0.15171	2.73679	0.07577	0.00323	0.00772	0.20839	0.22313	0.07175	0	0	0.3112	0	0.0034	0.59034	0.00202	0.78714	0.05201	0.35279	0.77484	0.01348	1.60353	0.43282	0.50789	2.60465	1.55992	0.01255	0.89521	0.10962	1.64038	1.0426	0
k__Bacteria|p__Proteobacteria|c__Betaproteobacteria|o__Burkholderiales|f__Sutterellaceae|g__Sutterella	0	0	0	0	0	0	0	0	0	0	0	0	0	0	0	0	0	0.00058	0	0	0	0	0	0	0	0	0	0	0.01015	0	0	0	0	0.00136
k__Bacteria|p__Proteobacteria|c__Betaproteobacteria|o__Burkholderiales|f__Sutterellaceae|g__Sutterella|s__Sutterella_parvirubra	0	0	0	0	0	0	0	0	0	0	0	0	0	0	0	0	0	0.00058	0	0	0	0	0	0	0	0	0	0	0.01015	0	0	0	0	0.00136
k__Bacteria|p__Proteobacteria|c__Betaproteobacteria|o__Burkholderiales|f__Sutterellaceae|g__Turicimonas	0.02362	0.06995	0	0.03725	0.3065	0.00358	0.0043	0	0	0.00741	0	0	0	0.01953	0	0	0.08964	0	0.02436	0.03199	0	0.05356	0	0.13021	0.02645	0.00983	0.08783	0.03987	0	0.04822	0.24639	0.04164	0.10241	0
k__Bacteria|p__Proteobacteria|c__Betaproteobacteria|o__Burkholderiales|f__Sutterellaceae|g__Turicimonas|s__Turicimonas_muris	0.02362	0.06995	0	0.03725	0.3065	0.00358	0.0043	0	0	0.00741	0	0	0	0.01953	0	0	0.08964	0	0.02436	0.03199	0	0.05356	0	0.13021	0.02645	0.00983	0.08783	0.03987	0	0.04822	0.24639	0.04164	0.10241	0
k__Bacteria|p__Proteobacteria|c__Betaproteobacteria|o__Neisseriales	0	0	0	0	0	0	0	0	0	0	0	0	0	0	0	0	0	0	0	0	0	0	0	0	0	0.00536	0	0	0	0	0	0	0	0
k__Bacteria|p__Proteobacteria|c__Betaproteobacteria|o__Neisseriales|f__Neisseriaceae	0	0	0	0	0	0	0	0	0	0	0	0	0	0	0	0	0	0	0	0	0	0	0	0	0	0.00536	0	0	0	0	0	0	0	0
k__Bacteria|p__Proteobacteria|c__Betaproteobacteria|o__Neisseriales|f__Neisseriaceae|g__Neisseria	0	0	0	0	0	0	0	0	0	0	0	0	0	0	0	0	0	0	0	0	0	0	0	0	0	0.00536	0	0	0	0	0	0	0	0
k__Bacteria|p__Proteobacteria|c__Betaproteobacteria|o__Neisseriales|f__Neisseriaceae|g__Neisseria|s__Neisseria_flavescens	0	0	0	0	0	0	0	0	0	0	0	0	0	0	0	0	0	0	0	0	0	0	0	0	0	0.00536	0	0	0	0	0	0	0	0
k__Bacteria|p__Proteobacteria|c__Betaproteobacteria|o__Neisseriales|f__Neisseriaceae|g__Neisseria|s__Neisseria_subflava	0	0	0	0	0	0	0	0	0	0	0	0	0	0	0	0	0	0	0	0	0	0	0	0	0	0	0	0	0	0	0	0	0	0
k__Bacteria|p__Proteobacteria|c__Deltaproteobacteria	0.01308	0.09777	0.04044	0.19749	0.19911	0.06233	0.07978	0.02928	0.26289	0.02615	0.012	0	0	0.07855	0.08175	0.02536	0	0.03973	0.03562	0	0.02726	0	0.149	0	0.02473	0.01118	0	0	0.41748	0	0.27772	0	0.18287	0
k__Bacteria|p__Proteobacteria|c__Deltaproteobacteria|o__Desulfovibrionales	0.01308	0.09777	0.04044	0.19749	0.19911	0.06233	0.07978	0.02928	0.26289	0.02615	0.012	0	0	0.07855	0.08175	0.02536	0	0.03973	0.03562	0	0.02726	0	0.149	0	0.02473	0.01118	0	0	0.41748	0	0.27772	0	0.18287	0
k__Bacteria|p__Proteobacteria|c__Deltaproteobacteria|o__Desulfovibrionales|f__Desulfovibrionaceae	0.01308	0.09777	0.04044	0.19749	0.19911	0.06233	0.07978	0.02928	0.26289	0.02615	0.012	0	0	0.07855	0.08175	0.02536	0	0.03973	0.03562	0	0.02726	0	0.149	0	0.02473	0.01118	0	0	0.41748	0	0.27772	0	0.18287	0
k__Bacteria|p__Proteobacteria|c__Deltaproteobacteria|o__Desulfovibrionales|f__Desulfovibrionaceae|g__Bilophila	0.01308	0	0.04044	0.19749	0.19911	0.06233	0.07978	0.02928	0.02496	0.02615	0.0061	0	0	0.07855	0.08175	0.02536	0	0.00783	0.03562	0	0.02726	0	0.149	0	0.02473	0.01118	0	0	0.05405	0	0.27772	0	0.18287	0
k__Bacteria|p__Proteobacteria|c__Deltaproteobacteria|o__Desulfovibrionales|f__Desulfovibrionaceae|g__Bilophila|s__Bilophila_wadsworthia	0.01308	0	0.04044	0.19749	0.19911	0.06233	0.07978	0.02928	0.02496	0.02615	0.0061	0	0	0.07855	0.08175	0.02536	0	0.00783	0.03562	0	0.02726	0	0.149	0	0.02473	0.01118	0	0	0.05405	0	0.27772	0	0.18287	0
k__Bacteria|p__Proteobacteria|c__Deltaproteobacteria|o__Desulfovibrionales|f__Desulfovibrionaceae|g__Desulfovibrio	0	0.09777	0	0	0	0	0	0	0.23793	0	0	0	0	0	0	0	0	0.03189	0	0	0	0	0	0	0	0	0	0	0.36343	0	0	0	0	0
k__Bacteria|p__Proteobacteria|c__Deltaproteobacteria|o__Desulfovibrionales|f__Desulfovibrionaceae|g__Desulfovibrionaceae_unclassified	0	0	0	0	0	0	0	0	0	0	0.0059	0	0	0	0	0	0	0	0	0	0	0	0	0	0	0	0	0	0	0	0	0	0	0
k__Bacteria|p__Proteobacteria|c__Deltaproteobacteria|o__Desulfovibrionales|f__Desulfovibrionaceae|g__Desulfovibrionaceae_unclassified|s__Desulfovibrionaceae_bacterium	0	0	0	0	0	0	0	0	0	0	0.0059	0	0	0	0	0	0	0	0	0	0	0	0	0	0	0	0	0	0	0	0	0	0	0
k__Bacteria|p__Proteobacteria|c__Deltaproteobacteria|o__Desulfovibrionales|f__Desulfovibrionaceae|g__Desulfovibrio|s__Desulfovibrio_piger	0	0.09777	0	0	0	0	0	0	0.23793	0	0	0	0	0	0	0	0	0.03189	0	0	0	0	0	0	0	0	0	0	0.36343	0	0	0	0	0
k__Bacteria|p__Proteobacteria|c__Epsilonproteobacteria	0	0	0.01094	0.00426	0	0.00025	0	0	0	0	0	0.00025	0	0	0	0	0	0	0	0	0	0	0	0	0	0	0	0	0.00726	0	0.0088	0	0	0
k__Bacteria|p__Proteobacteria|c__Epsilonproteobacteria|o__Campylobacterales	0	0	0.01094	0.00426	0	0.00025	0	0	0	0	0	0.00025	0	0	0	0	0	0	0	0	0	0	0	0	0	0	0	0	0.00726	0	0.0088	0	0	0
k__Bacteria|p__Proteobacteria|c__Epsilonproteobacteria|o__Campylobacterales|f__Campylobacteraceae	0	0	0.01094	0.00426	0	0.00025	0	0	0	0	0	0.00025	0	0	0	0	0	0	0	0	0	0	0	0	0	0	0	0	0.00726	0	0.0088	0	0	0
k__Bacteria|p__Proteobacteria|c__Epsilonproteobacteria|o__Campylobacterales|f__Campylobacteraceae|g__Campylobacter	0	0	0.01094	0.00426	0	0.00025	0	0	0	0	0	0.00025	0	0	0	0	0	0	0	0	0	0	0	0	0	0	0	0	0.00726	0	0.0088	0	0	0
k__Bacteria|p__Proteobacteria|c__Epsilonproteobacteria|o__Campylobacterales|f__Campylobacteraceae|g__Campylobacter|s__Campylobacter_concisus	0	0	0	0	0	0.00025	0	0	0	0	0	0.00025	0	0	0	0	0	0	0	0	0	0	0	0	0	0	0	0	0	0	0	0	0	0
k__Bacteria|p__Proteobacteria|c__Epsilonproteobacteria|o__Campylobacterales|f__Campylobacteraceae|g__Campylobacter|s__Campylobacter_gracilis	0	0	0	0	0	0	0	0	0	0	0	0	0	0	0	0	0	0	0	0	0	0	0	0	0	0	0	0	0	0	0	0	0	0
k__Bacteria|p__Proteobacteria|c__Epsilonproteobacteria|o__Campylobacterales|f__Campylobacteraceae|g__Campylobacter|s__Campylobacter_hominis	0	0	0.00474	0.00426	0	0	0	0	0	0	0	0	0	0	0	0	0	0	0	0	0	0	0	0	0	0	0	0	0.00726	0	0.0088	0	0	0
k__Bacteria|p__Proteobacteria|c__Epsilonproteobacteria|o__Campylobacterales|f__Campylobacteraceae|g__Campylobacter|s__Campylobacter_ureolyticus	0	0	0.0062	0	0	0	0	0	0	0	0	0	0	0	0	0	0	0	0	0	0	0	0	0	0	0	0	0	0	0	0	0	0	0
k__Bacteria|p__Proteobacteria|c__Gammaproteobacteria	0.08371	4.11792	0.36574	0.30871	0.51732	0.09388	0.13386	0.49585	0.36677	1.33314	2.20766	1.4734	0.32516	0.34631	4.66331	0.15301	0.0207	0	0.45409	3.51244	0.13851	9.11283	0.01111	0	1.73305	1.92212	1.63332	2.65343	5.89769	15.2354	2.74776	0.09573	0.21762	17.452
k__Bacteria|p__Proteobacteria|c__Gammaproteobacteria|o__Enterobacterales	0.07222	3.97525	0.34056	0.26406	0.51732	0.04922	0.10243	0.46483	0.16613	1.31123	2.15879	1.28074	0.19806	0.22755	4.66331	0.15301	0.0207	0	0.34723	3.46917	0.13851	9.11283	0.00485	0	1.68975	0.09531	1.63332	2.65343	5.86253	15.1847	2.72686	0.02654	0.21494	17.4457
k__Bacteria|p__Proteobacteria|c__Gammaproteobacteria|o__Enterobacterales|f__Enterobacteriaceae	0.07222	3.97525	0.34056	0.26406	0.51732	0.04922	0.10243	0.46483	0.16613	1.31123	2.15879	1.28074	0.19806	0.22708	4.66331	0.15301	0.0207	0	0.34723	3.46917	0.13851	8.9934	0.00485	0	1.68975	0.09531	1.63332	2.65081	5.86253	15.1847	2.58434	0.02654	0.21494	17.4457
k__Bacteria|p__Proteobacteria|c__Gammaproteobacteria|o__Enterobacterales|f__Enterobacteriaceae|g__Atlantibacter	0	0	0	0	0	0	0	0	0	0	0	0	0	0	0	0	0	0	0	0.0026	0	0	0	0	0	0	0	0	0	0	0	0	0	0
k__Bacteria|p__Proteobacteria|c__Gammaproteobacteria|o__Enterobacterales|f__Enterobacteriaceae|g__Atlantibacter|s__Atlantibacter_hermannii	0	0	0	0	0	0	0	0	0	0	0	0	0	0	0	0	0	0	0	0.0026	0	0	0	0	0	0	0	0	0	0	0	0	0	0
k__Bacteria|p__Proteobacteria|c__Gammaproteobacteria|o__Enterobacterales|f__Enterobacteriaceae|g__Citrobacter	0	0	0	0	0	0	0	0	0	0	0.19645	0	0	0.00093	0	0	0	0	0.04385	0.0554	0	0.0013	0	0	0	0	0	2.3152	0	0	0.04998	0	0	2.56968
k__Bacteria|p__Proteobacteria|c__Gammaproteobacteria|o__Enterobacterales|f__Enterobacteriaceae|g__Citrobacter|s__Citrobacter_braakii	0	0	0	0	0	0	0	0	0	0	0	0	0	0	0	0	0	0	0	0	0	0	0	0	0	0	0	0.09389	0	0	0.00685	0	0	2.55996
k__Bacteria|p__Proteobacteria|c__Gammaproteobacteria|o__Enterobacterales|f__Enterobacteriaceae|g__Citrobacter|s__Citrobacter_europaeus	0	0	0	0	0	0	0	0	0	0	0.04806	0	0	0.00093	0	0	0	0	0	0	0	0	0	0	0	0	0	0	0	0	0	0	0	0
k__Bacteria|p__Proteobacteria|c__Gammaproteobacteria|o__Enterobacterales|f__Enterobacteriaceae|g__Citrobacter|s__Citrobacter_freundii	0	0	0	0	0	0	0	0	0	0	0.04095	0	0	0	0	0	0	0	0	0	0	0	0	0	0	0	0	0.32634	0	0	0.02446	0	0	0.00234
k__Bacteria|p__Proteobacteria|c__Gammaproteobacteria|o__Enterobacterales|f__Enterobacteriaceae|g__Citrobacter|s__Citrobacter_portucalensis	0	0	0	0	0	0	0	0	0	0	0.00545	0	0	0	0	0	0	0	0.00633	0	0	0	0	0	0	0	0	0	0	0	0.00572	0	0	0
k__Bacteria|p__Proteobacteria|c__Gammaproteobacteria|o__Enterobacterales|f__Enterobacteriaceae|g__Citrobacter|s__Citrobacter_werkmanii	0	0	0	0	0	0	0	0	0	0	0.00099	0	0	0	0	0	0	0	0	0	0	0	0	0	0	0	0	0.00482	0	0	0	0	0	0
k__Bacteria|p__Proteobacteria|c__Gammaproteobacteria|o__Enterobacterales|f__Enterobacteriaceae|g__Citrobacter|s__Citrobacter_youngae	0	0	0	0	0	0	0	0	0	0	0.10099	0	0	0	0	0	0	0	0.03752	0.0554	0	0.0013	0	0	0	0	0	1.89016	0	0	0.01295	0	0	0.00738
k__Bacteria|p__Proteobacteria|c__Gammaproteobacteria|o__Enterobacterales|f__Enterobacteriaceae|g__Cronobacter	0	0	0	0	0	0	0	0.00398	0	0	0.00474	0	0	0	0	0	0	0	0	0	0	0	0	0	0	0	0	0	0	0	0	0	0	0
k__Bacteria|p__Proteobacteria|c__Gammaproteobacteria|o__Enterobacterales|f__Enterobacteriaceae|g__Cronobacter|s__Cronobacter_malonaticus	0	0	0	0	0	0	0	0.00398	0	0	0.00137	0	0	0	0	0	0	0	0	0	0	0	0	0	0	0	0	0	0	0	0	0	0	0
k__Bacteria|p__Proteobacteria|c__Gammaproteobacteria|o__Enterobacterales|f__Enterobacteriaceae|g__Cronobacter|s__Cronobacter_sakazakii	0	0	0	0	0	0	0	0	0	0	0.00337	0	0	0	0	0	0	0	0	0	0	0	0	0	0	0	0	0	0	0	0	0	0	0
k__Bacteria|p__Proteobacteria|c__Gammaproteobacteria|o__Enterobacterales|f__Enterobacteriaceae|g__Enterobacter	0	0	0	0.02122	0	0	0	0.02688	0.00186	0	0.00276	0	0	0	0	0.03683	0	0	0	2.81786	0	0	0	0	0	0	0.74769	0.00596	0	0	0.01136	0	0.00047	0
k__Bacteria|p__Proteobacteria|c__Gammaproteobacteria|o__Enterobacterales|f__Enterobacteriaceae|g__Enterobacter|s__Enterobacter_cloacae_complex	0	0	0	0	0	0	0	0	0.00186	0	0.00276	0	0	0	0	0.03683	0	0	0	2.54862	0	0	0	0	0	0	0.74769	0.00596	0	0	0.01136	0	0.00047	0
k__Bacteria|p__Proteobacteria|c__Gammaproteobacteria|o__Enterobacterales|f__Enterobacteriaceae|g__Enterobacter|s__Enterobacter_mori	0	0	0	0.02122	0	0	0	0.02688	0	0	0	0	0	0	0	0	0	0	0	0.26924	0	0	0	0	0	0	0	0	0	0	0	0	0	0
k__Bacteria|p__Proteobacteria|c__Gammaproteobacteria|o__Enterobacterales|f__Enterobacteriaceae|g__Escherichia	0.07222	3.95725	0.34056	0.24284	0.51331	0.00589	0.01024	0.35921	0.14682	1.31123	1.65068	1.17721	0.19806	0.22615	3.15665	0.08731	0	0	0.01719	0.05774	0.13851	7.78063	0.00485	0	1.68086	0.09531	0.86959	0.0048	0.13712	0.18332	2.4391	0.02654	0.21135	0.08563
k__Bacteria|p__Proteobacteria|c__Gammaproteobacteria|o__Enterobacterales|f__Enterobacteriaceae|g__Escherichia|s__Escherichia_coli	0.07222	3.95725	0.34056	0.24284	0.51331	0.00589	0.01024	0.35921	0.14682	1.31123	1.65068	1.17721	0.19806	0.22615	3.15665	0.08731	0	0	0.01719	0.05774	0.13851	7.78063	0.00485	0	1.68086	0.09531	0.86959	0.0048	0.13712	0.18332	2.4391	0.02654	0.21135	0.08563
k__Bacteria|p__Proteobacteria|c__Gammaproteobacteria|o__Enterobacterales|f__Enterobacteriaceae|g__Klebsiella	0	0.018	0	0	0.00273	0.04333	0.09219	0.07476	0.01746	0	0.30252	0.10353	0	0	1.50666	0.02887	0.0207	0	0.28619	0	0	1.14968	0	0	0.00889	0	0.01604	0.05436	5.72541	14.9997	0.08391	0	0.00312	14.7413
k__Bacteria|p__Proteobacteria|c__Gammaproteobacteria|o__Enterobacterales|f__Enterobacteriaceae|g__Klebsiella|s__Klebsiella_aerogenes	0	0.0039	0	0	0	0	0.0871	0	0	0	0	0	0	0	0	0	0	0	0	0	0	0.42495	0	0	0	0	0	0	0	0	0	0	0.00312	0
k__Bacteria|p__Proteobacteria|c__Gammaproteobacteria|o__Enterobacterales|f__Enterobacteriaceae|g__Klebsiella|s__Klebsiella_michiganensis	0	0	0	0	0	0	0	0	0	0	0	0	0	0	0	0	0	0	0	0	0	0	0	0	0	0	0	0	0	0	0.00925	0	0	0
k__Bacteria|p__Proteobacteria|c__Gammaproteobacteria|o__Enterobacterales|f__Enterobacteriaceae|g__Klebsiella|s__Klebsiella_oxytoca	0	0	0	0	0	0	0	0	0	0	0	0	0	0	0	0	0	0	0	0	0	0	0	0	0	0	0	0.04839	0	0.01584	0	0	0	0.00115
k__Bacteria|p__Proteobacteria|c__Gammaproteobacteria|o__Enterobacterales|f__Enterobacteriaceae|g__Klebsiella|s__Klebsiella_pneumoniae	0	0.01257	0	0	0	0.0128	0.00509	0.03528	0.01199	0	0.25223	0.07499	0	0	1.12671	0.02242	0.01733	0	0.27803	0	0	0.54905	0	0	0.00889	0	0	0.00597	4.23449	6.7199	0.0448	0	0	5.84276
k__Bacteria|p__Proteobacteria|c__Gammaproteobacteria|o__Enterobacterales|f__Enterobacteriaceae|g__Klebsiella|s__Klebsiella_quasipneumoniae	0	0	0	0	0	0	0	0	0	0	0.01507	0.00645	0	0	0.10309	0.00157	0	0	0	0	0	0.04041	0	0	0	0	0	0	0.10929	7.91095	0.02754	0	0	1.11698
k__Bacteria|p__Proteobacteria|c__Gammaproteobacteria|o__Enterobacterales|f__Enterobacteriaceae|g__Klebsiella|s__Klebsiella_variicola	0	0.00153	0	0	0.00273	0.03054	0	0.03948	0.00547	0	0.03522	0.02209	0	0	0.27685	0.00488	0.00337	0	0.00815	0	0	0.13527	0	0	0	0	0.01604	0	1.38163	0.35303	0.00231	0	0	7.78041
k__Bacteria|p__Proteobacteria|c__Gammaproteobacteria|o__Enterobacterales|f__Enterobacteriaceae|g__Kluyvera	0	0	0	0	0	0	0	0	0	0	0.00164	0	0	0	0	0	0	0	0	0	0	0	0	0	0	0	0	0	0	0	0	0	0	0
k__Bacteria|p__Proteobacteria|c__Gammaproteobacteria|o__Enterobacterales|f__Enterobacteriaceae|g__Kluyvera|s__Kluyvera_cryocrescens	0	0	0	0	0	0	0	0	0	0	0.00164	0	0	0	0	0	0	0	0	0	0	0	0	0	0	0	0	0	0	0	0	0	0	0
k__Bacteria|p__Proteobacteria|c__Gammaproteobacteria|o__Enterobacterales|f__Enterobacteriaceae|g__Kosakonia	0	0	0	0	0	0	0	0	0	0	0	0	0	0	0	0	0	0	0	0	0	0	0	0	0	0	0	0	0	0	0	0	0	0
k__Bacteria|p__Proteobacteria|c__Gammaproteobacteria|o__Enterobacterales|f__Enterobacteriaceae|g__Kosakonia|s__Kosakonia_cowanii	0	0	0	0	0	0	0	0	0	0	0	0	0	0	0	0	0	0	0	0	0	0	0	0	0	0	0	0	0	0	0	0	0	0
k__Bacteria|p__Proteobacteria|c__Gammaproteobacteria|o__Enterobacterales|f__Enterobacteriaceae|g__Leclercia	0	0	0	0	0	0	0	0	0	0	0	0	0	0	0	0	0	0	0	0.53557	0	0	0	0	0	0	0	0	0	0	0	0	0	0
k__Bacteria|p__Proteobacteria|c__Gammaproteobacteria|o__Enterobacterales|f__Enterobacteriaceae|g__Leclercia|s__Leclercia_adecarboxylata	0	0	0	0	0	0	0	0	0	0	0	0	0	0	0	0	0	0	0	0.53557	0	0	0	0	0	0	0	0	0	0	0	0	0	0
k__Bacteria|p__Proteobacteria|c__Gammaproteobacteria|o__Enterobacterales|f__Enterobacteriaceae|g__Raoultella	0	0	0	0	0.00128	0	0	0	0	0	0	0	0	0	0	0	0	0	0	0	0	0.0618	0	0	0	0	0	0.27048	0	0.00162	0	0	0	0.04906
k__Bacteria|p__Proteobacteria|c__Gammaproteobacteria|o__Enterobacterales|f__Enterobacteriaceae|g__Raoultella|s__Raoultella_ornithinolytica	0	0	0	0	0	0	0	0	0	0	0	0	0	0	0	0	0	0	0	0	0	0.0618	0	0	0	0	0	0.06312	0	0	0	0	0	0
k__Bacteria|p__Proteobacteria|c__Gammaproteobacteria|o__Enterobacterales|f__Enterobacteriaceae|g__Raoultella|s__Raoultella_planticola	0	0	0	0	0.00128	0	0	0	0	0	0	0	0	0	0	0	0	0	0	0	0	0	0	0	0	0	0	0.20737	0	0.00162	0	0	0	0.04906
k__Bacteria|p__Proteobacteria|c__Gammaproteobacteria|o__Enterobacterales|f__Erwiniaceae	0	0	0	0	0	0	0	0	0	0	0	0	0	0	0	0	0	0	0	0	0	0	0	0	0	0	0	0	0	0	0	0	0	0
k__Bacteria|p__Proteobacteria|c__Gammaproteobacteria|o__Enterobacterales|f__Erwiniaceae|g__Pantoea	0	0	0	0	0	0	0	0	0	0	0	0	0	0	0	0	0	0	0	0	0	0	0	0	0	0	0	0	0	0	0	0	0	0
k__Bacteria|p__Proteobacteria|c__Gammaproteobacteria|o__Enterobacterales|f__Erwiniaceae|g__Pantoea|s__Pantoea_anthophila	0	0	0	0	0	0	0	0	0	0	0	0	0	0	0	0	0	0	0	0	0	0	0	0	0	0	0	0	0	0	0	0	0	0
k__Bacteria|p__Proteobacteria|c__Gammaproteobacteria|o__Enterobacterales|f__Hafniaceae	0	0	0	0	0	0	0	0	0	0	0	0	0	0	0	0	0	0	0	0	0	0	0	0	0	0	0	0.0017	0	0	0.08406	0	0	0
k__Bacteria|p__Proteobacteria|c__Gammaproteobacteria|o__Enterobacterales|f__Hafniaceae|g__Hafnia	0	0	0	0	0	0	0	0	0	0	0	0	0	0	0	0	0	0	0	0	0	0	0	0	0	0	0	0.0017	0	0	0.08406	0	0	0
k__Bacteria|p__Proteobacteria|c__Gammaproteobacteria|o__Enterobacterales|f__Hafniaceae|g__Hafnia|s__Hafnia_alvei	0	0	0	0	0	0	0	0	0	0	0	0	0	0	0	0	0	0	0	0	0	0	0	0	0	0	0	0.0017	0	0	0.08406	0	0	0
k__Bacteria|p__Proteobacteria|c__Gammaproteobacteria|o__Enterobacterales|f__Morganellaceae	0	0	0	0	0	0	0	0	0	0	0	0	0	0	0	0	0	0	0	0	0	0.11943	0	0	0	0	0	0.00092	0	0	0.05846	0	0	0
k__Bacteria|p__Proteobacteria|c__Gammaproteobacteria|o__Enterobacterales|f__Morganellaceae|g__Morganella	0	0	0	0	0	0	0	0	0	0	0	0	0	0	0	0	0	0	0	0	0	0.11943	0	0	0	0	0	0	0	0	0.00227	0	0	0
k__Bacteria|p__Proteobacteria|c__Gammaproteobacteria|o__Enterobacterales|f__Morganellaceae|g__Morganella|s__Morganella_morganii	0	0	0	0	0	0	0	0	0	0	0	0	0	0	0	0	0	0	0	0	0	0.11943	0	0	0	0	0	0	0	0	0.00227	0	0	0
k__Bacteria|p__Proteobacteria|c__Gammaproteobacteria|o__Enterobacterales|f__Morganellaceae|g__Proteus	0	0	0	0	0	0	0	0	0	0	0	0	0	0	0	0	0	0	0	0	0	0	0	0	0	0	0	0.00092	0	0	0.05619	0	0	0
k__Bacteria|p__Proteobacteria|c__Gammaproteobacteria|o__Enterobacterales|f__Morganellaceae|g__Proteus|s__Proteus_mirabilis	0	0	0	0	0	0	0	0	0	0	0	0	0	0	0	0	0	0	0	0	0	0	0	0	0	0	0	0.00092	0	0	0.05619	0	0	0
k__Bacteria|p__Proteobacteria|c__Gammaproteobacteria|o__Enterobacterales|f__Yersiniaceae	0	0	0	0	0	0	0	0	0	0	0	0	0	0.00047	0	0	0	0	0	0	0	0	0	0	0	0	0	0	0	0	0	0	0	0
k__Bacteria|p__Proteobacteria|c__Gammaproteobacteria|o__Enterobacterales|f__Yersiniaceae|g__Yersinia	0	0	0	0	0	0	0	0	0	0	0	0	0	0.00047	0	0	0	0	0	0	0	0	0	0	0	0	0	0	0	0	0	0	0	0
k__Bacteria|p__Proteobacteria|c__Gammaproteobacteria|o__Enterobacterales|f__Yersiniaceae|g__Yersinia|s__Yersinia_enterocolitica	0	0	0	0	0	0	0	0	0	0	0	0	0	0.00047	0	0	0	0	0	0	0	0	0	0	0	0	0	0	0	0	0	0	0	0
k__Bacteria|p__Proteobacteria|c__Gammaproteobacteria|o__Pasteurellales	0.01149	0.14267	0.02518	0.04465	0	0.04466	0.03143	0.03101	0.20064	0.02191	0.04887	0.19266	0.1271	0.11876	0	0	0	0	0.10685	0.04327	0	0	0.00625	0	0.04329	1.82681	0	0	0.03517	0.05074	0.0209	0.06919	0.00268	0.00636
k__Bacteria|p__Proteobacteria|c__Gammaproteobacteria|o__Pasteurellales|f__Pasteurellaceae	0.01149	0.14267	0.02518	0.04465	0	0.04466	0.03143	0.03101	0.20064	0.02191	0.04887	0.19266	0.1271	0.11876	0	0	0	0	0.10685	0.04327	0	0	0.00625	0	0.04329	1.82681	0	0	0.03517	0.05074	0.0209	0.06919	0.00268	0.00636
k__Bacteria|p__Proteobacteria|c__Gammaproteobacteria|o__Pasteurellales|f__Pasteurellaceae|g__Aggregatibacter	0	0	0	0	0	0	0	0	0.00128	0	0	0	0.0111	0	0	0	0	0	0.00323	0	0	0	0	0	0	0	0	0	0	0	0	0	0	0
k__Bacteria|p__Proteobacteria|c__Gammaproteobacteria|o__Pasteurellales|f__Pasteurellaceae|g__Aggregatibacter|s__Aggregatibacter_segnis	0	0	0	0	0	0	0	0	0.00128	0	0	0	0.0111	0	0	0	0	0	0.00323	0	0	0	0	0	0	0	0	0	0	0	0	0	0	0
k__Bacteria|p__Proteobacteria|c__Gammaproteobacteria|o__Pasteurellales|f__Pasteurellaceae|g__Haemophilus	0.01149	0.14267	0.02518	0.04465	0	0.04466	0.03143	0.03101	0.19937	0.02191	0.04887	0.19266	0.116	0.11876	0	0	0	0	0.10362	0.04327	0	0	0.00625	0	0.04329	1.82681	0	0	0.03517	0.05074	0.0209	0.06919	0.00268	0.00636
k__Bacteria|p__Proteobacteria|c__Gammaproteobacteria|o__Pasteurellales|f__Pasteurellaceae|g__Haemophilus|s__Haemophilus_haemolyticus	0	0	0	0	0	0	0	0	0	0	0	0	0	0	0	0	0	0	0	0	0	0	0	0	0	0	0	0	0	0	0	0	0	0
k__Bacteria|p__Proteobacteria|c__Gammaproteobacteria|o__Pasteurellales|f__Pasteurellaceae|g__Haemophilus|s__Haemophilus_parahaemolyticus	0	0.06096	0	0	0	0	0	0	0	0	0	0	0	0	0	0	0	0	0	0	0	0	0	0	0	0	0	0	0	0	0	0	0	0
k__Bacteria|p__Proteobacteria|c__Gammaproteobacteria|o__Pasteurellales|f__Pasteurellaceae|g__Haemophilus|s__Haemophilus_parainfluenzae	0.01149	0.02003	0.02518	0.04465	0	0.04466	0.03143	0.03101	0.14194	0.02191	0.02145	0.19266	0.11191	0.11876	0	0	0	0	0.10362	0.04327	0	0	0.00625	0	0.03652	0.89564	0	0	0.03517	0.03669	0.0209	0.06919	0.00047	0.0037
k__Bacteria|p__Proteobacteria|c__Gammaproteobacteria|o__Pasteurellales|f__Pasteurellaceae|g__Haemophilus|s__Haemophilus_paraphrohaemolyticus	0	0	0	0	0	0	0	0	0.00111	0	0	0	0	0	0	0	0	0	0	0	0	0	0	0	0	0	0	0	0	0	0	0	0	0
k__Bacteria|p__Proteobacteria|c__Gammaproteobacteria|o__Pasteurellales|f__Pasteurellaceae|g__Haemophilus|s__Haemophilus_pittmaniae	0	0	0	0	0	0	0	0	0	0	0.02742	0	0	0	0	0	0	0	0	0	0	0	0	0	0	0.78645	0	0	0	0	0	0	0	0
k__Bacteria|p__Proteobacteria|c__Gammaproteobacteria|o__Pasteurellales|f__Pasteurellaceae|g__Haemophilus|s__Haemophilus_sp_HMSC71H05	0	0.06168	0	0	0	0	0	0	0	0	0	0	0.00409	0	0	0	0	0	0	0	0	0	0	0	0	0.09575	0	0	0	0.01405	0	0	0.00221	0.00266
k__Bacteria|p__Proteobacteria|c__Gammaproteobacteria|o__Pasteurellales|f__Pasteurellaceae|g__Haemophilus|s__Haemophilus_sputorum	0	0	0	0	0	0	0	0	0.05632	0	0	0	0	0	0	0	0	0	0	0	0	0	0	0	0.00678	0.04898	0	0	0	0	0	0	0	0
k__Bacteria|p__Proteobacteria|c__Proteobacteria_unclassified	0.28569	0.02621	0.02885	0.81894	0.18976	0.00686	0.05672	0	0.0029	0.00731	0.25176	0	0	0.23432	0	0	1.47442	0	0.04181	0.95299	0.01231	0.0308	0	0.10058	0.01665	0.02662	0.1748	0.05928	0	0.43079	2.06665	0.08365	0.92297	0
k__Bacteria|p__Proteobacteria|c__Proteobacteria_unclassified|o__Proteobacteria_unclassified	0.28569	0.02621	0.02885	0.81894	0.18976	0.00686	0.05672	0	0.0029	0.00731	0.25176	0	0	0.23432	0	0	1.47442	0	0.04181	0.95299	0.01231	0.0308	0	0.10058	0.01665	0.02662	0.1748	0.05928	0	0.43079	2.06665	0.08365	0.92297	0
k__Bacteria|p__Proteobacteria|c__Proteobacteria_unclassified|o__Proteobacteria_unclassified|f__Proteobacteria_unclassified	0.28569	0.02621	0.02885	0.81894	0.18976	0.00686	0.05672	0	0.0029	0.00731	0.25176	0	0	0.23432	0	0	1.47442	0	0.04181	0.95299	0.01231	0.0308	0	0.10058	0.01665	0.02662	0.1748	0.05928	0	0.43079	2.06665	0.08365	0.92297	0
k__Bacteria|p__Proteobacteria|c__Proteobacteria_unclassified|o__Proteobacteria_unclassified|f__Proteobacteria_unclassified|g__Proteobacteria_unclassified	0.28569	0.02621	0.02885	0.81894	0.18976	0.00686	0.05672	0	0.0029	0.00731	0.25176	0	0	0.23432	0	0	1.47442	0	0.04181	0.95299	0.01231	0.0308	0	0.10058	0.01665	0.02662	0.1748	0.05928	0	0.43079	2.06665	0.08365	0.92297	0
k__Bacteria|p__Proteobacteria|c__Proteobacteria_unclassified|o__Proteobacteria_unclassified|f__Proteobacteria_unclassified|g__Proteobacteria_unclassified|s__Proteobacteria_bacterium_CAG_139	0.28569	0.02621	0.02885	0.81894	0.18976	0.00686	0.05672	0	0.0029	0.00731	0.25176	0	0	0.23432	0	0	1.47442	0	0.04181	0.95299	0.01231	0.0308	0	0.10058	0.01665	0.02662	0.1748	0.05928	0	0.43079	2.06665	0.08365	0.92297	0
k__Bacteria|p__Spirochaetes	0	0	0	0	0	0	0	0	0	0	0	0	0	0	0	0	0	0	0	0	0	0	0	0	0	0	0	0	0	0	0	0	0	0
k__Bacteria|p__Spirochaetes|c__Spirochaetia	0	0	0	0	0	0	0	0	0	0	0	0	0	0	0	0	0	0	0	0	0	0	0	0	0	0	0	0	0	0	0	0	0	0
k__Bacteria|p__Spirochaetes|c__Spirochaetia|o__Brachyspirales	0	0	0	0	0	0	0	0	0	0	0	0	0	0	0	0	0	0	0	0	0	0	0	0	0	0	0	0	0	0	0	0	0	0
k__Bacteria|p__Spirochaetes|c__Spirochaetia|o__Brachyspirales|f__Brachyspiraceae	0	0	0	0	0	0	0	0	0	0	0	0	0	0	0	0	0	0	0	0	0	0	0	0	0	0	0	0	0	0	0	0	0	0
k__Bacteria|p__Spirochaetes|c__Spirochaetia|o__Brachyspirales|f__Brachyspiraceae|g__Brachyspira	0	0	0	0	0	0	0	0	0	0	0	0	0	0	0	0	0	0	0	0	0	0	0	0	0	0	0	0	0	0	0	0	0	0
k__Bacteria|p__Spirochaetes|c__Spirochaetia|o__Brachyspirales|f__Brachyspiraceae|g__Brachyspira|s__Brachyspira_sp_CAG_700	0	0	0	0	0	0	0	0	0	0	0	0	0	0	0	0	0	0	0	0	0	0	0	0	0	0	0	0	0	0	0	0	0	0
k__Bacteria|p__Synergistetes	0	0	0.0065	0	0	0	0	0	0	0	0	0	0	0.00913	0	0	0	0	0	0.03699	0	0	0	0	0	0.00641	0	0	0.02067	0	0	0	0	0
k__Bacteria|p__Synergistetes|c__Synergistia	0	0	0.0065	0	0	0	0	0	0	0	0	0	0	0.00913	0	0	0	0	0	0.03699	0	0	0	0	0	0.00641	0	0	0.02067	0	0	0	0	0
k__Bacteria|p__Synergistetes|c__Synergistia|o__Synergistales	0	0	0.0065	0	0	0	0	0	0	0	0	0	0	0.00913	0	0	0	0	0	0.03699	0	0	0	0	0	0.00641	0	0	0.02067	0	0	0	0	0
k__Bacteria|p__Synergistetes|c__Synergistia|o__Synergistales|f__Synergistaceae	0	0	0.0065	0	0	0	0	0	0	0	0	0	0	0.00913	0	0	0	0	0	0.03699	0	0	0	0	0	0.00641	0	0	0.02067	0	0	0	0	0
k__Bacteria|p__Synergistetes|c__Synergistia|o__Synergistales|f__Synergistaceae|g__Cloacibacillus	0	0	0	0	0	0	0	0	0	0	0	0	0	0.00101	0	0	0	0	0	0	0	0	0	0	0	0.00641	0	0	0	0	0	0	0	0
k__Bacteria|p__Synergistetes|c__Synergistia|o__Synergistales|f__Synergistaceae|g__Cloacibacillus|s__Cloacibacillus_evryensis	0	0	0	0	0	0	0	0	0	0	0	0	0	0	0	0	0	0	0	0	0	0	0	0	0	0.00641	0	0	0	0	0	0	0	0
k__Bacteria|p__Synergistetes|c__Synergistia|o__Synergistales|f__Synergistaceae|g__Cloacibacillus|s__Cloacibacillus_porcorum	0	0	0	0	0	0	0	0	0	0	0	0	0	0.00101	0	0	0	0	0	0	0	0	0	0	0	0	0	0	0	0	0	0	0	0
k__Bacteria|p__Synergistetes|c__Synergistia|o__Synergistales|f__Synergistaceae|g__Pyramidobacter	0	0	0.0065	0	0	0	0	0	0	0	0	0	0	0.00812	0	0	0	0	0	0.03699	0	0	0	0	0	0	0	0	0.02067	0	0	0	0	0
k__Bacteria|p__Synergistetes|c__Synergistia|o__Synergistales|f__Synergistaceae|g__Pyramidobacter|s__Pyramidobacter_piscolens	0	0	0.0065	0	0	0	0	0	0	0	0	0	0	0.00812	0	0	0	0	0	0.03699	0	0	0	0	0	0	0	0	0.01982	0	0	0	0	0
k__Bacteria|p__Synergistetes|c__Synergistia|o__Synergistales|f__Synergistaceae|g__Pyramidobacter|s__Pyramidobacter_sp_C12_8	0	0	0	0	0	0	0	0	0	0	0	0	0	0	0	0	0	0	0	0	0	0	0	0	0	0	0	0	0.00085	0	0	0	0	0
k__Bacteria|p__Tenericutes	0	0	0	0	0	0	0	0	0	0	0	0	0	0	0	0	0	0	0	0	0	0	0	0	0	0	0	0	0	0.00024	0	0	0	0
k__Bacteria|p__Tenericutes|c__Mollicutes	0	0	0	0	0	0	0	0	0	0	0	0	0	0	0	0	0	0	0	0	0	0	0	0	0	0	0	0	0	0.00024	0	0	0	0
k__Bacteria|p__Tenericutes|c__Mollicutes|o__Mycoplasmatales	0	0	0	0	0	0	0	0	0	0	0	0	0	0	0	0	0	0	0	0	0	0	0	0	0	0	0	0	0	0.00024	0	0	0	0
k__Bacteria|p__Tenericutes|c__Mollicutes|o__Mycoplasmatales|f__Mycoplasmataceae	0	0	0	0	0	0	0	0	0	0	0	0	0	0	0	0	0	0	0	0	0	0	0	0	0	0	0	0	0	0.00024	0	0	0	0
k__Bacteria|p__Tenericutes|c__Mollicutes|o__Mycoplasmatales|f__Mycoplasmataceae|g__Mycoplasma	0	0	0	0	0	0	0	0	0	0	0	0	0	0	0	0	0	0	0	0	0	0	0	0	0	0	0	0	0	0.00024	0	0	0	0
k__Bacteria|p__Tenericutes|c__Mollicutes|o__Mycoplasmatales|f__Mycoplasmataceae|g__Mycoplasma|s__Mycoplasma_hominis	0	0	0	0	0	0	0	0	0	0	0	0	0	0	0	0	0	0	0	0	0	0	0	0	0	0	0	0	0	0.00024	0	0	0	0
k__Bacteria|p__Verrucomicrobia	0.08589	0	0.50017	0.00929	0.02719	0	0	0.00644	0	0	0	0	0	0.0029	0	0.00797	1.72005	0	0.00158	0.79505	0	0.01548	0	0	0	0	0.57641	0	0	0	0	0.66515	0	2.46265
k__Bacteria|p__Verrucomicrobia|c__Verrucomicrobiae	0.08589	0	0.50017	0.00929	0.02719	0	0	0.00644	0	0	0	0	0	0.0029	0	0.00797	1.72005	0	0.00158	0.79505	0	0.01548	0	0	0	0	0.57641	0	0	0	0	0.66515	0	2.46265
k__Bacteria|p__Verrucomicrobia|c__Verrucomicrobiae|o__Verrucomicrobiales	0.08589	0	0.50017	0.00929	0.02719	0	0	0.00644	0	0	0	0	0	0.0029	0	0.00797	1.72005	0	0.00158	0.79505	0	0.01548	0	0	0	0	0.57641	0	0	0	0	0.66515	0	2.46265
k__Bacteria|p__Verrucomicrobia|c__Verrucomicrobiae|o__Verrucomicrobiales|f__Akkermansiaceae	0.08589	0	0.50017	0.00929	0.02719	0	0	0.00644	0	0	0	0	0	0.0029	0	0.00797	1.72005	0	0.00158	0.79505	0	0.01548	0	0	0	0	0.57641	0	0	0	0	0.66515	0	2.46265
k__Bacteria|p__Verrucomicrobia|c__Verrucomicrobiae|o__Verrucomicrobiales|f__Akkermansiaceae|g__Akkermansia	0.08589	0	0.50017	0.00929	0.02719	0	0	0.00644	0	0	0	0	0	0.0029	0	0.00797	1.72005	0	0.00158	0.79505	0	0.01548	0	0	0	0	0.57641	0	0	0	0	0.66515	0	2.46265
k__Bacteria|p__Verrucomicrobia|c__Verrucomicrobiae|o__Verrucomicrobiales|f__Akkermansiaceae|g__Akkermansia|s__Akkermansia_muciniphila	0.08589	0	0.50017	0.00929	0.02719	0	0	0.00644	0	0	0	0	0	0.0029	0	0.00797	1.72005	0	0.00158	0.79505	0	0.01548	0	0	0	0	0.57641	0	0	0	0	0.66515	0	2.46265
k__Eukaryota	0	0	0	0	0	0	0.03545	0	0	0	0	0	0	0	0	0	0	0	0	0	0	0	0	0	0	0	0.04942	0.0006	0	0.00619	0	0	0	0
k__Eukaryota|p__Ascomycota	0	0	0	0	0	0	0.03545	0	0	0	0	0	0	0	0	0	0	0	0	0	0	0	0	0	0	0	0.04942	0.0006	0	0.00619	0	0	0	0
k__Eukaryota|p__Ascomycota|c__Saccharomycetes	0	0	0	0	0	0	0.03545	0	0	0	0	0	0	0	0	0	0	0	0	0	0	0	0	0	0	0	0.04942	0.0006	0	0.00619	0	0	0	0
k__Eukaryota|p__Ascomycota|c__Saccharomycetes|o__Saccharomycetales	0	0	0	0	0	0	0.03545	0	0	0	0	0	0	0	0	0	0	0	0	0	0	0	0	0	0	0	0.04942	0.0006	0	0.00619	0	0	0	0
k__Eukaryota|p__Ascomycota|c__Saccharomycetes|o__Saccharomycetales|f__Saccharomycetaceae	0	0	0	0	0	0	0.03545	0	0	0	0	0	0	0	0	0	0	0	0	0	0	0	0	0	0	0	0.04942	0.0006	0	0.00619	0	0	0	0
k__Eukaryota|p__Ascomycota|c__Saccharomycetes|o__Saccharomycetales|f__Saccharomycetaceae|g__Saccharomyces	0	0	0	0	0	0	0.03545	0	0	0	0	0	0	0	0	0	0	0	0	0	0	0	0	0	0	0	0.04942	0.0006	0	0.00619	0	0	0	0
k__Eukaryota|p__Ascomycota|c__Saccharomycetes|o__Saccharomycetales|f__Saccharomycetaceae|g__Saccharomyces|s__Saccharomyces_cerevisiae	0	0	0	0	0	0	0.03545	0	0	0	0	0	0	0	0	0	0	0	0	0	0	0	0	0	0	0	0.04942	0.0006	0	0.00619	0	0	0	0
k__Eukaryota|p__Eukaryota_unclassified	0	0	0	0	0	0	0	0	0	0	0	0	0	0	0	0	0	0	0	0	0	0	0	0	0	0	0	0	0	0	0	0	0	0
k__Eukaryota|p__Eukaryota_unclassified|c__Eukaryota_unclassified	0	0	0	0	0	0	0	0	0	0	0	0	0	0	0	0	0	0	0	0	0	0	0	0	0	0	0	0	0	0	0	0	0	0
k__Eukaryota|p__Eukaryota_unclassified|c__Eukaryota_unclassified|o__Eukaryota_unclassified	0	0	0	0	0	0	0	0	0	0	0	0	0	0	0	0	0	0	0	0	0	0	0	0	0	0	0	0	0	0	0	0	0	0
k__Eukaryota|p__Eukaryota_unclassified|c__Eukaryota_unclassified|o__Eukaryota_unclassified|f__Eukaryota_unclassified	0	0	0	0	0	0	0	0	0	0	0	0	0	0	0	0	0	0	0	0	0	0	0	0	0	0	0	0	0	0	0	0	0	0
k__Eukaryota|p__Eukaryota_unclassified|c__Eukaryota_unclassified|o__Eukaryota_unclassified|f__Eukaryota_unclassified|g__Blastocystis	0	0	0	0	0	0	0	0	0	0	0	0	0	0	0	0	0	0	0	0	0	0	0	0	0	0	0	0	0	0	0	0	0	0
k__Eukaryota|p__Eukaryota_unclassified|c__Eukaryota_unclassified|o__Eukaryota_unclassified|f__Eukaryota_unclassified|g__Blastocystis|s__Blastocystis_sp_subtype_1	0	0	0	0	0	0	0	0	0	0	0	0	0	0	0	0	0	0	0	0	0	0	0	0	0	0	0	0	0	0	0	0	0	0

## Sheet: Table S2C. GM diversity
Table S2C. Diversity of the gut microbiota in MG patients and controls.
ID	Group	genus.num	genus.diversity	species.num	species.diversity	Simpson	Inverse Simpson
C1	C	46	1.32053	96	1.55799	0.494954	0.494954
C10	C	43	1.28207	72	1.56547	0.561042	0.561042
C11	C	58	2.0806	135	2.70978	0.800668	0.800668
C12	C	33	0.50726	62	1.01841	0.358457	0.358457
C13	C	32	1.96511	70	2.13022	0.816071	0.816071
C14	C	59	1.76048	113	2.11425	0.688411	0.688411
C15	C	41	1.04175	68	1.90849	0.686887	0.686887
C16	C	49	0.95382	99	1.34136	0.43717	0.43717
C2	C	40	0.820003	74	2.084	0.780818	0.780818
C3	C	51	1.56843	86	2.58979	0.867225	0.867225
C4	C	53	2.00861	98	2.60729	0.812426	0.812426
C5	C	47	1.02682	74	1.84874	0.716461	0.716461
C6	C	52	1.93289	101	2.87481	0.896368	0.896368
C7	C	54	0.923098	96	1.91161	0.641676	0.641676
C8	C	47	1.2338	77	2.10844	0.779725	0.779725
C9	C	61	2.22846	129	2.78232	0.832306	0.832306
MG1	MG	46	1.11473	80	2.17945	0.799232	0.799232
MG10	MG	48	1.7146	97	2.74747	0.860383	0.860383
MG11	MG	39	1.55811	73	2.69699	0.881919	0.881919
MG13	MG	50	1.52167	96	1.76048	0.609791	0.609791
MG14	MG	59	2.08894	122	2.77307	0.895832	0.895832
MG16	MG	30	1.12901	48	1.55547	0.680553	0.680553
MG17	MG	56	1.68358	110	3.0115	0.910711	0.910711
MG18	MG	71	2.36981	154	3.34704	0.940563	0.940563
MG19	MG	50	2.05293	94	2.8119	0.881019	0.881019
MG2	MG	42	2.16771	76	2.60818	0.859936	0.859936
MG20	MG	51	1.87454	99	2.96485	0.911041	0.911041
MG23	MG	56	1.43503	107	2.59146	0.867028	0.867028
MG24	MG	53	1.91984	101	2.34222	0.763682	0.763682
MG3	MG	38	0.289483	75	0.67522	0.275225	0.275225
MG5	MG	55	1.97896	113	2.77943	0.880497	0.880497
MG7	MG	56	1.98356	92	2.46183	0.838535	0.838535
MG8	MG	44	1.4861	71	2.49404	0.868483	0.868483
MG9	MG	35	0.983239	58	2.15771	0.832984	0.832984
		0.763634	0.23737	0.810608	0.0742985	0.0504598	0.0504598

## Sheet: Table S2D. phyla(34 patients)
Table S2D. Phyla differences in MG patients and controls.
ID	p_value	mean_abun_C	mean_abun_MG	enrichment	mean_abun	C10	C12	C2	C14	C15	C1	C9	C11	C3	C13	C4	C16	C5	C6	C7	C8	MG10	MG11	MG13	MG14	MG16	MG17	MG18	MG19	MG1	MG20	MG23	MG24	MG2	MG3	MG5	MG7	MG8	MG9
p__Proteobacteria	0.0270851	1.62299	4.6873	C < MG	3.24527	1.59714	1.47365	5.79797	1.00401	4.74506	0.48265	0.84096	2.54317	0.45503	0.32516	1.51835	0.18177	3.94947	0.24267	0.2779	0.53285	0.17358	1.83431	2.23369	2.483	4.50061	4.3125	6.34514	16.6096	5.45694	1.8614	2.49448	17.4534	2.1751	0.04232	1.34301	4.54944	0.53087	9.97203
p__Bacteroidetes	0.0356209	77.8074	68.8298	MG < C	73.0545	87.7532	91.0256	88.0645	79.2017	85.4307	86.238	58.127	76.9971	72.1674	38.0769	78.1937	89.654	82.7644	71.6418	86.7031	72.8791	67.6865	75.6203	73.9377	35.1659	83.1055	67.0028	60.6409	43.7213	82.4688	54.4643	77.56	65.0402	69.7386	97.4694	74.4604	48.0784	77.2742	85.501
p__Euryarchaeota	0.0631686	0.0178925	0	MG <= C	0.00842	0	0	0	0.16156	0	0	0.02617	0	0	0	0.09855	0	0	0	0	0	0	0	0	0	0	0	0	0	0	0	0	0	0	0	0	0	0	0
p__Firmicutes	0.164344	18.8759	24.6201	C <= MG	21.9169	10.6214	6.78752	5.96347	19.2772	9.12739	12.8096	40.7752	19.2472	19.7425	49.094	19.2617	9.99293	12.4265	27.8754	12.7235	26.2882	30.4916	22.3906	22.9569	59.8012	11.6562	24.7574	29.5413	34.2709	11.8841	39.0489	18.4398	14.0865	25.9836	2.45018	23.9648	45.7522	21.356	4.32953
p__Actinobacteria	0.296832	1.57595	1.45679	C <= MG	1.51287	0.02826	0.68632	0.17403	0.34353	0.06181	0.37796	0.22276	1.21247	7.12844	12.5036	0.68846	0.16329	0.83239	0.24012	0.25846	0.29338	1.64831	0.15483	0.87169	2.53782	0.11184	3.92673	2.72034	5.216	0.15439	3.9603	1.50297	0.95731	0.38265	0.03814	0.23019	0.78784	0.83887	0.182
p__Cyanobacteria	0.316472	0.0001025	0	MG <= C	4.82353e-05	0	0	0	0	0	0	0	0	0	0	0	0	0	0	0.00164	0	0	0	0	0	0	0	0	0	0	0	0	0	0	0	0	0	0	0
p__Tenericutes	0.376759	0	1.33333e-05	C <= MG	7.05882e-06	0	0	0	0	0	0	0	0	0	0	0	0	0	0	0	0	0	0	0	0	0	0	0	0.00024	0	0	0	0	0	0	0	0	0	0
p__Ascomycota	0.388077	0.00221563	0.00312278	C <= MG	0.00269588	0	0	0	0	0	0	0	0	0	0	0	0	0	0	0.03545	0	0	0	0	0	0.04942	0.0006	0	0.00619	0	0	0	0	0	0	0	0	0	0
p__Lentisphaerae	0.556565	0.00594375	0.0269006	MG <= C	0.0170385	0	0	0	0	0	0.00593	0.0058	0	0	0	0.08337	0	0	0	0	0	0	0	0	0	0	0	0.48144	0	0	0	0.00277	0	0	0	0	0	0	0
p__Fusobacteria	0.672881	0.0506894	0.0259617	MG <= C	0.0375982	0	0.02687	0	0	0.63505	0	0.00216	0	0	0.00042	0.14653	0	0	0	0	0	0	0	0	0.00571	0	0	0.25019	0.1757	0.03571	0	0	0	0	0	0	0	0	0
p__Synergistetes	0.715881	0.000976875	0.00355944	C <= MG	0.00234412	0	0	0	0.00913	0	0	0	0	0.0065	0	0	0	0	0	0	0	0	0	0	0.00641	0	0	0.02067	0	0	0	0	0	0	0	0	0.03699	0	0
p__Verrucomicrobia	0.786719	0.0399906	0.346465	C <= MG	0.202242	0	0	0	0.0029	0	0.08589	0	0	0.50017	0	0.00929	0.00797	0.02719	0	0	0.00644	0	0	0	0	0.57641	0	0	0	0	0.66515	0	2.46265	1.72005	0	0.00158	0.79505	0	0.01548
		Control	MG
	F/B	0.242597	0.357696

## Sheet: Table S2E. genus(34 patients)
Table S2E. Genera differences in MG patients and controls.
ID	p_value	mean_abun_C	mean_abun_MG	enrichment	mean_abun	mean_occ	C10	C12	C2	C14	C15	C1	C9	C11	C3	C13	C4	C16	C5	C6	C7	C8	MG10	MG11	MG13	MG14	MG16	MG17	MG18	MG19	MG1	MG20	MG23	MG24	MG2	MG3	MG5	MG7	MG8	MG9
g__Eggerthella	0.0098881	0.00348875	0.0210394	C < MG	0.0127803	0.676471	0.01658	0	0.00491	0	0.00618	0	0	0	0.003	0.00318	0	0.00393	0.00679	0	0.00069	0.01056	0.0212	0.06503	0.00497	0.00628	0.002	0.0194	0	0.03847	0.01668	0.01101	0.0072	0.00945	0.1009	0	0	0.03431	0	0.04181
g__Parasutterella	0.0271122	0.334788	0.721211	C < MG	0.539365	0.882353	0.22313	0	1.48613	0.3112	0	0.07655	0.20839	0.07175	0.00084	0	0.15171	0.0034	2.73679	0.07577	0.00323	0.00772	0.01348	1.60353	0.43282	0.50789	2.60465	1.55992	0.01255	0.89521	0.10962	1.64038	1.0426	0	0.59034	0.00202	0.78714	0.05201	0.35279	0.77484
g__Gordonibacter	0.0406457	0.000956875	0.00960444	C < MG	0.005535	0.5	0.00117	0	0	0	0	0	0	0.00021	0.00068	0	0	0.00943	0	0.00373	0	9e-05	0.01918	0.01687	0	0	0	0.00229	0	0.01934	0.00065	0.00204	0	0.01099	0.07119	0	0.01934	0.0087	0	0.00229
g__Butyricimonas	0.0406808	0.146969	0.143209	MG < C	0.144979	0.5	0.28352	0	0.0081	0.28288	0.02282	0.17408	0.19345	0.24201	0	0	0.5907	0.01037	0	0.48012	0.06346	0	0.00694	1.80074	0	0.00332	0	0	0.62959	0	0	0	0	0	0	0.02051	0.11667	0	0	0
g__Gemella	0.0444428	0.00124438	0.0106428	C < MG	0.00622	0.5	0.00073	0.00569	0	0	0.00763	0.00062	0	0	0	0	0	0	0	0	0.00524	0	0.04398	0	0.00504	0.07726	0.00551	0	0.00232	0.00349	0.03965	0.00614	0.00498	0.00137	0	0	0.0006	0.00123	0	0
g__Turicimonas	0.0448546	0.0295088	0.0518	C < MG	0.04131	0.617647	0.00741	0	0.06995	0.01953	0	0.02362	0	0	0	0	0.03725	0	0.3065	0.00358	0.0043	0	0	0.13021	0.02645	0.00983	0.08783	0.03987	0	0.04822	0.24639	0.04164	0.10241	0	0.08964	0	0.02436	0.03199	0	0.05356
g__Enterococcus	0.0492484	0.0021175	0.0200772	C < MG	0.0116256	0.558824	0	0.00337	0	0.00251	0	0	0	0.00564	0.00223	0	0.00842	0.00917	0	0	0.00254	0	0	0.00843	0.00569	0.00489	0.00983	0.00669	0	0.01646	0	0	0.00327	0	0.00619	0.2806	0.00383	0	0.01085	0.00466
g__Escherichia	0.0511724	0.840977	0.762919	MG <= C	0.799652	0.911765	1.31123	1.17721	3.95725	0.22615	3.15665	0.07222	0.14682	1.65068	0.34056	0.19806	0.24284	0.08731	0.51331	0.00589	0.01024	0.35921	0.00485	0	1.68086	0.09531	0.86959	0.0048	0.13712	0.18332	2.4391	0.02654	0.21135	0.08563	0	0	0.01719	0.05774	0.13851	7.78063
g__Methanobrevibacter	0.0631686	0.0174594	0	MG <= C	0.00821618	0.0882353	0	0	0	0.16156	0	0	0.01924	0	0	0	0.09855	0	0	0	0	0	0	0	0	0	0	0	0	0	0	0	0	0	0	0	0	0	0	0
g__Streptococcus	0.06438	0.183963	0.291713	C <= MG	0.241007	0.970588	0.00877	0.26806	0.19696	0.19045	0.1342	0.03422	0.08064	1.53462	0.03124	0.05169	0	0.05416	0.03495	0.072	0.18664	0.06481	0.31653	0.02061	0.17892	0.55824	0.07679	0.83511	0.81976	0.39099	0.59255	0.25988	0.07421	0.4323	0.07046	0.12643	0.3241	0.11536	0.03385	0.02474
g__Lawsonibacter	0.0713131	0.00136063	0.00275111	C <= MG	0.00209676	0.441176	0	0	0	0	0	0	0.00165	0	0.01733	0	0	0	0	0.00141	0.00015	0.00123	0.00176	0	0.00169	0	0	0.00518	0.00368	0	0	0	0.00408	0.01586	0.00836	0	0.00132	0.00268	0.00491	0
g__Dielma	0.0775465	0.00149938	0.000500556	MG <= C	0.000970588	0.176471	0.00084	0	0.0083	0	0	0	0	0.00649	0	0	0.00396	0	0.0044	0	0	0	0.00901	0	0	0	0	0	0	0	0	0	0	0	0	0	0	0	0	0
g__Porphyromonas	0.0994218	0	0.0115278	C <= MG	0.00610294	0.0882353	0	0	0	0	0	0	0	0	0	0	0	0	0	0	0	0	0	0	0	0.18292	0	0	0.02451	0	0	0	0	0	0	0	0	0	0	7e-05
g__Sutterella	0.0994218	0	0.000671667	C <= MG	0.000355588	0.0882353	0	0	0	0	0	0	0	0	0	0	0	0	0	0	0	0	0	0	0	0	0	0	0.01015	0	0	0	0	0.00136	0	0.00058	0	0	0	0
g__Haemophilus	0.100489	0.0642912	0.122682	MG <= C	0.0952041	0.705882	0.02191	0.19266	0.14267	0.11876	0	0.01149	0.19937	0.04887	0.02518	0.116	0.04465	0	0	0.04466	0.03143	0.03101	0.00625	0	0.04329	1.82681	0	0	0.03517	0.05074	0.0209	0.06919	0.00268	0.00636	0	0	0.10362	0.04327	0	0
g__Bilophila	0.104588	0.0540238	0.0427922	MG <= C	0.0480776	0.647059	0.02615	0	0	0.07855	0.08175	0.01308	0.02496	0.0061	0.04044	0	0.19749	0.02536	0.19911	0.06233	0.07978	0.02928	0.149	0	0.02473	0.01118	0	0	0.05405	0	0.27772	0	0.18287	0	0	0.00783	0.03562	0	0.02726	0
g__Barnesiella	0.122071	0.272101	0.184378	MG <= C	0.22566	0.411765	0	0	0	0.81564	0.09504	0.40726	0.05921	0.92511	0	0	0.63159	0.00317	0	1.31319	0.10341	0	0.03779	1.16927	0	0	0	0	1.88749	0	0	0	0	0	0	0	0.02003	0	0.20423	0
g__Anaerotruncus	0.133683	0.00917562	0.0266117	C <= MG	0.0184065	0.441176	0	0	0	0.01319	0	0	0	0	0.01487	0	0	0	0.08438	0.00092	0	0.03345	0.00387	0.12492	0	0	0	0.12774	0.02517	0	0	0	0.02086	0.11015	0.04181	0.00138	0	0.02232	0.00079	0
g__Cronobacter	0.138803	0.000545	0	MG <= C	0.000256471	0.0588235	0	0	0	0	0	0	0	0.00474	0	0	0	0	0	0	0	0.00398	0	0	0	0	0	0	0	0	0	0	0	0	0	0	0	0	0	0
g__Coprococcus	0.140831	0.314331	0.167226	MG <= C	0.236451	0.794118	0.16631	0	0.02402	0.55741	0.01198	0.42245	0.93109	0.50134	0.14933	0.71405	0.07077	0.76795	0	0.41875	0.20282	0.09102	0.50514	0.14345	0.14094	0	0	0	0.37889	0	0.05905	0.47152	0.2575	0.01422	0.61001	0.0572	0.08459	0.19525	0.0923	0
g__Citrobacter	0.143904	0.0123362	0.279745	C <= MG	0.153906	0.235294	0	0	0	0.00093	0	0	0	0.19645	0	0	0	0	0	0	0	0	0	0	0	0	0	2.3152	0	0	0.04998	0	0	2.56968	0	0	0.04385	0.0554	0	0.0013
g__Raoultella	0.170099	8e-05	0.0212756	C <= MG	0.0113012	0.147059	0	0	0	0	0	0	0	0	0	0	0	0	0.00128	0	0	0	0	0	0	0	0	0.27048	0	0.00162	0	0	0	0.04906	0	0	0	0	0	0.0618
g__Actinomyces	0.176039	0.00356437	0.00944389	C <= MG	0.00667706	0.558824	0	0.04104	0.00145	0.00077	0.001	0.00096	0	0	0	0.00651	0	0	0.0053	0	0	0	0.01231	0	0.00972	0.11087	0.013	8e-05	0.00419	0	0.00053	0.00544	0.00459	0	0.00307	0	0	9e-05	0.0061	0
g__Morganella	0.189827	0	0.00676111	C <= MG	0.00357941	0.0588235	0	0	0	0	0	0	0	0	0	0	0	0	0	0	0	0	0	0	0	0	0	0	0	0	0.00227	0	0	0	0	0	0	0	0	0.11943
g__Hafnia	0.189827	0	0.00476444	C <= MG	0.00252235	0.0588235	0	0	0	0	0	0	0	0	0	0	0	0	0	0	0	0	0	0	0	0	0	0.0017	0	0	0.08406	0	0	0	0	0	0	0	0	0
g__Proteus	0.189827	0	0.00317278	C <= MG	0.00167971	0.0588235	0	0	0	0	0	0	0	0	0	0	0	0	0	0	0	0	0	0	0	0	0	0.00092	0	0	0.05619	0	0	0	0	0	0	0	0	0
g__Peptoniphilus	0.189827	0	0.00236	C <= MG	0.00124941	0.0588235	0	0	0	0	0	0	0	0	0	0	0	0	0	0	0	0	0	0	0	0	0	0	0.04154	0	0	0	0	0	0	0	0	0	0	0.00094
g__Lachnoclostridium	0.195026	0.245042	0.625642	C <= MG	0.446536	0.852941	0.27439	0.00684	0.14228	0.0051	2.10939	0	0	0.00284	0.04586	0	0	0.00667	1.14745	0.00829	0.14041	0.03116	0.00517	0.10301	0.00092	0.0529	8.74528	0.36261	0.01377	0.25653	0.03186	0.08246	0.06172	0.08029	0.04047	0	0.00618	0.05836	0.05591	1.30412
g__Alistipes	0.196003	2.53955	2.51506	MG <= C	2.52658	0.705882	0.22448	0	2.1435	5.14832	1.03144	3.2095	2.13883	8.40374	4.95421	0.00183	6.2701	1.30845	0	5.03781	0.76063	0	1.14614	2.5651	0	0.29814	0	0	21.5434	0	0.23151	0	5.40439	0	10.9418	0.05788	2.50056	0	0.12925	0.4528
g__Erysipelatoclostridium	0.210471	0.0151894	0.0317333	C <= MG	0.0239479	0.470588	0	0.20899	0.0049	0	0.00087	0	0.00105	0.01624	0	0	0	0	0.01098	0	0	0	0	0	0.27935	0	0.0546	0.03417	0.00141	0.0376	0.06944	0.00521	0	0.00047	0	0	0	0	0.00157	0.08738
g__Clostridiales_Family_XIII_Incertae_Sedis_unclassified	0.213154	0.0002725	0.00190444	C <= MG	0.00113647	0.205882	0	0.00148	0	0	0	0	0	0	0	0	0	0	0	0	0.00288	0	0.00406	0	0.00646	0.01723	0	0	0	0	0	0.00503	0	0	0	0	0	0	0	0.0015
g__Catenibacterium	0.222466	0.0169231	0.000933889	MG <= C	0.00845824	0.176471	0	0	0	0	0	0	0.08356	0.02303	0	0	0.08287	0	0	0.08131	0	0	0	0	0	0	0	0	0	0	0	0	0	0	0	0.00528	0	0	0.01153	0
g__Sellimonas	0.231651	0.0006975	0.0132083	C <= MG	0.00732088	0.205882	0.00077	0	0	0	0	0	0	0	0	0	0	0	0.01039	0	0	0	0	0	0	0	0	0.03462	0	0.16412	0	0	0	0.00812	0	0	0	0.0101	0	0.02079
g__Proteobacteria_unclassified	0.24337	0.119332	0.35524	C <= MG	0.244225	0.735294	0.00731	0	0.02621	0.23432	0	0.28569	0.0029	0.25176	0.02885	0	0.81894	0	0.18976	0.00686	0.05672	0	0	0.10058	0.01665	0.02662	0.1748	0.05928	0	0.43079	2.06665	0.08365	0.92297	0	1.47442	0	0.04181	0.95299	0.01231	0.0308
g__Mogibacterium	0.251259	9.6875e-05	0.000723333	C <= MG	0.000428529	0.205882	0	0.00041	0	0	0	0	0	0	0	0	0	0	0	0	0.00114	0	0	0	0.00088	0.00959	0	0	0	0.00133	0	0.00072	0	0	0	0	0	0	0	0.0005
g__Lactobacillus	0.253593	0.0837244	0.56485	C <= MG	0.338438	0.823529	0.00036	0.00302	0	0.00363	0	0.336	0.02496	0.80523	0.0002	0	0.10804	0.01028	0.013	0.01395	0.00202	0.0189	0.00099	0	0.00809	1.06031	0.00109	3.92285	0.96942	3.45781	0.0117	0.17122	0	0.17953	0.15196	0.0191	0	0.00355	0.00362	0.20606
g__Agathobaculum	0.26199	0.0609969	0.128522	C <= MG	0.0967453	0.911765	0.06767	0	0.00192	0.15325	0.06987	0.01107	0.10429	0.10382	0.03873	0.11899	0.0357	0.01705	0.07933	0.02489	0.09204	0.05733	0.34126	0.04114	0.28555	0.13009	0	0.08753	0.12016	0.04331	0.40163	0.01436	0.14146	0.07414	0.12206	0.00915	0.00974	0.41352	0.07829	0
g__Blautia	0.265963	1.0158	1.27568	MG <= C	1.15339	1	0.48514	3.05583	2.25783	0.24321	1.99265	0.05771	1.38704	0.55013	0.25065	1.12289	0.21933	0.56531	0.99942	0.86273	1.26877	0.93418	2.418	0.09647	0.61385	0.6307	1.04491	0.75356	0.13524	1.95644	1.05136	0.21382	0.21965	0.18164	0.23023	0.05657	0.07768	0.24009	10.7487	2.29339
g__Clostridium	0.272661	0.199272	0.101483	MG <= C	0.147501	0.735294	0.0104	0.30545	0.33737	0.40463	1.43877	0	0.16948	0.15879	0.03286	0.10632	0.01335	0	0	0.04303	0.16446	0.00344	0	0	0.15594	0.1484	0	0.42985	0.00097	0	0.21212	0.12351	0.32397	0.04933	0	0.00568	0.00028	0.36788	0	0.00877
g__Parabacteroides	0.281118	1.72564	3.24479	C <= MG	2.52989	1	2.32513	0.11064	1.4937	0.73136	4.73079	0.65785	0.44268	2.62165	2.15377	0.01372	2.32443	0.79499	2.87904	1.91508	2.00481	2.41058	1.18019	2.1354	0.39256	0.56389	13.8112	3.67306	2.97096	0.01799	4.8102	2.00054	1.19414	4.2926	1.91542	0.36802	1.99818	3.30868	3.81332	9.9598
g__Veillonella	0.315725	0.262949	0.778984	C <= MG	0.536144	0.823529	0.01213	1.05594	0.41575	0.19328	0	0.00082	0.02334	1.91802	0.0063	0.47957	0	0.00439	0.00445	0.07451	0	0.01869	0.02704	0	0.1481	0.32616	0.79042	1.85237	0.07071	2.00382	6.50541	0.07246	0.04025	1.93884	0.00129	0.00303	0.02076	0.22106	0	0
g__Mitsuokella	0.316472	0.01154	0	MG <= C	0.00543059	0.0294118	0	0	0	0	0	0	0.18464	0	0	0	0	0	0	0	0	0	0	0	0	0	0	0	0	0	0	0	0	0	0	0	0	0	0	0
g__Methanosphaera	0.316472	0.000433125	0	MG <= C	0.000203824	0.0294118	0	0	0	0	0	0	0.00693	0	0	0	0	0	0	0	0	0	0	0	0	0	0	0	0	0	0	0	0	0	0	0	0	0	0	0
g__Desulfovibrionaceae_unclassified	0.316472	0.00036875	0	MG <= C	0.000173529	0.0294118	0	0	0	0	0	0	0	0.0059	0	0	0	0	0	0	0	0	0	0	0	0	0	0	0	0	0	0	0	0	0	0	0	0	0	0
g__Nostoc	0.316472	0.0001025	0	MG <= C	4.82353e-05	0.0294118	0	0	0	0	0	0	0	0	0	0	0	0	0	0	0.00164	0	0	0	0	0	0	0	0	0	0	0	0	0	0	0	0	0	0	0
g__Kluyvera	0.316472	0.0001025	0	MG <= C	4.82353e-05	0.0294118	0	0	0	0	0	0	0	0.00164	0	0	0	0	0	0	0	0	0	0	0	0	0	0	0	0	0	0	0	0	0	0	0	0	0	0
g__Yersinia	0.316472	2.9375e-05	0	MG <= C	1.38235e-05	0.0294118	0	0	0	0.00047	0	0	0	0	0	0	0	0	0	0	0	0	0	0	0	0	0	0	0	0	0	0	0	0	0	0	0	0	0	0
g__Prevotella	0.316653	25.8559	15.4174	MG <= C	20.3296	0.882353	64.9688	0.00303	0.02046	54.098	0.00407	70.6926	43.938	42.6188	0.01004	0.39878	42.6491	80.7957	0.00436	13.4911	0.0018	0	1.62242	0.00065	61.3284	0.00155	0	0.29869	0.5481	0.05927	0.04925	0	0.00616	46.5044	31.9394	95.6191	27.777	0	11.7555	0.00275
g__Atopobium	0.323931	2.5625e-05	0.0189267	C <= MG	0.0100321	0.117647	0	0.00041	0	0	0	0	0	0	0	0	0	0	0	0	0	0	0	0	0	0	0	0.00058	0.33805	0.00205	0	0	0	0	0	0	0	0	0	0
g__Eubacterium	0.325401	1.30549	2.20383	C <= MG	1.78108	0.941176	0.4343	0.05487	0.07197	4.81367	0.03355	0.23807	6.27335	1.2071	0.43109	0.80461	0.19965	0.34617	0.18423	1.32152	2.81485	1.6589	2.06008	2.59822	0.74902	2.66193	0	5.93305	6.5321	4.52971	0.06162	7.10636	0.77012	0.70486	1.82847	0.17025	1.46967	2.34847	0.14503	0
g__Allisonella	0.329922	0.00074625	0.00960222	MG <= C	0.00543471	0.235294	0	0	0	0.00622	0	0.00053	0	0	0.00198	0	0.00134	0	0	0.00187	0	0	0.1708	0	0	0	0	0	0	0	0	0.00036	0	0.00168	0	0	0	0	0	0
g__Scardovia	0.341091	0.000839375	0.00130722	C <= MG	0.00108706	0.205882	0	0.00228	0	0	0.01115	0	0	0	0	0	0	0	0	0	0	0	0	0	0	0	0	0.00049	0.00676	0.01449	0	0.00164	0	0	0	0	0	0	0.00015	0
g__Anaerostipes	0.342333	0.797725	0.262259	MG <= C	0.514243	0.882353	0.14284	0	0.98221	0.04253	0.05451	0.02555	0.06366	0.35766	0.42274	8.8204	0	0.02394	0.36619	0.51796	0.69208	0.25133	0.07856	0.36095	0.03405	2.35321	0.03975	0.16856	0.02184	0.23122	0.21717	0.51841	0.08942	0.00324	0.25687	0	0.00398	0.23687	0.10657	0
g__Faecalibacterium	0.351512	3.49264	4.95655	C <= MG	4.26765	0.941176	2.27387	0	0.02113	3.91438	0.49779	2.4114	7.17946	4.37483	3.60985	12.0524	4.3848	1.46968	0.45571	5.827	1.66381	5.74622	4.38173	7.04308	5.25662	14.6568	0.01167	3.56668	7.60057	3.33489	1.3144	11.2991	4.52595	2.99137	6.51525	0.52493	4.30707	11.3896	0.49815	0
g__Alloscardovia	0.35509	0.00038625	0.00863556	C <= MG	0.00475353	0.117647	0	0	0	0	0	0	0	0.00618	0	0	0	0	0	0	0	0	0	0	0	0	0	0.14754	0.0066	0	0	0.0013	0	0	0	0	0	0	0	0
g__Campylobacter	0.363526	0.00098125	0.000892222	MG <= C	0.000934118	0.176471	0	0.00025	0	0	0	0	0	0	0.01094	0	0.00426	0	0	0.00025	0	0	0	0	0	0	0	0	0.00726	0	0.0088	0	0	0	0	0	0	0	0	0
g__Oribacterium	0.363609	6.5e-05	0.00126611	C <= MG	0.000700882	0.176471	0	0.00066	0	0	0	0	0	0	0	0	0	0	0	0	0.00038	0	0.00118	0	0	0.01099	0	0	0	0	0.00534	0	0	0	0	0.00528	0	0	0	0
g__Leclercia	0.376759	0	0.0297539	C <= MG	0.0157521	0.0294118	0	0	0	0	0	0	0	0	0	0	0	0	0	0	0	0	0	0	0	0	0	0	0	0	0	0	0	0	0	0	0	0.53557	0	0
g__Candidatus_Stoquefichus	0.376759	0	0.00121778	C <= MG	0.000644706	0.0294118	0	0	0	0	0	0	0	0	0	0	0	0	0	0	0	0	0	0	0	0	0	0	0	0	0	0	0	0	0	0	0	0	0	0.02192
g__Anaerofustis	0.376759	0	0.000785556	C <= MG	0.000415882	0.0294118	0	0	0	0	0	0	0	0	0	0	0	0	0	0	0	0	0	0	0	0	0	0.01414	0	0	0	0	0	0	0	0	0	0	0	0
g__Bacteroidales_unclassified	0.376759	0	0.000536667	C <= MG	0.000284118	0.0294118	0	0	0	0	0	0	0	0	0	0	0	0	0	0	0	0	0	0	0	0	0	0	0.00966	0	0	0	0	0	0	0	0	0	0	0
g__Mageeibacillus	0.376759	0	0.000488333	C <= MG	0.000258529	0.0294118	0	0	0	0	0	0	0	0	0	0	0	0	0	0	0	0	0	0	0	0	0	0	0.00879	0	0	0	0	0	0	0	0	0	0	0
g__Neisseria	0.376759	0	0.000297778	C <= MG	0.000157647	0.0294118	0	0	0	0	0	0	0	0	0	0	0	0	0	0	0	0	0	0	0	0.00536	0	0	0	0	0	0	0	0	0	0	0	0	0	0
g__Atlantibacter	0.376759	0	0.000144444	C <= MG	7.64706e-05	0.0294118	0	0	0	0	0	0	0	0	0	0	0	0	0	0	0	0	0	0	0	0	0	0	0	0	0	0	0	0	0	0	0	0.0026	0	0
g__Parascardovia	0.376759	0	0.000118333	C <= MG	6.26471e-05	0.0294118	0	0	0	0	0	0	0	0	0	0	0	0	0	0	0	0	0	0	0	0	0	0	0.00213	0	0	0	0	0	0	0	0	0	0	0
g__Catabacter	0.376759	0	8.83333e-05	C <= MG	4.67647e-05	0.0294118	0	0	0	0	0	0	0	0	0	0	0	0	0	0	0	0	0	0	0	0	0	0.00159	0	0	0	0	0	0	0	0	0	0	0	0
g__Actinobaculum	0.376759	0	7.94444e-05	C <= MG	4.20588e-05	0.0294118	0	0	0	0	0	0	0	0	0	0	0	0	0	0	0	0	0	0	0	0	0	0	0	0	0	0.00143	0	0	0	0	0	0	0	0
g__Granulicatella	0.376759	0	4.94444e-05	C <= MG	2.61765e-05	0.0294118	0	0	0	0	0	0	0	0	0	0	0	0	0	0	0	0	0	0	0	0	0	0	0	0	0.00089	0	0	0	0	0	0	0	0	0
g__Clostridiales_unclassified	0.376759	0	2.94444e-05	C <= MG	1.55882e-05	0.0294118	0	0	0	0	0	0	0	0	0	0	0	0	0	0	0	0	0	0	0	0	0	0	0	0	0	0	0.00053	0	0	0	0	0	0	0
g__Enterorhabdus	0.376759	0	2.11111e-05	C <= MG	1.11765e-05	0.0294118	0	0	0	0	0	0	0	0	0	0	0	0	0	0	0	0	0	0	0	0	0	0	0	0	0	0.00038	0	0	0	0	0	0	0	0
g__Mycoplasma	0.376759	0	1.33333e-05	C <= MG	7.05882e-06	0.0294118	0	0	0	0	0	0	0	0	0	0	0	0	0	0	0	0	0	0	0	0	0	0	0	0.00024	0	0	0	0	0	0	0	0	0	0
g__Weissella	0.386153	0.00616125	0.0281178	C <= MG	0.0177853	0.264706	0	0	0	0	0	0	0	0.06514	0	0	0	0.00924	0	0	0	0.0242	0	0	0	0.35476	0	0	0	0.00123	0	0	0	0.11313	0	0	0.00137	0.00354	0	0.03209
g__Saccharomyces	0.388077	0.00221563	0.00312278	C <= MG	0.00269588	0.117647	0	0	0	0	0	0	0	0	0	0	0	0	0	0	0.03545	0	0	0	0	0	0.04942	0.0006	0	0.00619	0	0	0	0	0	0	0	0	0	0
g__Tyzzerella	0.421005	0.000168125	0.00132833	C <= MG	0.000782353	0.176471	0.00173	0	0	0	0.00096	0	0	0	0	0	0	0	0	0	0	0	0	0	0	0.00053	0.00448	0.00791	0	0.01099	0	0	0	0	0	0	0	0	0	0
g__Roseburia	0.427089	3.00524	4.6807	C <= MG	3.89225	0.882353	1.16761	0	0.19559	3.50419	0.01412	2.05192	3.92139	0.74762	4.56772	1.39241	2.68675	1.30759	1.42369	11.278	3.59938	10.2259	4.57057	4.2215	6.18435	19.1706	0	2.75426	2.01495	11.3634	0	9.03963	4.0349	1.42631	3.46753	0.14717	2.58624	12.968	0.30334	0
g__Odoribacter	0.474375	0.348938	0.345456	MG <= C	0.347094	0.588235	0.47526	0	0.14822	0	0.26071	0.28774	0.56743	0.15971	0.62105	0	1.15906	0.10751	0	1.56171	0.2346	0	0.14189	1.82838	0	0.01557	0	0	1.00345	0	1.00379	0	0.7863	0	0	0.14309	0.79385	0	0.50188	0
g__Paraprevotella	0.486486	0.0386881	0.0631883	MG <= C	0.0516588	0.235294	0	0	0	0	0	0.14517	0.21996	0	0	0	0.07292	0.02473	0	0	0.15623	0	0.17021	0	0	0	0	0	0.21413	0	0	0	0	0	0	0	0.75305	0	0	0
g__Aggregatibacter	0.505362	0.00077375	0.000179444	MG <= C	0.000459118	0.0882353	0	0	0	0	0	0	0.00128	0	0	0.0111	0	0	0	0	0	0	0	0	0	0	0	0	0	0	0	0	0	0	0	0	0.00323	0	0	0
g__Rothia	0.520409	0.00040625	0.00719222	C <= MG	0.00399882	0.294118	0	0	0.00481	0.00069	0	0	0.00092	0	0	0	0	0	0	8e-05	0	0	0	0	0.0024	0.12298	0	0	0.00177	0	0	0.00017	0	0	0	0.00145	0	0.00069	0	0
g__Asaccharobacter	0.54853	0.00044125	0.00139	MG <= C	0.000943529	0.264706	0	0	0	0	0	0.00013	0	0.0006	0	0	0	0.00093	0	0	0.00296	0.00244	0	0	0	0	0	0	0.0014	0	0	0.02338	8e-05	0	0	0	0.00016	0	0	0
g__Oxalobacter	0.5512	0.00139562	0.001445	MG <= C	0.00142176	0.0882353	0	0	0	0.0141	0	0	0	0	0.00823	0	0	0	0	0	0	0	0	0	0	0	0	0	0	0	0	0	0.02601	0	0	0	0	0	0	0
g__Victivallis	0.556565	0.00594375	0.0269006	MG <= C	0.0170385	0.147059	0	0	0	0	0	0.00593	0.0058	0	0	0	0.08337	0	0	0	0	0	0	0	0	0	0	0	0.48144	0	0	0	0.00277	0	0	0	0	0	0	0
g__Ruthenibacterium	0.556869	0.05596	0.134156	C <= MG	0.0973576	0.852941	0.01705	0	0.00438	0.00737	0.08901	0.00323	0.00021	0.01671	0.08528	0	0.03516	0.00098	0.55821	0.00492	0.02169	0.05116	0.00847	0	0.00323	0.00227	0.14645	0.72042	0.05842	0.81118	0	0.07425	0.16047	0.07274	0.02555	0	0.00631	0.32151	0.00254	0.00099
g__Collinsella	0.560455	0.165788	0.337259	MG <= C	0.256567	0.647059	0	0	0.05079	0.21192	0	0.18915	0.13196	0.28362	0.84267	0	0.18836	0.0614	0.38203	0.05262	0.21675	0.04134	1.57425	0	0.12416	0.18354	0	0	0.50243	0	0	1.49141	1.44078	0.04055	0	0.03289	0.11284	0	0.56782	0
g__Bifidobacterium	0.573822	1.39414	1.03567	C <= MG	1.20436	1	0.0105	0.64259	0.11207	0.13015	0.04348	0.18495	0.03308	0.91825	6.28209	12.4939	0.50009	0.08117	0.43395	0.18369	0.02525	0.23106	0.02136	0.07293	0.73044	2.11416	0.09683	3.75636	1.84416	5.13374	0.13653	2.34392	0.04628	0.89525	0.20749	0.0038	0.09441	0.74406	0.26235	0.1379
g__Coprobacter	0.581952	0.0944312	0.113692	MG <= C	0.104628	0.441176	0	0	0	0	0.14411	0.18676	0.03115	0.11115	0.06951	0	0.2679	0	0	0.00445	0.69587	0	0.62073	0	0.00097	0	0	0	0.80999	0	0.06633	0.42542	0	0	0	0	0.04643	0	0.07659	0
g__Intestinimonas	0.592281	0.00400125	0.0181483	C <= MG	0.0114909	0.294118	0	0	0.00705	0	0.0012	0	0	0	0.0299	0	0	0	0.02587	0	0	0	0	0	0	0.00267	0	0.22499	0	0	0	0	0.06125	0	0.01963	0	0.00108	0.01705	0	0
g__Monoglobus	0.598992	0.000215	0.0436028	C <= MG	0.023185	0.0882353	0	0	0	0	0	0	0	0	0	0	0	0	0	0	0	0.00344	0	0	0	0	0	0	0	0	0	0	0	0	0.10978	0	0	0.67507	0	0
g__Solobacterium	0.598992	1e-05	0.00474611	C <= MG	0.00251735	0.0882353	0	0.00016	0	0	0	0	0	0	0	0	0	0	0	0	0	0	0	0	0	0.04043	0	0	0.045	0	0	0	0	0	0	0	0	0	0	0
g__Turicibacter	0.609295	0.0216225	0.0251239	MG <= C	0.0234762	0.264706	0	0	0	0.00567	0	0	0.00456	0	0	0.25026	0.03786	0	0	0	0	0.04761	0	0.01176	0	0.28911	0	0	0	0	0	0	0.14818	0	0	0	0	0.00318	0	0
g__Peptostreptococcus	0.648579	5.9375e-05	0.000647222	C <= MG	0.000370588	0.0882353	0	0	0	0	0	0	0	0	0	0	0	0	0	0	0.00095	0	0	0	0.00039	0.01126	0	0	0	0	0	0	0	0	0	0	0	0	0	0
g__Propionibacterium	0.648579	0.00027	0.000447222	C <= MG	0.000363824	0.0882353	0	0	0	0	0	0	0	0	0	0	0	0	0.00432	0	0	0	0	0	0	0	0	0	0	0.00791	0	0.00014	0	0	0	0	0	0	0	0
g__Flavonifractor	0.670233	0.202871	0.313306	C <= MG	0.261336	0.970588	0.027	0.64584	0.09623	0.0838	0.4104	0.01441	0.00398	0.02311	0.36773	0.06619	0.08801	0.00459	1.19578	0.05127	0.06845	0.09915	0.81834	0.1253	0.00846	0.06305	0.29386	0.58416	0.00452	2.10681	0.01384	0.4014	0.25125	0.30218	0.06905	0	0.05655	0.05184	0.42865	0.06024
g__Intestinibacter	0.678189	0.0659694	0.011475	C <= MG	0.0371194	0.558824	0	0.00117	0	0.0249	0.00054	0	0.01087	0.03025	0.00055	0.9815	0	0	0.00404	0	0	0.00169	0	0	0.03669	0.00691	0.01698	0.05614	0.007	0.04342	0	0	0.0034	0.00306	0	0	0	0.0323	0	0.00065
g__Romboutsia	0.693324	0.00105	0.000119444	MG <= C	0.000557353	0.235294	0	0	0	0	0	0	0.00677	0.00016	0	0.00424	0	0	0	0	0.00563	0	0	0	0.00015	0.00158	0	0	0	0	0	0	0.00019	0	0.00023	0	0	0	0	0
g__Slackia	0.699776	0.00354938	0.000359444	C <= MG	0.00186059	0.0882353	0	0	0	0	0	0	0.05679	0	0	0	0	0	0	0	0	0	0	0	0	0	0	0	0.00402	0	0	0	0	0	0	0	0	0	0.00245	0
g__Coprobacillus	0.715881	0.00117875	0.00302667	C <= MG	0.00215706	0.147059	0	0	0	0.01761	0	0	0	0.00125	0	0	0	0	0	0	0	0	0	0.00257	0	0	0	0	0.00267	0.04924	0	0	0	0	0	0	0	0	0	0
g__Lachnospiraceae_unclassified	0.716932	1.60139	1.76836	MG <= C	1.68979	0.882353	1.99445	0.49882	0.19826	0.36407	0.72261	1.21011	3.35009	1.72856	0.50547	11.302	0.21946	1.8772	0.22865	0.0965	0.66612	0.65984	1.2837	0.74526	0.46669	0	0	0	1.38223	0.57155	0.02407	2.56143	2.86648	0.34309	4.38591	0.19457	4.42429	11.7573	0.82401	0
g__Hungatella	0.737341	0.00380313	0.0357111	C <= MG	0.0206956	0.382353	0.00052	0.02806	0	0.00621	0	0	0	0	0.00169	0	0	0	0.01385	0.01052	0	0	0	0.0002	0	0	0.29646	0.05209	0	0.26312	0.00564	0	0	0.01864	0	0	0	0.00665	0	0
g__Akkermansia	0.786719	0.0399906	0.346465	C <= MG	0.202242	0.411765	0	0	0	0.0029	0	0.08589	0	0	0.50017	0	0.00929	0.00797	0.02719	0	0	0.00644	0	0	0	0	0.57641	0	0	0	0	0.66515	0	2.46265	1.72005	0	0.00158	0.79505	0	0.01548
g__Lactococcus	0.795192	0.00595812	0.000751667	MG <= C	0.00320176	0.176471	0	0	0	0	0	0	0.00183	0	0	0	0	0.09207	0	0	0.00143	0	0	0	0	0	0	0	0	0	0.00064	0	0.001	0.01189	0	0	0	0	0	0
g__Dialister	0.812722	0.627547	0.434144	MG <= C	0.525157	0.529412	2.6467	0	0	0.6608	0.03209	1.94948	0	0.01739	4.19032	0	0	0.21707	0	0.3269	0	0	0	0.24491	5.17342	0	0.11678	0.00157	0.01703	0.02692	0	0	0	0.00204	0	0.57346	1.50109	0.15737	0	0
g__Klebsiella	0.817485	0.136878	2.06052	C <= MG	1.15528	0.617647	0	0.10353	0.018	0	1.50666	0	0.01746	0.30252	0	0	0	0.02887	0.00273	0.04333	0.09219	0.07476	0	0	0.00889	0	0.01604	0.05436	5.72541	14.9997	0.08391	0	0.00312	14.7413	0.0207	0	0.28619	0	0	1.14968
g__Holdemanella	0.824161	0.0628369	0.0792428	MG <= C	0.0715224	0.352941	0.02631	0	0	0.00935	0	0	0.19616	0	0	0	0.03312	0.00979	0	0.73066	0	0	0	0	0.02098	0	0	0	0.0169	0	0	0	0.61542	0	0	0.00462	0.64786	0	0.12059	0
g__Adlercreutzia	0.830381	0.00209437	0.0053	MG <= C	0.00379147	0.294118	0	0	0	0	0	0.00276	0	0.00362	0	0	0	0.00643	0	0	0.01281	0.00789	0	0	0	0	0	0	0.00883	0	0	0.07804	0.00403	0.00106	0	0	0.00344	0	0	0
g__Fusicatenibacter	0.83556	0.828502	0.304837	MG <= C	0.551267	0.823529	0	0	0.02563	0.10928	0	0.06852	0.90171	0.54233	0.37527	9.64794	0.05771	0.18174	0.05476	0.4299	0.22876	0.63248	0.23788	0.30667	0.17874	0.95333	0	0.08833	0.02619	0.26866	0	0.37293	0.06247	0.0221	0.97828	0.00352	0.41131	1.51467	0.06198	0
g__Anaeroglobus	0.844623	0.00549875	0.000623889	C <= MG	0.00291794	0.147059	0	0	0	0	0.08151	0	0	0	0	0	0	0	0.00647	0	0	0	0	0	0	0	0	0.00014	0	0.00824	0	0	0	0.00285	0	0	0	0	0	0
g__Megamonas	0.851806	0.429519	0.624224	C <= MG	0.532599	0.323529	0	0	0	0	0	0	0	0.03263	0	0.00436	2.17953	0.783	0	3.87279	0	0	5.58142	0	0	0	0	0.02938	0	1.53678	0	0.14271	0	0	0	0	0.40938	0	3.53637	0
g__Fusobacterium	0.871008	0.0506631	0.0183717	MG <= C	0.0335676	0.235294	0	0.02687	0	0	0.63505	0	0.00216	0	0	0	0.14653	0	0	0	0	0	0	0	0	0.00571	0	0	0.11357	0.1757	0.03571	0	0	0	0	0	0	0	0	0
g__Leuconostoc	0.876235	0.0013975	0.000705556	MG <= C	0.00103118	0.176471	0	0.00394	0	0	0	0	0	0	0	0	0	9e-05	0	0	0	0.01833	0	0.00845	0	0	0	0	0	0	0	0	0	0.0018	0	0	0	0.00245	0	0
g__Dorea	0.876519	0.302186	0.234336	MG <= C	0.266266	0.882353	0	0	0.2376	0.20961	0.06629	0.23747	1.03151	0.97473	0.02498	1.08458	0.17507	0.24982	0.00597	0.20833	0.24196	0.08706	0.60549	0.15899	0.37323	0.29508	0	0.02434	0.06997	0.11623	0.1687	0.18411	0.22572	0.03805	1.21032	0.03261	0.1774	0.24302	0.29479	0
g__Bacteroides	0.878248	46.7852	46.7906	MG <= C	46.788	1	19.476	90.912	84.2506	18.1255	79.1417	10.477	10.5363	21.9149	64.3588	37.6625	24.2279	6.60909	79.881	47.8384	82.6823	70.4685	62.7602	66.1208	12.2157	34.1005	69.2942	63.031	30.9996	43.6441	76.3077	52.0383	70.169	14.2432	24.942	1.26075	40.4547	44.7698	60.7934	75.0855
g__Megasphaera	0.890165	0.14409	0.0566478	MG <= C	0.0977971	0.382353	0	0.04545	0	0	0	1.85884	0.1196	0.01461	0	0.00223	0.26471	0	0	0	0	0	0	0	0	0.00057	0	0.00648	0.40716	0.53237	0.00023	0	0	0.06626	0	0	0	0	0.00659	0
g__Ruminococcaceae_unclassified	0.892385	0.0298119	0.0304956	C <= MG	0.0301738	0.411765	0	0	0	0.10162	0	0	0.18318	0	0	0	0.08199	0	0.10174	0.00524	0	0.00322	0	0	0	0	0	0	0.00448	0	0	0.04557	0.26536	0.00282	0.19062	0.00207	0.03463	0.00337	0	0
g__Enterobacter	0.897731	0.00559688	0.199074	MG <= C	0.108026	0.294118	0	0	0	0	0	0	0.00186	0.00276	0	0	0.02122	0.03683	0	0	0	0.02688	0	0	0	0	0.74769	0.00596	0	0	0.01136	0	0.00047	0	0	0	0	2.81786	0	0
g__Eisenbergiella	0.897731	0.00672875	0.0108583	MG <= C	0.008915	0.294118	0	0	0	0.00211	0.00195	0	0	0	0	0	0.02415	0	0.07495	0	0	0.0045	0	0	0	0.00113	0	0.11814	0	0	0	0	0.00267	0.06758	0	0	0	0.00593	0	0
g__Lachnospira	0.900372	0.552619	1.34312	C <= MG	0.971119	0.588235	0.56741	0	0	0.77149	0	0.48694	1.63681	0	1.85592	0	0.21241	0.2968	0.18703	0.00891	0	2.81818	3.12988	0.89159	2.44241	13.4543	0	0	0.37335	0	1.09687	0.29579	0	2.09326	0.35633	0.04235	0	0	0	0
g__Phascolarctobacterium	0.901104	0.410991	0.531666	MG <= C	0.474878	0.617647	0.04057	0.59349	0.72616	0.63747	0.90915	0	1.24008	0	0	0	1.86099	0.00149	0.13327	0.03703	0.39615	0	0.82546	0	0	1.28516	0	0.1202	0	0	0	0	0.88033	1.36584	0.74757	0	0.23921	0.20129	3.66047	0.24446
g__Anaeromassilibacillus	0.917305	0.00345437	0.00522556	MG <= C	0.00439206	0.176471	0	0	0	0	0	0	0	0	0.00743	0	0.00598	0	0.04186	0	0	0	0	0	0	0	0	0.02068	0.0024	0.07098	0	0	0	0	0	0	0	0	0	0
g__Holdemania	0.924378	0.00331	0.00305944	MG <= C	0.00317735	0.441176	0.00418	0	0.00163	0.00384	0	0	0.00129	0.00581	0.03041	0	0	0	0.00114	0	0	0.00466	0	0.00793	0.00279	0.0028	0	0	0.01086	0	0	0	0.01175	0	0	0	0	0.01116	0.00778	0
g__Desulfovibrio	0.92632	0.0209812	0.0219622	MG <= C	0.0215006	0.117647	0	0	0.09777	0	0	0	0.23793	0	0	0	0	0	0	0	0	0	0	0	0	0	0	0	0.36343	0	0	0	0	0	0	0.03189	0	0	0	0
g__Ruminococcus	0.931156	1.2438	1.46378	C <= MG	1.36026	0.852941	0	0	0	0.72396	0.44528	0.87485	1.0294	1.78884	2.27853	0.00776	2.99633	1.53887	4.88152	0.61769	0.161	2.55681	2.51817	2.3031	0.00115	0.56048	0.00138	1.55766	7.20662	0.06213	0	4.08373	0.89002	0.72974	3.84376	0.02501	1.27091	1.27784	0	0.01632
g__Butyrivibrio	0.93259	0.422133	0.0506256	MG <= C	0.225453	0.0588235	0	0	0	0	0	0	6.75413	0	0	0	0	0	0	0	0	0	0	0	0	0	0	0	0	0	0	0	0	0	0	0	0.91126	0	0	0
g__Acidaminococcus	0.93259	0.0318519	0.0183556	MG <= C	0.0247068	0.0588235	0	0	0	0.50963	0	0	0	0	0	0	0	0	0	0	0	0	0	0	0	0	0	0	0	0	0	0	0	0	0	0	0	0.3304	0	0
g__Firmicutes_unclassified	0.958546	0.413658	0.453365	C <= MG	0.434679	0.794118	0.0938	0	0	0.23411	0.00109	0.17367	2.03017	0.73416	0.31422	0	2.33176	0.01278	0.09284	0.4817	0.01465	0.10358	0.0582	0.68963	0.01559	0.03238	0	0.25422	0.68759	0	0	0.3218	0.14576	0.60794	0.56411	0.05597	4.38722	0.33903	0.00113	0
g__Oscillibacter	0.985999	0.273186	0.265837	C <= MG	0.269295	0.676471	0.00025	0	0.00632	0.50524	0	0.2214	1.70178	0.77386	0.00309	0	0.67253	0.08541	0	0.33119	0.0699	0	0.39445	1.82445	0.08856	0.01455	0	0	0.35168	0	0	0.13856	1.23376	0	0.00314	0.07803	0.52264	0.09622	0.03903	0
g__Gemmiger	0.986108	0.0841644	0.156803	C <= MG	0.12262	0.735294	0.15537	0	0	0.24138	0	0.1203	0.14143	0.1843	0.04872	0.07962	0.16996	0.04961	0	0.11372	0.00647	0.03575	0.09044	0.30796	0.08903	0.53946	0	0	0.10593	0	0	1.03645	0.04148	0.00774	0.12839	0.02594	0.06625	0.10666	0.27672	0
g__Sneathia	1	2.625e-05	0.00759	MG <=> C	0.00403059	0.0588235	0	0	0	0	0	0	0	0	0	0.00042	0	0	0	0	0	0	0	0	0	0	0	0	0.13662	0	0	0	0	0	0	0	0	0	0	0
g__Pyramidobacter	1	0.00091375	0.00320333	C <=> MG	0.00212588	0.117647	0	0	0	0.00812	0	0	0	0	0.0065	0	0	0	0	0	0	0	0	0	0	0	0	0	0.02067	0	0	0	0	0	0	0	0	0.03699	0	0
g__Parvimonas	1	4.3125e-05	0.00111556	MG <=> C	0.000610882	0.0588235	0	0	0	0	0	0	0	0	0	0	0	0	0	0	0.00069	0	0	0	0	0.02008	0	0	0	0	0	0	0	0	0	0	0	0	0	0
g__Cloacibacillus	1	6.3125e-05	0.000356111	MG <=> C	0.000218235	0.0588235	0	0	0	0.00101	0	0	0	0	0	0	0	0	0	0	0	0	0	0	0	0.00641	0	0	0	0	0	0	0	0	0	0	0	0	0	0
g__Olsenella	NaN	0	0	C <=> MG	0	0	0	0	0	0	0	0	0	0	0	0	0	0	0	0	0	0	0	0	0	0	0	0	0	0	0	0	0	0	0	0	0	0	0	0
g__Enorma	NaN	0	0	C <=> MG	0	0	0	0	0	0	0	0	0	0	0	0	0	0	0	0	0	0	0	0	0	0	0	0	0	0	0	0	0	0	0	0	0	0	0	0
g__Christensenella	NaN	0	0	C <=> MG	0	0	0	0	0	0	0	0	0	0	0	0	0	0	0	0	0	0	0	0	0	0	0	0	0	0	0	0	0	0	0	0	0	0	0	0
g__Anaerotignum	NaN	0	0	C <=> MG	0	0	0	0	0	0	0	0	0	0	0	0	0	0	0	0	0	0	0	0	0	0	0	0	0	0	0	0	0	0	0	0	0	0	0	0
g__Lachnoanaerobaculum	NaN	0	0	C <=> MG	0	0	0	0	0	0	0	0	0	0	0	0	0	0	0	0	0	0	0	0	0	0	0	0	0	0	0	0	0	0	0	0	0	0	0	0
g__Filifactor	NaN	0	0	C <=> MG	0	0	0	0	0	0	0	0	0	0	0	0	0	0	0	0	0	0	0	0	0	0	0	0	0	0	0	0	0	0	0	0	0	0	0	0
g__Harryflintia	NaN	0	0	C <=> MG	0	0	0	0	0	0	0	0	0	0	0	0	0	0	0	0	0	0	0	0	0	0	0	0	0	0	0	0	0	0	0	0	0	0	0	0
g__Pseudoflavonifractor	NaN	0	0	C <=> MG	0	0	0	0	0	0	0	0	0	0	0	0	0	0	0	0	0	0	0	0	0	0	0	0	0	0	0	0	0	0	0	0	0	0	0	0
g__Leptotrichia	NaN	0	0	C <=> MG	0	0	0	0	0	0	0	0	0	0	0	0	0	0	0	0	0	0	0	0	0	0	0	0	0	0	0	0	0	0	0	0	0	0	0	0
g__Lautropia	NaN	0	0	C <=> MG	0	0	0	0	0	0	0	0	0	0	0	0	0	0	0	0	0	0	0	0	0	0	0	0	0	0	0	0	0	0	0	0	0	0	0	0
g__Kosakonia	NaN	0	0	C <=> MG	0	0	0	0	0	0	0	0	0	0	0	0	0	0	0	0	0	0	0	0	0	0	0	0	0	0	0	0	0	0	0	0	0	0	0	0
g__Pantoea	NaN	0	0	C <=> MG	0	0	0	0	0	0	0	0	0	0	0	0	0	0	0	0	0	0	0	0	0	0	0	0	0	0	0	0	0	0	0	0	0	0	0	0
g__Brachyspira	NaN	0	0	C <=> MG	0	0	0	0	0	0	0	0	0	0	0	0	0	0	0	0	0	0	0	0	0	0	0	0	0	0	0	0	0	0	0	0	0	0	0	0
g__Blastocystis	NaN	0	0	C <=> MG	0	0	0	0	0	0	0	0	0	0	0	0	0	0	0	0	0	0	0	0	0	0	0	0	0	0	0	0	0	0	0	0	0	0	0	0

## Sheet: Table S2F. species(34 patients)
Table S2F. Genera differences in MG patients and controls.
ID	p_value	mean_abun_C	mean_abun_MG	enrichment	mean_abun	mean_occ	C10	C12	C2	C14	C15	C1	C9	C11	C3	C13	C4	C16	C5	C6	C7	C8	MG10	MG11	MG13	MG14	MG16	MG17	MG18	MG19	MG1	MG20	MG23	MG24	MG2	MG3	MG5	MG7	MG8	MG9
s__Streptococcus_oralis	0.00535653	0.0001575	0.00433389	C < MG	0.00236853	0.294118	0	0	0	0	0	0	0	0.00252	0	0	0	0	0	0	0	0	0.00231	0	0	0.00844	0	0.0128	0.00929	0.00721	0.02274	0	0	0.00819	0.00067	0.00636	0	0	0	0
s__Streptococcus_gordonii	0.00932657	6.75e-05	0.00709778	C < MG	0.00378941	0.264706	0	0	0	0	0	0	0	0	0	0	0	0	0	0.00108	0	0	0.01441	0	0	0	0	0.03535	0.01045	0.00372	0.03798	0.01795	0	0.00522	0	0	0	0.00268	0	0
s__Streptococcus_mitis	0.0262283	0.00207	0.0169394	C < MG	0.00994206	0.647059	0	0.00191	0.0013	0.00509	0	0.00341	0	0.00685	0	0.00813	0	0	0	0	0.00643	0	0.01066	0.00042	0.01308	0.10108	0.01657	0.00243	0.00114	0.00705	0.12997	0.00915	0.00322	0.00149	0	0.00275	0.00132	0.00458	0	0
s__Streptococcus_anginosus	0.0325178	0.00325187	0.0137172	C < MG	0.00879235	0.323529	0	0	0	0.02096	0	0	0	0.03107	0	0	0	0	0	0	0	0	0.00412	0	0.00238	0	0	0.11226	0.03529	0.03018	0.05029	0.00039	0	0.01089	0	0	0.00111	0	0	0
s__Streptococcus_parasanguinis	0.0399259	0.0225037	0.0563494	C < MG	0.0404221	0.882353	0	0.04	0.05709	0.00768	0.0107	0.0099	0.04038	0.13529	0	0.01497	0	0.00289	0.00266	0.03391	0.00459	0	0.1665	0.00953	0.02448	0.26232	0.00402	0.08881	0.09168	0.03627	0.02338	0.05121	0.01553	0.00814	0.03374	0.02014	0.11728	0.05581	0.00391	0.00154
s__Eggerthella_lenta	0.0098881	0.00348875	0.0210394	C < MG	0.0127803	0.676471	0.01658	0	0.00491	0	0.00618	0	0	0	0.003	0.00318	0	0.00393	0.00679	0	0.00069	0.01056	0.0212	0.06503	0.00497	0.00628	0.002	0.0194	0	0.03847	0.01668	0.01101	0.0072	0.00945	0.1009	0	0	0.03431	0	0.04181
s__Blautia_wexlerae	0.0207834	0.129015	0.0563056	MG < C	0.0905218	0.970588	0.17474	0.07623	0.138	0.06016	0.01307	0.01114	0.14184	0.05497	0.10302	0.16196	0.01173	0.27795	0.58339	0.11881	0.00246	0.13477	0.00727	0.06636	0.01813	0.37731	0	0.00479	0.02221	0.14508	0.03512	0.00812	0.08675	0.0097	0.07224	0.00269	0.00693	0.14184	0.00795	0.00101
s__Parasutterella_excrementihominis	0.0271122	0.334788	0.721211	C < MG	0.539365	0.882353	0.22313	0	1.48613	0.3112	0	0.07655	0.20839	0.07175	0.00084	0	0.15171	0.0034	2.73679	0.07577	0.00323	0.00772	0.01348	1.60353	0.43282	0.50789	2.60465	1.55992	0.01255	0.89521	0.10962	1.64038	1.0426	0	0.59034	0.00202	0.78714	0.05201	0.35279	0.77484
s__Streptococcus_anginosus_group	0.0325178	0.00325187	0.0137172	C < MG	0.00879235	0.323529	0	0	0	0.02096	0	0	0	0.03107	0	0	0	0	0	0	0	0	0.00412	0	0.00238	0	0	0.11226	0.03529	0.03018	0.05029	0.00039	0	0.01089	0	0	0.00111	0	0	0
s__Prevotella_copri	0.0330819	24.9951	10.6873	MG < C	17.4204	0.794118	64.9688	0.00303	0.02046	54.098	0.00407	70.6926	38.4581	42.6116	0.00273	0.33237	40.6448	74.6222	0.00436	13.4566	0.0018	0	0	0.00065	61.3284	0.00155	0	0	0.02306	0.05363	0	0	0.00616	46.5044	0.0008	84.4317	0.00459	0	0.01317	0.00275
s__Alistipes_putredinis	0.033316	2.22944	1.33362	MG < C	1.75518	0.588235	0	0	0.70133	5.00647	1.02023	3.0074	2.12718	7.07771	4.25133	0.00183	6.19698	1.16648	0	4.44345	0.67065	0	0.63605	0	0	0.28187	0	0	15.7643	0	0	0	5.28433	0	0	0.01977	1.90451	0	0.10427	0.01006
s__Lactobacillus_sanfranciscensis	0.0339461	0.00025625	0.0243089	C < MG	0.01299	0.294118	0	0	0	0	0	0.00035	0	0	0	0	0	0	0.00375	0	0	0	0	0	0.00809	0.14289	0.00109	0.00136	0.00335	0	0	0	0	0	0.09779	0	0	0.00191	0	0.18108
s__Blautia_obeum	0.0382628	0.0953594	0.0345467	MG < C	0.0631644	0.735294	0.11989	0	0.0243	0.08883	0.00884	0.01854	0.19746	0.13566	0.10359	0.13737	0.08748	0.1422	0	0.34804	0.11202	0.00153	0.04479	0.02608	0.05361	0.14681	0	0	0.07114	0	0	0.01966	0.03179	0	0.12193	0	0.01969	0.06191	0.02443	0
s__Gordonibacter_pamelaeae	0.0406457	0.000956875	0.00960444	C < MG	0.005535	0.5	0.00117	0	0	0	0	0	0	0.00021	0.00068	0	0	0.00943	0	0.00373	0	9e-05	0.01918	0.01687	0	0	0	0.00229	0	0.01934	0.00065	0.00204	0	0.01099	0.07119	0	0.01934	0.0087	0	0.00229
s__Butyricimonas_synergistica	0.0421552	0.0558112	0.0111856	MG < C	0.0321859	0.382353	0.0075	0	0.00648	0	0	0.0797	0.07304	0.22674	0	0	0.00479	0.00861	0	0.46718	0.01894	0	0	0.14615	0	0.00042	0	0	0	0	0	0	0	0	0	0.00777	0.047	0	0	0
s__Parabacteroides_goldsteinii	0.0429005	0.0440637	5.61111e-05	MG < C	0.0207656	0.176471	0	0	0	0.04684	0.18614	0	0.00289	0	0	0	0	0	0.40979	0.05936	0	0	0	0	0.00101	0	0	0	0	0	0	0	0	0	0	0	0	0	0	0
s__Alistipes_indistinctus	0.0431658	0.0309781	0.00846278	MG < C	0.0190582	0.264706	0	0	0	0.05535	0.00112	0.10604	0	0.02962	0.01137	0	0	0.09754	0	0.19461	0	0	0	0	0	0	0	0	0	0	0	0	0.08212	0	0	0	0.07021	0	0	0
s__Turicimonas_muris	0.0448546	0.0295088	0.0518	C < MG	0.04131	0.617647	0.00741	0	0.06995	0.01953	0	0.02362	0	0	0	0	0.03725	0	0.3065	0.00358	0.0043	0	0	0.13021	0.02645	0.00983	0.08783	0.03987	0	0.04822	0.24639	0.04164	0.10241	0	0.08964	0	0.02436	0.03199	0	0.05356
s__Escherichia_coli	0.0511724	0.840977	0.762919	MG <= C	0.799652	0.911765	1.31123	1.17721	3.95725	0.22615	3.15665	0.07222	0.14682	1.65068	0.34056	0.19806	0.24284	0.08731	0.51331	0.00589	0.01024	0.35921	0.00485	0	1.68086	0.09531	0.86959	0.0048	0.13712	0.18332	2.4391	0.02654	0.21135	0.08563	0	0	0.01719	0.05774	0.13851	7.78063
s__Lactobacillus_mucosae	0.0521373	0	0.0727439	C <= MG	0.0385115	0.117647	0	0	0	0	0	0	0	0	0	0	0	0	0	0	0	0	0	0	0	0	0	0	0.52089	0.75814	0.01126	0	0	0	0	0.0191	0	0	0	0
s__Gemella_haemolysans	0.0521373	0	0.00215111	C <= MG	0.00113882	0.117647	0	0	0	0	0	0	0	0	0	0	0	0	0	0	0	0	0.00152	0	0	0.02494	0	0	0	0	0.00994	0.00232	0	0	0	0	0	0	0	0
s__Streptococcus_sp_A12	0.0521373	0	0.000515	C <= MG	0.000272647	0.117647	0	0	0	0	0	0	0	0	0	0	0	0	0	0	0	0	0	0	0.00131	0	0	0	0.00426	0	0	0	0.00084	0	0	0	0	0.00286	0	0
s__Eubacterium_sp_CAG_251	0.0538011	0.00232375	0.0685461	C <= MG	0.0373826	0.205882	0	0	0	0	0	0	0	0	0	0	0	0.03718	0	0	0	0	0	0	0	0	0	0	0.00129	0	0	0.43227	0	0	0.42756	0.0433	0.01004	0.31937	0	0
s__Streptococcus_australis	0.0538011	0.000225625	0.00281556	C <= MG	0.00159676	0.205882	0	0.00361	0	0	0	0	0	0	0	0	0	0	0	0	0	0	0	0	0	0.00648	0	0	0.00271	0	0.0318	0	0.00191	0.00385	0	0	0	0.00393	0	0
s__Bifidobacterium_longum	0.0554266	0.0690725	0.268372	C <= MG	0.174584	0.911765	0.0105	0.04072	0.0445	0.00111	0.04348	0.01715	0	0.31016	0.07837	0	0.01182	0.05275	0.43395	0.02618	0.00318	0.03129	0.00852	0.07293	0.13195	0.17631	0.09392	1.10174	0.38943	1.69021	0.01631	0.68299	0.01122	0.16785	0.02338	0	0.02712	0.11681	0.04238	0.07762
s__Streptococcus_vestibularis	0.0631167	0.00911563	0.0176933	C <= MG	0.0136568	0.352941	0	0	0	0	0	0.00156	0	0.14089	0	0.0034	0	0	0	0	0	0	0	0	0.00151	0	0.00671	0.25276	0.02238	0.00102	0.00846	0	0	0.00778	0	0.00952	0.00834	0	0	0
s__Streptococcus_infantarius	0.0631686	0.0298375	0	MG <= C	0.0140412	0.0882353	0.00063	0	0	0	0	0	0	0.41836	0	0	0	0	0	0	0	0.05841	0	0	0	0	0	0	0	0	0	0	0	0	0	0	0	0	0	0
s__Methanobrevibacter_smithii	0.0631686	0.0174594	0	MG <= C	0.00821618	0.0882353	0	0	0	0.16156	0	0	0.01924	0	0	0	0.09855	0	0	0	0	0	0	0	0	0	0	0	0	0	0	0	0	0	0	0	0	0	0	0
s__Butyricimonas_virosa	0.0679262	0.0911569	0.132024	MG <= C	0.112792	0.5	0.27601	0	0.00162	0.28288	0.02282	0.09438	0.12041	0.01527	0	0	0.58591	0.00176	0	0.01294	0.04451	0	0.00694	1.65459	0	0.0029	0	0	0.62959	0	0	0	0	0	0	0.01274	0.06967	0	0	0
s__Lawsonibacter_asaccharolyticus	0.0713131	0.00136063	0.00275111	C <= MG	0.00209676	0.441176	0	0	0	0	0	0	0.00165	0	0.01733	0	0	0	0	0.00141	0.00015	0.00123	0.00176	0	0.00169	0	0	0.00518	0.00368	0	0	0	0.00408	0.01586	0.00836	0	0.00132	0.00268	0.00491	0
s__Roseburia_sp_CAG_471	0.0726141	0.0455388	0.00257667	MG <= C	0.0227941	0.382353	0	0	0	0.00664	0	0	0.03675	0.24174	0	0.22022	0.0004	0.06367	0	0.11523	0.04397	0	0	0.00463	0	0	0	0	0.00155	0	0	0	0.0336	0	0	0.00508	0.00152	0	0	0
s__Citrobacter_youngae	0.074754	0.00631187	0.111373	C <= MG	0.0619324	0.205882	0	0	0	0	0	0	0	0.10099	0	0	0	0	0	0	0	0	0	0	0	0	0	1.89016	0	0	0.01295	0	0	0.00738	0	0	0.03752	0.0554	0	0.0013
s__Dielma_fastidiosa	0.0775465	0.00149938	0.000500556	MG <= C	0.000970588	0.176471	0.00084	0	0.0083	0	0	0	0	0.00649	0	0	0.00396	0	0.0044	0	0	0	0.00901	0	0	0	0	0	0	0	0	0	0	0	0	0	0	0	0	0
s__Actinomyces_sp_oral_taxon_181	0.0830691	0.000810625	0.00101667	C <= MG	0.000919706	0.205882	0	0.01297	0	0	0	0	0	0	0	0	0	0	0	0	0	0	0.00587	0	0	0.00708	0	8e-05	0	0	0	0.00195	0.00055	0	0.00277	0	0	0	0	0
s__Clostridium_sp_CAG_299	0.0865827	0.120206	0.0121533	MG <= C	0.0630015	0.294118	0.0104	0.29117	0.2648	0.00412	1.2321	0	0	0	0	0	0	0	0	0	0.11726	0.00344	0	0	0	0	0	0.19759	0	0	0	0	0.00908	0	0	0	0	0.01209	0	0
s__Bacteroides_finegoldii	0.0911094	0.278081	0.0655611	MG <= C	0.16557	0.441176	0	0	0	0.12975	0	0.0291	0.08207	0.92769	0.76886	0	0.49713	0.00374	0	1.05335	0.9576	0	0	0	0	0.03794	0	0.12944	0.87964	0	0	0	0	0	0	0.00463	0.1275	0	0	0.00095
s__Bacteroides_stercoris	0.0980991	5.66569	3.67417	MG <= C	4.61136	0.735294	0	1.62065	7.20265	1.09191	10.2394	0.3427	0	6.31471	3.11481	0.00181	0.17495	0.93005	43.5227	7.37491	7.40535	1.31442	0	0	0.49513	1.89479	0	4.72282	1.25867	0.00024	27.5574	0.67029	14.8672	0	0	0	0.11812	0	0.1175	14.4329
s__Bacteroides_eggerthii	0.0985625	0.121307	6.55556e-05	MG <= C	0.0571206	0.147059	0.38655	0	0	0	0	0	0.15504	0.08052	0	0	1.31881	0	0	0	0	0	0	0	0	0	0	0	0	0	0	0	0	0	0	0.00118	0	0	0	0
s__Citrobacter_braakii	0.0994218	0	0.147817	C <= MG	0.0782559	0.0882353	0	0	0	0	0	0	0	0	0	0	0	0	0	0	0	0	0	0	0	0	0	0.09389	0	0	0.00685	0	0	2.55996	0	0	0	0	0	0
s__Lactobacillus_paragasseri	0.0994218	0	0.0379994	C <= MG	0.0201174	0.0882353	0	0	0	0	0	0	0	0	0	0	0	0	0	0	0	0	0	0	0	0	0	0.45919	0.19449	0.03031	0	0	0	0	0	0	0	0	0	0
s__Firmicutes_bacterium_CAG_145	0.0994218	0	0.0172678	C <= MG	0.00914176	0.0882353	0	0	0	0	0	0	0	0	0	0	0	0	0	0	0	0	0	0	0	0	0	0.25422	0.00904	0	0	0	0	0	0	0	0	0.04756	0	0
s__Klebsiella_oxytoca	0.0994218	0	0.00363222	C <= MG	0.00192294	0.0882353	0	0	0	0	0	0	0	0	0	0	0	0	0	0	0	0	0	0	0	0	0	0.04839	0	0.01584	0	0	0	0.00115	0	0	0	0	0	0
s__Streptococcus_mutans	0.0994218	0	0.00284111	C <= MG	0.00150412	0.0882353	0	0	0	0	0	0	0	0	0	0	0	0	0	0	0	0	0	0	0	0	0	0.03998	0.00996	0	0	0.0012	0	0	0	0	0	0	0	0
s__Fusobacterium_nucleatum	0.0994218	0	0.00236778	C <= MG	0.00125353	0.0882353	0	0	0	0	0	0	0	0	0	0	0	0	0	0	0	0	0	0	0	0.00571	0	0	0.0012	0	0.03571	0	0	0	0	0	0	0	0	0
s__Sutterella_parvirubra	0.0994218	0	0.000671667	C <= MG	0.000355588	0.0882353	0	0	0	0	0	0	0	0	0	0	0	0	0	0	0	0	0	0	0	0	0	0	0.01015	0	0	0	0	0.00136	0	0.00058	0	0	0	0
s__Ruminococcus_callidus	0.101943	0.00464438	7e-05	MG <= C	0.00222265	0.205882	0	0	0	0.02423	0	0.01344	0.02614	0.00606	0	0	0.00444	0	0	0	0	0	0	0	0.00115	0	0	0	0	0	0	0	0	0	0	0.00011	0	0	0	0
s__Bilophila_wadsworthia	0.104588	0.0540238	0.0427922	MG <= C	0.0480776	0.647059	0.02615	0	0	0.07855	0.08175	0.01308	0.02496	0.0061	0.04044	0	0.19749	0.02536	0.19911	0.06233	0.07978	0.02928	0.149	0	0.02473	0.01118	0	0	0.05405	0	0.27772	0	0.18287	0	0	0.00783	0.03562	0	0.02726	0
s__Enterococcus_faecium	0.115102	0.00151937	0.00359	C <= MG	0.00261559	0.441176	0	0	0	0	0	0	0	0.00195	0.00223	0	0.00842	0.00917	0	0	0.00254	0	0	0.00843	0.00569	0.00489	0	0.00083	0	0.01646	0	0	0.00327	0	0.00619	0.00418	0.00383	0	0.01085	0
s__Streptococcus_salivarius	0.117352	0.105554	0.157111	C <= MG	0.132849	0.970588	0.00814	0.21983	0.13857	0.12936	0.11667	0.01935	0.03849	0.66879	0.03124	0.02518	0	0.05128	0.02664	0.03329	0.17563	0.0064	0.11396	0.01066	0.11881	0.08308	0.04949	0.29072	0.62182	0.30315	0.25624	0.16688	0.0489	0.35814	0.03504	0.08765	0.18888	0.04549	0.02994	0.01914
s__Gemella_morbillorum	0.119365	0.00012375	0.00228611	C <= MG	0.00126853	0.176471	0	0.00198	0	0	0	0	0	0	0	0	0	0	0	0	0	0	0.02851	0	0	0.00834	0.00175	0	0	0	0	0	0.00118	0.00137	0	0	0	0	0	0
s__Alistipes_shahii	0.11972	0.139107	0.118969	MG <= C	0.128446	0.588235	0.22448	0	0.002	0.0865	0.01009	0.07069	0.00993	1.20069	0.25571	0	0.07312	0.01271	0	0.19495	0.08484	0	0.00423	0.41739	0	0	0	0	1.26672	0	0.23151	0	0.03709	0	0	0.00924	0.17067	0	0.0046	0
s__Streptococcus_infantis	0.120138	0.00048125	0.00644667	C <= MG	0.00363941	0.235294	0	0.00087	0	0	0.00683	0	0	0	0	0	0	0	0	0	0	0	0.00457	0	0.01367	0.07917	0	0	0	0	0.00765	0	0.0038	0	0	0	0.00718	0	0	0
s__Barnesiella_intestinihominis	0.122071	0.272101	0.184378	MG <= C	0.22566	0.411765	0	0	0	0.81564	0.09504	0.40726	0.05921	0.92511	0	0	0.63159	0.00317	0	1.31319	0.10341	0	0.03779	1.16927	0	0	0	0	1.88749	0	0	0	0	0	0	0	0.02003	0	0.20423	0
s__Gemella_sanguinis	0.124121	0.00112063	0.00607722	C <= MG	0.00374471	0.441176	0.00073	0.00371	0	0	0.00763	0.00062	0	0	0	0	0	0	0	0	0.00524	0	0.01395	0	0.00504	0.04398	0.00377	0	0	0.00349	0.02971	0.00382	0.0038	0	0	0	0.0006	0.00123	0	0
s__Dialister_invisus	0.131605	0.00190813	0.0305328	C <= MG	0.0170624	0.235294	0	0	0	0.03008	0.00045	0	0	0	0	0	0	0	0	0	0	0	0	0.24491	0	0	0.11678	0.00157	0	0.02692	0	0	0	0.00204	0	0	0	0.15737	0	0
s__Anaerotruncus_colihominis	0.133683	0.00917562	0.0266117	C <= MG	0.0184065	0.441176	0	0	0	0.01319	0	0	0	0	0.01487	0	0	0	0.08438	0.00092	0	0.03345	0.00387	0.12492	0	0	0	0.12774	0.02517	0	0	0	0.02086	0.11015	0.04181	0.00138	0	0.02232	0.00079	0
s__Campylobacter_concisus	0.138621	3.125e-05	0	MG <= C	1.47059e-05	0.0588235	0	0.00025	0	0	0	0	0	0	0	0	0	0	0	0.00025	0	0	0	0	0	0	0	0	0	0	0	0	0	0	0	0	0	0	0	0
s__Megamonas_funiformis_CAG_377	0.138803	0.147457	0	MG <= C	0.0693915	0.0588235	0	0	0	0	0	0	0	0	0	0	0	0.00794	0	2.35137	0	0	0	0	0	0	0	0	0	0	0	0	0	0	0	0	0	0	0	0
s__Ruminococcus_sp_CAG_488	0.138803	0.105447	0	MG <= C	0.0496224	0.0588235	0	0	0	0	0	0	0.17581	0	0	0	1.51135	0	0	0	0	0	0	0	0	0	0	0	0	0	0	0	0	0	0	0	0	0	0	0
s__Fusobacterium_varium	0.138803	0.04137	0	MG <= C	0.0194682	0.0588235	0	0.02687	0	0	0.63505	0	0	0	0	0	0	0	0	0	0	0	0	0	0	0	0	0	0	0	0	0	0	0	0	0	0	0	0	0
s__Collinsella_intestinalis	0.138803	0.0262244	0	MG <= C	0.0123409	0.0588235	0	0	0	0	0	0	0	0	0	0	0	0	0.37825	0	0	0.04134	0	0	0	0	0	0	0	0	0	0	0	0	0	0	0	0	0	0
s__Alistipes_inops	0.138803	0.00717188	0	MG <= C	0.003375	0.0588235	0	0	0	0	0	0.02082	0	0.09393	0	0	0	0	0	0	0	0	0	0	0	0	0	0	0	0	0	0	0	0	0	0	0	0	0	0
s__Citrobacter_europaeus	0.138803	0.00306187	0	MG <= C	0.00144088	0.0588235	0	0	0	0.00093	0	0	0	0.04806	0	0	0	0	0	0	0	0	0	0	0	0	0	0	0	0	0	0	0	0	0	0	0	0	0	0
s__Firmicutes_bacterium_CAG_238	0.138803	0.00273688	0	MG <= C	0.00128794	0.0588235	0	0	0	0	0	0	0.0148	0	0	0	0.02899	0	0	0	0	0	0	0	0	0	0	0	0	0	0	0	0	0	0	0	0	0	0	0
s__Bifidobacterium_angulatum	0.138803	0.00176625	0	MG <= C	0.000831176	0.0588235	0	0	0	0	0	0	0	0.003	0	0	0.02526	0	0	0	0	0	0	0	0	0	0	0	0	0	0	0	0	0	0	0	0	0	0	0
s__Parabacteroides_gordonii	0.138803	0.000671875	0	MG <= C	0.000316176	0.0588235	0	0	0	0.0036	0	0	0	0	0.00715	0	0	0	0	0	0	0	0	0	0	0	0	0	0	0	0	0	0	0	0	0	0	0	0	0
s__Cronobacter_malonaticus	0.138803	0.000334375	0	MG <= C	0.000157353	0.0588235	0	0	0	0	0	0	0	0.00137	0	0	0	0	0	0	0	0.00398	0	0	0	0	0	0	0	0	0	0	0	0	0	0	0	0	0	0
s__Bacteroides_galacturonicus	0.143904	0.00489875	0.04867	MG <= C	0.0280718	0.235294	0.0065	0	0	0.00108	0	0.0384	0.0289	0	0.00041	0	0	0.00309	0	0	0	0	0.67777	0	0	0.19829	0	0	0	0	0	0	0	0	0	0	0	0	0	0
s__Clostridium_perfringens	0.153326	0.00748437	0.00815222	MG <= C	0.00783794	0.147059	0	0	0	0.00029	0	0	0	0.10544	0	0.00826	0.00576	0	0	0	0	0	0	0	0.14674	0	0	0	0	0	0	0	0	0	0	0	0	0	0	0
s__Actinomyces_odontolyticus	0.157064	0.000403125	0.000718889	C <= MG	0.000570294	0.235294	0	0.00611	0	0	0	0	0	0	0	0	0	0	0.00034	0	0	0	0.00375	0	0.00123	0.00643	0	0	0	0	0.00053	0.00036	0.00064	0	0	0	0	0	0	0
s__Bacteroides_ovatus	0.164344	1.50961	3.3039	C <= MG	2.45953	1	0.3462	0.59419	0.07642	0.16125	5.09922	0.18326	0.03806	0.38604	0.09644	0.71849	0.12395	0.23454	2.55157	1.0253	1.07898	11.4398	2.99332	11.6316	0.28313	0.14253	18.4925	2.70476	0.82793	5.08443	1.74312	4.70943	0.14631	0.81127	7.75984	0.06339	0.63269	0.00048	0.70018	0.74336
s__Roseburia_intestinalis	0.165631	0.402031	0.84183	C <= MG	0.634866	0.676471	0	0	0	0.30218	0	0.47795	0.25595	0.21123	0	0	0.18923	0.00364	1.40686	0.25542	3.33003	0	0.35071	0.01644	1.1658	3.14577	0	0.02598	0.03722	2.33015	0	3.70052	0.83977	0.01531	1.56082	0.04034	0.7204	1.20371	0	0
s__Actinomyces_sp_S6_Spd3	0.171118	0.00082875	0.00160389	C <= MG	0.00123912	0.235294	0	0.0122	0	0	0	0	0	0	0	0	0	0	0.00106	0	0	0	0	0	0.00297	0.01451	0.00167	0	0.00419	0	0	0	0.00017	0	0	0	0	0	0.00536	0
s__Haemophilus_parainfluenzae	0.172909	0.0510675	0.0695233	MG <= C	0.0608382	0.705882	0.02191	0.19266	0.02003	0.11876	0	0.01149	0.14194	0.02145	0.02518	0.11191	0.04465	0	0	0.04466	0.03143	0.03101	0.00625	0	0.03652	0.89564	0	0	0.03517	0.03669	0.0209	0.06919	0.00047	0.0037	0	0	0.10362	0.04327	0	0
s__Veillonella_atypica	0.176571	0.122347	0.0795594	C <= MG	0.0996947	0.676471	0	0.01808	0.28182	0.00985	0	0	0.0093	1.46189	0	0.15309	0	0.0028	0.00017	0.02055	0	0	0.00893	0	0.03919	0.08608	0.04492	0.13926	0.04675	0.62328	0.02022	0.01575	0	0.36064	0.00129	0.00129	0.02076	0.02371	0	0
s__Coprococcus_comes	0.18001	0.179212	0.103574	MG <= C	0.139168	0.735294	0.14762	0	0.01848	0.49224	0	0.09239	0.70862	0.3136	0.14933	0.4374	0.06392	0.04903	0	0.20396	0.15591	0.03489	0.29011	0.06859	0.117	0	0	0	0.22927	0	0.02191	0.44868	0.07119	0.01422	0.47549	0.01403	0.06734	0	0.0465	0
s__Roseburia_faecis	0.186962	1.24575	2.27648	C <= MG	1.79143	0.764706	0	0	0	2.14544	0	0.95505	1.93168	0.00724	4.46117	0.00467	1.78927	0.90776	0	7.71434	0.00375	0.01159	0.00957	2.95204	4.42248	1.83228	0	2.48773	0.95452	9.00467	0	3.96317	1.48334	1.15157	0.42426	0.04185	1.25482	10.9903	0.00403	0
s__Raoultella_ornithinolytica	0.189827	0	0.00694	C <= MG	0.00367412	0.0588235	0	0	0	0	0	0	0	0	0	0	0	0	0	0	0	0	0	0	0	0	0	0.06312	0	0	0	0	0	0	0	0	0	0	0	0.0618
s__Morganella_morganii	0.189827	0	0.00676111	C <= MG	0.00357941	0.0588235	0	0	0	0	0	0	0	0	0	0	0	0	0	0	0	0	0	0	0	0	0	0	0	0	0.00227	0	0	0	0	0	0	0	0	0.11943
s__Hafnia_alvei	0.189827	0	0.00476444	C <= MG	0.00252235	0.0588235	0	0	0	0	0	0	0	0	0	0	0	0	0	0	0	0	0	0	0	0	0	0.0017	0	0	0.08406	0	0	0	0	0	0	0	0	0
s__Proteus_mirabilis	0.189827	0	0.00317278	C <= MG	0.00167971	0.0588235	0	0	0	0	0	0	0	0	0	0	0	0	0	0	0	0	0	0	0	0	0	0.00092	0	0	0.05619	0	0	0	0	0	0	0	0	0
s__Blautia_producta	0.189827	0	0.00130222	C <= MG	0.000689412	0.0588235	0	0	0	0	0	0	0	0	0	0	0	0	0	0	0	0	0	0	0	0	0.01815	0	0	0.00529	0	0	0	0	0	0	0	0	0	0
s__Veillonella_rodentium	0.189827	0	0.000893889	C <= MG	0.000473235	0.0588235	0	0	0	0	0	0	0	0	0	0	0	0	0	0	0	0	0	0	0	0	0	0	0	0.00662	0	0	0	0.00947	0	0	0	0	0	0
s__Oribacterium_sinus	0.189827	0	0.000662778	C <= MG	0.000350882	0.0588235	0	0	0	0	0	0	0	0	0	0	0	0	0	0	0	0	0.00118	0	0	0.01075	0	0	0	0	0	0	0	0	0	0	0	0	0	0
s__Eubacterium_sp_OM08_24	0.189827	0	0.000457222	C <= MG	0.000242059	0.0588235	0	0	0	0	0	0	0	0	0	0	0	0	0	0	0	0	0	0.00046	0	0	0	0	0.00777	0	0	0	0	0	0	0	0	0	0	0
s__Rothia_dentocariosa	0.189827	0	0.000253333	C <= MG	0.000134118	0.0588235	0	0	0	0	0	0	0	0	0	0	0	0	0	0	0	0	0	0	0	0.00279	0	0	0.00177	0	0	0	0	0	0	0	0	0	0	0
s__Atopobium_parvulum	0.189827	0	0.000110556	C <= MG	5.85294e-05	0.0588235	0	0	0	0	0	0	0	0	0	0	0	0	0	0	0	0	0	0	0	0	0	0.00058	0	0.00141	0	0	0	0	0	0	0	0	0	0
s__Streptococcus_cristatus	0.189827	0	7.88889e-05	C <= MG	4.17647e-05	0.0588235	0	0	0	0	0	0	0	0	0	0	0	0	0	0	0	0	0	0	0	0	0	0	0	0.0009	0	0.00052	0	0	0	0	0	0	0	0
s__Porphyromonas_sp_HMSC065F10	0.189827	0	2.38889e-05	C <= MG	1.26471e-05	0.0588235	0	0	0	0	0	0	0	0	0	0	0	0	0	0	0	0	0	0	0	0	0	0	0.00036	0	0	0	0	0	0	0	0	0	0	7e-05
s__Dialister_sp_CAG_357	0.195748	0.609008	0.370806	MG <= C	0.482901	0.205882	2.6467	0	0	0.63072	0	1.94948	0	0	4.19032	0	0	0	0	0.3269	0	0	0	0	5.17342	0	0	0	0	0	0	0	0	0	0	0	1.50109	0	0	0
s__Bacteroides_xylanisolvens	0.197808	0.199511	0.159057	MG <= C	0.178094	0.647059	0.5345	0.02062	1.08315	0.08576	0	0.02608	0.32988	0.72737	0.08579	0	0.17401	0.03101	0	0.01326	0.08074	0	0.01405	0.00214	0.04147	0.00568	0	0	0.03809	0	0.73424	0.38993	0.83015	0	0	0.00095	0	0.80632	0	0
s__Bacteroides_clarus	0.207707	0.000885	0.00916667	C <= MG	0.00526941	0.147059	0	0	0	0	0	0	0.01416	0	0	0	0	0	0	0	0	0	0	0	0	0	0	0	0	0	0	0.12291	0	0	0	0.00572	0.01259	0	0	0.02378
s__Bacteroides_intestinalis	0.216668	0.04247	0.328346	MG <= C	0.193816	0.5	0.21304	0	0	0.00243	0.05253	0.00104	0.00294	0.00582	0	0	0.08655	0.01496	0	0.00897	0.29124	0	0.00089	0	0.00227	0	0	0	0.04459	0	0	0	0	0	0	0.00096	0.12635	5.40882	0.32634	0
s__Clostridium_innocuum	0.217882	0.00564625	0.0112706	C <= MG	0.00862382	0.352941	0	0.08444	0	0	0.00087	0	0.00105	0	0	0	0	0	0.00398	0	0	0	0	0	0	0	0.02396	0.00909	0.00141	0.02707	0.06944	0.00336	0	0.00047	0	0	0	0	0	0.06807
s__Eubacterium_hallii	0.220484	0.136691	0.0775528	MG <= C	0.105382	0.911765	0.04121	0.05413	0.03504	0.0302	0.01911	0.04261	0.2782	0.33073	0.16607	0.05049	0.01052	0.16974	0.15002	0.7	0.07667	0.03231	0.06095	0.03993	0.056	0.06872	0	0.02837	0.01598	0.31926	0.05065	0.11818	0.03963	0.05904	0.24923	0.0007	0.01395	0.27536	0	0
s__Streptococcus_sanguinis	0.221651	0.000459375	0.00308611	C <= MG	0.00185	0.264706	0	0.00184	0	0	0	0	0.00177	0	0	0	0	0	0	0.00374	0	0	0	0	0.00369	0.01059	0	0	0	0	0.02147	0.01257	0	0.00316	0	0	0	0	0	0.00407
s__Catenibacterium_mitsuokai	0.222466	0.0169231	0.000933889	MG <= C	0.00845824	0.176471	0	0	0	0	0	0	0.08356	0.02303	0	0	0.08287	0	0	0.08131	0	0	0	0	0	0	0	0	0	0	0	0	0	0	0	0.00528	0	0	0.01153	0
s__Actinomyces_graevenitzii	0.228628	0.00024375	0.00133222	C <= MG	0.00082	0.147059	0	0	0	0	0	0	0	0	0	0.0039	0	0	0	0	0	0	0	0	7e-05	0.02282	0.00035	0	0	0	0	0	0	0	0	0	0	0	0.00074	0
s__Sellimonas_intestinalis	0.231651	0.0006975	0.0132083	C <= MG	0.00732088	0.205882	0.00077	0	0	0	0	0	0	0	0	0	0	0	0.01039	0	0	0	0	0	0	0	0	0.03462	0	0.16412	0	0	0	0.00812	0	0	0	0.0101	0	0.02079
s__Proteobacteria_bacterium_CAG_139	0.24337	0.119332	0.35524	C <= MG	0.244225	0.735294	0.00731	0	0.02621	0.23432	0	0.28569	0.0029	0.25176	0.02885	0	0.81894	0	0.18976	0.00686	0.05672	0	0	0.10058	0.01665	0.02662	0.1748	0.05928	0	0.43079	2.06665	0.08365	0.92297	0	1.47442	0	0.04181	0.95299	0.01231	0.0308
s__Lactobacillus_fermentum	0.251008	0.0103681	0.000485556	C <= MG	0.00513618	0.147059	0	0	0	0	0	0	0	0.16589	0	0	0	0	0	0	0	0	0.00099	0	0	0	0	0	0	0	0	0	0	0.00249	0	0	0	0.00164	0.00362	0
s__Mogibacterium_diversum	0.251259	9.6875e-05	0.000723333	C <= MG	0.000428529	0.205882	0	0.00041	0	0	0	0	0	0	0	0	0	0	0	0	0.00114	0	0	0	0.00088	0.00959	0	0	0	0.00133	0	0.00072	0	0	0	0	0	0	0	0.0005
s__Agathobaculum_butyriciproducens	0.26199	0.0609969	0.128522	C <= MG	0.0967453	0.911765	0.06767	0	0.00192	0.15325	0.06987	0.01107	0.10429	0.10382	0.03873	0.11899	0.0357	0.01705	0.07933	0.02489	0.09204	0.05733	0.34126	0.04114	0.28555	0.13009	0	0.08753	0.12016	0.04331	0.40163	0.01436	0.14146	0.07414	0.12206	0.00915	0.00974	0.41352	0.07829	0
s__Bacteroides_salyersiae	0.271997	0.0393037	0.397191	C <= MG	0.228774	0.205882	0	0	0	0	0	0	0	0	0	0	0	0.31212	0	0	0.31674	0	0	2.27805	0	0.1974	0	0	0	0	2.73416	0	1.90156	0	0	0	0.03827	0	0	0
s__Veillonella_parvula	0.278656	0.04768	0.663353	C <= MG	0.373625	0.705882	0	0.19388	0.04703	0.1137	0	0	0.00201	0.09219	0.00599	0.2622	0	0.0016	0.00428	0.02546	0	0.01454	0.00408	0	0.07137	0.03036	0.64983	1.65904	0.01532	1.22281	6.47284	0.0563	0.03827	1.54302	0	0.00174	0	0.17538	0	0
s__Anaerostipes_hadrus	0.291901	0.797725	0.260051	MG <= C	0.513074	0.852941	0.14284	0	0.98221	0.04253	0.05451	0.02555	0.06366	0.35766	0.42274	8.8204	0	0.02394	0.36619	0.51796	0.69208	0.25133	0.07856	0.36095	0.03405	2.35321	0	0.16856	0.02184	0.23122	0.21717	0.51841	0.08942	0.00324	0.25687	0	0.00398	0.23687	0.10657	0
s__Veillonella_tobetsuensis	0.296309	0.00392813	0.00281944	MG <= C	0.00334118	0.264706	0.00342	0	0	0.00223	0	0	0	0.04329	0	0.00547	0	0	0	0.00504	0	0.0034	0	0	0	0.00774	0	0	0	0	0	0	0	0.02103	0	0	0	0.02198	0	0
s__Prevotella_sp_CAG_520	0.316472	0.263633	0	MG <= C	0.124063	0.0294118	0	0	0	0	0	0	4.21813	0	0	0	0	0	0	0	0	0	0	0	0	0	0	0	0	0	0	0	0	0	0	0	0	0	0	0
s__Prevotella_sp_CAG_5226	0.316472	0.0604756	0	MG <= C	0.0284591	0.0294118	0	0	0	0	0	0	0.96761	0	0	0	0	0	0	0	0	0	0	0	0	0	0	0	0	0	0	0	0	0	0	0	0	0	0	0
s__Bacteroides_faecis_CAG_32	0.316472	0.0372338	0	MG <= C	0.0175218	0.0294118	0	0	0	0	0	0	0	0.59574	0	0	0	0	0	0	0	0	0	0	0	0	0	0	0	0	0	0	0	0	0	0	0	0	0	0
s__Acidaminococcus_fermentans	0.316472	0.0318519	0	MG <= C	0.0149891	0.0294118	0	0	0	0.50963	0	0	0	0	0	0	0	0	0	0	0	0	0	0	0	0	0	0	0	0	0	0	0	0	0	0	0	0	0	0
s__Lachnospiraceae_bacterium_2_1_46FAA	0.316472	0.0311762	0	MG <= C	0.0146712	0.0294118	0	0.49882	0	0	0	0	0	0	0	0	0	0	0	0	0	0	0	0	0	0	0	0	0	0	0	0	0	0	0	0	0	0	0	0
s__Clostridium_sp_CAG_242	0.316472	0.0186344	0	MG <= C	0.00876912	0.0294118	0	0	0	0.29815	0	0	0	0	0	0	0	0	0	0	0	0	0	0	0	0	0	0	0	0	0	0	0	0	0	0	0	0	0	0
s__Ruminococcus_sp_CAG_579	0.316472	0.0179856	0	MG <= C	0.00846382	0.0294118	0	0	0	0	0	0	0.28777	0	0	0	0	0	0	0	0	0	0	0	0	0	0	0	0	0	0	0	0	0	0	0	0	0	0	0
s__Lactobacillus_plantarum	0.316472	0.0145719	0	MG <= C	0.00685735	0.0294118	0	0	0	0	0	0	0	0.23315	0	0	0	0	0	0	0	0	0	0	0	0	0	0	0	0	0	0	0	0	0	0	0	0	0	0
s__Lactobacillus_agilis	0.316472	0.0107731	0	MG <= C	0.00506971	0.0294118	0	0	0	0	0	0	0	0.17237	0	0	0	0	0	0	0	0	0	0	0	0	0	0	0	0	0	0	0	0	0	0	0	0	0	0
s__Fusobacterium_mortiferum	0.316472	0.00915812	0	MG <= C	0.00430971	0.0294118	0	0	0	0	0	0	0	0	0	0	0.14653	0	0	0	0	0	0	0	0	0	0	0	0	0	0	0	0	0	0	0	0	0	0	0
s__Mitsuokella_multacida	0.316472	0.0091225	0	MG <= C	0.00429294	0.0294118	0	0	0	0	0	0	0.14596	0	0	0	0	0	0	0	0	0	0	0	0	0	0	0	0	0	0	0	0	0	0	0	0	0	0	0
s__Bacteroides_sp_D2	0.316472	0.00536125	0	MG <= C	0.00252294	0.0294118	0	0.08578	0	0	0	0	0	0	0	0	0	0	0	0	0	0	0	0	0	0	0	0	0	0	0	0	0	0	0	0	0	0	0	0
s__Bacteroides_sp_CAG_144	0.316472	0.0046625	0	MG <= C	0.00219412	0.0294118	0	0	0	0	0	0	0.0746	0	0	0	0	0	0	0	0	0	0	0	0	0	0	0	0	0	0	0	0	0	0	0	0	0	0	0
s__Haemophilus_parahaemolyticus	0.316472	0.00381	0	MG <= C	0.00179294	0.0294118	0	0	0.06096	0	0	0	0	0	0	0	0	0	0	0	0	0	0	0	0	0	0	0	0	0	0	0	0	0	0	0	0	0	0	0
s__Clostridium_ventriculi	0.316472	0.00286625	0	MG <= C	0.00134882	0.0294118	0	0	0	0	0	0	0	0	0	0.04586	0	0	0	0	0	0	0	0	0	0	0	0	0	0	0	0	0	0	0	0	0	0	0	0
s__Clostridium_sp_CAG_413	0.316472	0.00268688	0	MG <= C	0.00126441	0.0294118	0	0	0	0	0	0	0.04299	0	0	0	0	0	0	0	0	0	0	0	0	0	0	0	0	0	0	0	0	0	0	0	0	0	0	0
s__Mitsuokella_jalaludinii	0.316472	0.0024175	0	MG <= C	0.00113765	0.0294118	0	0	0	0	0	0	0.03868	0	0	0	0	0	0	0	0	0	0	0	0	0	0	0	0	0	0	0	0	0	0	0	0	0	0	0
s__Lactobacillus_delbrueckii	0.316472	0.00231125	0	MG <= C	0.00108765	0.0294118	0	0	0	0	0	0	0	0.03698	0	0	0	0	0	0	0	0	0	0	0	0	0	0	0	0	0	0	0	0	0	0	0	0	0	0
s__Streptococcus_lutetiensis	0.316472	0.00164313	0	MG <= C	0.000773235	0.0294118	0	0	0	0	0	0	0	0.02629	0	0	0	0	0	0	0	0	0	0	0	0	0	0	0	0	0	0	0	0	0	0	0	0	0	0
s__Clostridium_sp_CAG_167	0.316472	0.0014375	0	MG <= C	0.000676471	0.0294118	0	0	0	0	0	0	0.023	0	0	0	0	0	0	0	0	0	0	0	0	0	0	0	0	0	0	0	0	0	0	0	0	0	0	0
s__Megamonas_rupellensis	0.316472	0.00106625	0	MG <= C	0.000501765	0.0294118	0	0	0	0	0	0	0	0.01706	0	0	0	0	0	0	0	0	0	0	0	0	0	0	0	0	0	0	0	0	0	0	0	0	0	0
s__Ruminococcaceae_bacterium_D5	0.316472	0.0007475	0	MG <= C	0.000351765	0.0294118	0	0	0	0	0	0	0	0	0	0	0.01196	0	0	0	0	0	0	0	0	0	0	0	0	0	0	0	0	0	0	0	0	0	0	0
s__Methanosphaera_stadtmanae	0.316472	0.000433125	0	MG <= C	0.000203824	0.0294118	0	0	0	0	0	0	0.00693	0	0	0	0	0	0	0	0	0	0	0	0	0	0	0	0	0	0	0	0	0	0	0	0	0	0	0
s__Blautia_hydrogenotrophica	0.316472	0.0004125	0	MG <= C	0.000194118	0.0294118	0	0	0	0	0	0	0	0	0	0	0	0	0.0066	0	0	0	0	0	0	0	0	0	0	0	0	0	0	0	0	0	0	0	0	0
s__Campylobacter_ureolyticus	0.316472	0.0003875	0	MG <= C	0.000182353	0.0294118	0	0	0	0	0	0	0	0	0.0062	0	0	0	0	0	0	0	0	0	0	0	0	0	0	0	0	0	0	0	0	0	0	0	0	0
s__Desulfovibrionaceae_bacterium	0.316472	0.00036875	0	MG <= C	0.000173529	0.0294118	0	0	0	0	0	0	0	0.0059	0	0	0	0	0	0	0	0	0	0	0	0	0	0	0	0	0	0	0	0	0	0	0	0	0	0
s__Cronobacter_sakazakii	0.316472	0.000210625	0	MG <= C	9.91176e-05	0.0294118	0	0	0	0	0	0	0	0.00337	0	0	0	0	0	0	0	0	0	0	0	0	0	0	0	0	0	0	0	0	0	0	0	0	0	0
s__Enterococcus_gallinarum	0.316472	0.000210625	0	MG <= C	9.91176e-05	0.0294118	0	0.00337	0	0	0	0	0	0	0	0	0	0	0	0	0	0	0	0	0	0	0	0	0	0	0	0	0	0	0	0	0	0	0	0
s__Weissella_viridescens	0.316472	0.00018125	0	MG <= C	8.52941e-05	0.0294118	0	0	0	0	0	0	0	0	0	0	0	0.0029	0	0	0	0	0	0	0	0	0	0	0	0	0	0	0	0	0	0	0	0	0	0
s__Clostridium_celatum	0.316472	0.000145	0	MG <= C	6.82353e-05	0.0294118	0	0	0	0	0	0	0	0	0	0.00232	0	0	0	0	0	0	0	0	0	0	0	0	0	0	0	0	0	0	0	0	0	0	0	0
s__Fusobacterium_periodonticum	0.316472	0.000135	0	MG <= C	6.35294e-05	0.0294118	0	0	0	0	0	0	0.00216	0	0	0	0	0	0	0	0	0	0	0	0	0	0	0	0	0	0	0	0	0	0	0	0	0	0	0
s__Streptococcus_milleri	0.316472	0.00013375	0	MG <= C	6.29412e-05	0.0294118	0	0	0	0	0	0	0	0.00214	0	0	0	0	0	0	0	0	0	0	0	0	0	0	0	0	0	0	0	0	0	0	0	0	0	0
s__Ruminococcus_sp_CAG_563	0.316472	0.000115	0	MG <= C	5.41176e-05	0.0294118	0	0	0	0	0	0	0.00184	0	0	0	0	0	0	0	0	0	0	0	0	0	0	0	0	0	0	0	0	0	0	0	0	0	0	0
s__Kluyvera_cryocrescens	0.316472	0.0001025	0	MG <= C	4.82353e-05	0.0294118	0	0	0	0	0	0	0	0.00164	0	0	0	0	0	0	0	0	0	0	0	0	0	0	0	0	0	0	0	0	0	0	0	0	0	0
s__Nostoc_flagelliforme	0.316472	0.0001025	0	MG <= C	4.82353e-05	0.0294118	0	0	0	0	0	0	0	0	0	0	0	0	0	0	0.00164	0	0	0	0	0	0	0	0	0	0	0	0	0	0	0	0	0	0	0
s__Lactococcus_piscium	0.316472	8.9375e-05	0	MG <= C	4.20588e-05	0.0294118	0	0	0	0	0	0	0	0	0	0	0	0	0	0	0.00143	0	0	0	0	0	0	0	0	0	0	0	0	0	0	0	0	0	0	0
s__Haemophilus_paraphrohaemolyticus	0.316472	6.9375e-05	0	MG <= C	3.26471e-05	0.0294118	0	0	0	0	0	0	0.00111	0	0	0	0	0	0	0	0	0	0	0	0	0	0	0	0	0	0	0	0	0	0	0	0	0	0	0
s__Cloacibacillus_porcorum	0.316472	6.3125e-05	0	MG <= C	2.97059e-05	0.0294118	0	0	0	0.00101	0	0	0	0	0	0	0	0	0	0	0	0	0	0	0	0	0	0	0	0	0	0	0	0	0	0	0	0	0	0
s__Streptococcus_gallolyticus	0.316472	6.1875e-05	0	MG <= C	2.91176e-05	0.0294118	0	0	0	0	0	0	0	0.00099	0	0	0	0	0	0	0	0	0	0	0	0	0	0	0	0	0	0	0	0	0	0	0	0	0	0
s__Yersinia_enterocolitica	0.316472	2.9375e-05	0	MG <= C	1.38235e-05	0.0294118	0	0	0	0.00047	0	0	0	0	0	0	0	0	0	0	0	0	0	0	0	0	0	0	0	0	0	0	0	0	0	0	0	0	0	0
s__Lactobacillus_salivarius	0.323931	0.000871875	0.310356	C <= MG	0.164716	0.117647	0	0	0	0	0	0	0	0	0	0	0	0	0	0.01395	0	0	0	0	0	0	0	2.86764	0.04941	2.66936	0	0	0	0	0	0	0	0	0	0
s__Raoultella_planticola	0.323931	8e-05	0.0143361	C <= MG	0.00762735	0.117647	0	0	0	0	0	0	0	0	0	0	0	0	0.00128	0	0	0	0	0	0	0	0	0.20737	0	0.00162	0	0	0	0.04906	0	0	0	0	0	0
s__Coprobacter_fastidiosus	0.329269	0.0848513	0.102943	MG <= C	0.0944291	0.323529	0	0	0	0	0.14411	0.18593	0.03115	0	0.06951	0	0.2266	0	0	0.00445	0.69587	0	0.62073	0	0	0	0	0	0.77209	0	0	0.42542	0	0	0	0	0.03473	0	0	0
s__Coprococcus_eutactus	0.329922	0.0724231	0.0158478	MG <= C	0.0424715	0.235294	0	0	0	0.00903	0	0.32403	0.1398	0	0	0	0	0.68182	0	0	0	0.00409	0	0	0	0	0	0	0.08711	0	0	0	0.15807	0	0	0.04008	0	0	0	0
s__Allisonella_histaminiformans	0.329922	0.00074625	0.00960222	MG <= C	0.00543471	0.235294	0	0	0	0.00622	0	0.00053	0	0	0.00198	0	0.00134	0	0	0.00187	0	0	0.1708	0	0	0	0	0	0	0	0	0.00036	0	0.00168	0	0	0	0	0	0
s__Eisenbergiella_massiliensis	0.341091	0.00496563	0.00938278	C <= MG	0.00730412	0.205882	0	0	0	0	0	0	0	0	0	0	0	0	0.07495	0	0	0.0045	0	0	0	0.00113	0	0.09615	0	0	0	0	0.00267	0.06758	0	0	0	0.00136	0	0
s__Scardovia_wiggsiae	0.341091	0.000839375	0.00130722	C <= MG	0.00108706	0.205882	0	0.00228	0	0	0.01115	0	0	0	0	0	0	0	0	0	0	0	0	0	0	0	0	0.00049	0.00676	0.01449	0	0.00164	0	0	0	0	0	0	0.00015	0
s__Clostridium_aldenense	0.341091	0.000289375	0.000418333	C <= MG	0.000357647	0.205882	0	0	0	0	0.00093	0	0	0	0	0	0	0	0.0037	0	0	0	0	0.00112	0	0.00174	0.00356	0	0	0.0006	0	0	0	0	0.00051	0	0	0	0	0
s__Faecalibacterium_prausnitzii	0.351512	3.49264	4.95655	C <= MG	4.26765	0.941176	2.27387	0	0.02113	3.91438	0.49779	2.4114	7.17946	4.37483	3.60985	12.0524	4.3848	1.46968	0.45571	5.827	1.66381	5.74622	4.38173	7.04308	5.25662	14.6568	0.01167	3.56668	7.60057	3.33489	1.3144	11.2991	4.52595	2.99137	6.51525	0.52493	4.30707	11.3896	0.49815	0
s__Alloscardovia_omnicolens	0.35509	0.00038625	0.00863556	C <= MG	0.00475353	0.117647	0	0	0	0	0	0	0	0.00618	0	0	0	0	0	0	0	0	0	0	0	0	0	0.14754	0.0066	0	0	0.0013	0	0	0	0	0	0	0	0
s__Eubacterium_ventriosum	0.36527	0.0226975	0.0865889	C <= MG	0.0565224	0.617647	0.01794	0.00074	0	0.00317	0	0.05702	0.00564	0	0	0.02251	0.01442	0.05698	0	0.0667	0	0.11804	0.12859	0.54326	0.0171	0.02021	0	0.27027	0.18111	0.08697	0	0.10403	0.00483	0.18632	0.01591	0	0	0	0	0
s__Bacteroides_sp_CAG_530	0.376759	0	0.0916917	C <= MG	0.0485426	0.0294118	0	0	0	0	0	0	0	0	0	0	0	0	0	0	0	0	0	0	0	0	0	0	0	0	0	0	0	0	0	0	0	0	1.65045	0
s__Leclercia_adecarboxylata	0.376759	0	0.0297539	C <= MG	0.0157521	0.0294118	0	0	0	0	0	0	0	0	0	0	0	0	0	0	0	0	0	0	0	0	0	0	0	0	0	0	0	0	0	0	0	0.53557	0	0
s__Lactobacillus_oris	0.376759	0	0.0207828	C <= MG	0.0110026	0.0294118	0	0	0	0	0	0	0	0	0	0	0	0	0	0	0	0	0	0	0	0	0	0.37409	0	0	0	0	0	0	0	0	0	0	0	0
s__Atopobium_vaginae	0.376759	0	0.0187806	C <= MG	0.00994265	0.0294118	0	0	0	0	0	0	0	0	0	0	0	0	0	0	0	0	0	0	0	0	0	0	0.33805	0	0	0	0	0	0	0	0	0	0	0
s__Acidaminococcus_intestini	0.376759	0	0.0183556	C <= MG	0.00971765	0.0294118	0	0	0	0	0	0	0	0	0	0	0	0	0	0	0	0	0	0	0	0	0	0	0	0	0	0	0	0	0	0	0	0.3304	0	0
s__Porphyromonas_gingivalis	0.376759	0	0.0101622	C <= MG	0.00538	0.0294118	0	0	0	0	0	0	0	0	0	0	0	0	0	0	0	0	0	0	0	0.18292	0	0	0	0	0	0	0	0	0	0	0	0	0	0
s__Fusobacterium_ulcerans	0.376759	0	0.00976111	C <= MG	0.00516765	0.0294118	0	0	0	0	0	0	0	0	0	0	0	0	0	0	0	0	0	0	0	0	0	0	0	0.1757	0	0	0	0	0	0	0	0	0	0
s__Ruminococcus_sp_CAG_330	0.376759	0	0.00835278	C <= MG	0.00442206	0.0294118	0	0	0	0	0	0	0	0	0	0	0	0	0	0	0	0	0	0	0	0	0	0	0.15035	0	0	0	0	0	0	0	0	0	0	0
s__Bifidobacterium_breve	0.376759	0	0.00625778	C <= MG	0.00331294	0.0294118	0	0	0	0	0	0	0	0	0	0	0	0	0	0	0	0	0	0	0	0	0	0.11264	0	0	0	0	0	0	0	0	0	0	0	0
s__Fusobacterium_equinum	0.376759	0	0.00311222	C <= MG	0.00164765	0.0294118	0	0	0	0	0	0	0	0	0	0	0	0	0	0	0	0	0	0	0	0	0	0	0.05602	0	0	0	0	0	0	0	0	0	0	0
s__Fusobacterium_gonidiaformans	0.376759	0	0.00307722	C <= MG	0.00162912	0.0294118	0	0	0	0	0	0	0	0	0	0	0	0	0	0	0	0	0	0	0	0	0	0	0.05539	0	0	0	0	0	0	0	0	0	0	0
s__Anaerostipes_caccae	0.376759	0	0.00220833	C <= MG	0.00116912	0.0294118	0	0	0	0	0	0	0	0	0	0	0	0	0	0	0	0	0	0	0	0	0.03975	0	0	0	0	0	0	0	0	0	0	0	0	0
s__Peptoniphilus_lacrimalis	0.376759	0	0.00175944	C <= MG	0.000931471	0.0294118	0	0	0	0	0	0	0	0	0	0	0	0	0	0	0	0	0	0	0	0	0	0	0.03167	0	0	0	0	0	0	0	0	0	0	0
s__Roseburia_sp_CAG_182	0.376759	0	0.00166444	C <= MG	0.000881176	0.0294118	0	0	0	0	0	0	0	0	0	0	0	0	0	0	0	0	0	0	0	0	0	0	0	0	0	0	0	0	0	0	0.02996	0	0	0
s__Lactobacillus_crustorum	0.376759	0	0.00140944	C <= MG	0.000746176	0.0294118	0	0	0	0	0	0	0	0	0	0	0	0	0	0	0	0	0	0	0	0	0	0	0	0	0	0	0	0	0.02537	0	0	0	0	0
s__Lactobacillus_mindensis	0.376759	0	0.00138778	C <= MG	0.000734706	0.0294118	0	0	0	0	0	0	0	0	0	0	0	0	0	0	0	0	0	0	0	0	0	0	0	0	0	0	0	0	0	0	0	0	0	0.02498
s__Candidatus_Stoquefichus_sp_KLE1796	0.376759	0	0.00121778	C <= MG	0.000644706	0.0294118	0	0	0	0	0	0	0	0	0	0	0	0	0	0	0	0	0	0	0	0	0	0	0	0	0	0	0	0	0	0	0	0	0	0.02192
s__Porphyromonas_uenonis	0.376759	0	0.00107778	C <= MG	0.000570588	0.0294118	0	0	0	0	0	0	0	0	0	0	0	0	0	0	0	0	0	0	0	0	0	0	0.0194	0	0	0	0	0	0	0	0	0	0	0
s__Anaerofustis_stercorihominis	0.376759	0	0.000785556	C <= MG	0.000415882	0.0294118	0	0	0	0	0	0	0	0	0	0	0	0	0	0	0	0	0	0	0	0	0	0.01414	0	0	0	0	0	0	0	0	0	0	0	0
s__Lactobacillus_vaginalis	0.376759	0	0.000672778	C <= MG	0.000356176	0.0294118	0	0	0	0	0	0	0	0	0	0	0	0	0	0	0	0	0	0	0	0	0	0.01211	0	0	0	0	0	0	0	0	0	0	0	0
s__Streptococcus_viridans	0.376759	0	0.000599444	C <= MG	0.000317353	0.0294118	0	0	0	0	0	0	0	0	0	0	0	0	0	0	0	0	0	0	0	0	0	0	0.01079	0	0	0	0	0	0	0	0	0	0	0
s__Peptoniphilus_sp_BV3C26	0.376759	0	0.000548333	C <= MG	0.000290294	0.0294118	0	0	0	0	0	0	0	0	0	0	0	0	0	0	0	0	0	0	0	0	0	0	0.00987	0	0	0	0	0	0	0	0	0	0	0
s__Enterococcus_avium	0.376759	0	0.000546111	C <= MG	0.000289118	0.0294118	0	0	0	0	0	0	0	0	0	0	0	0	0	0	0	0	0	0	0	0	0.00983	0	0	0	0	0	0	0	0	0	0	0	0	0
s__Bacteroidales_bacterium_KA00251	0.376759	0	0.000536667	C <= MG	0.000284118	0.0294118	0	0	0	0	0	0	0	0	0	0	0	0	0	0	0	0	0	0	0	0	0	0	0.00966	0	0	0	0	0	0	0	0	0	0	0
s__Rothia_aeria	0.376759	0	0.000528333	C <= MG	0.000279706	0.0294118	0	0	0	0	0	0	0	0	0	0	0	0	0	0	0	0	0	0	0	0.00951	0	0	0	0	0	0	0	0	0	0	0	0	0	0
s__Klebsiella_michiganensis	0.376759	0	0.000513889	C <= MG	0.000272059	0.0294118	0	0	0	0	0	0	0	0	0	0	0	0	0	0	0	0	0	0	0	0	0	0	0	0	0.00925	0	0	0	0	0	0	0	0	0
s__Mageeibacillus_indolicus	0.376759	0	0.000488333	C <= MG	0.000258529	0.0294118	0	0	0	0	0	0	0	0	0	0	0	0	0	0	0	0	0	0	0	0	0	0	0.00879	0	0	0	0	0	0	0	0	0	0	0
s__Cloacibacillus_evryensis	0.376759	0	0.000356111	C <= MG	0.000188529	0.0294118	0	0	0	0	0	0	0	0	0	0	0	0	0	0	0	0	0	0	0	0.00641	0	0	0	0	0	0	0	0	0	0	0	0	0	0
s__Neisseria_flavescens	0.376759	0	0.000297778	C <= MG	0.000157647	0.0294118	0	0	0	0	0	0	0	0	0	0	0	0	0	0	0	0	0	0	0	0.00536	0	0	0	0	0	0	0	0	0	0	0	0	0	0
s__Porphyromonas_asaccharolytica	0.376759	0	0.000263889	C <= MG	0.000139706	0.0294118	0	0	0	0	0	0	0	0	0	0	0	0	0	0	0	0	0	0	0	0	0	0	0.00475	0	0	0	0	0	0	0	0	0	0	0
s__Eubacterium_saphenum	0.376759	0	0.000225556	C <= MG	0.000119412	0.0294118	0	0	0	0	0	0	0	0	0	0	0	0	0	0	0	0	0.00406	0	0	0	0	0	0	0	0	0	0	0	0	0	0	0	0	0
s__Clostridium_saccharolyticum	0.376759	0	0.000212222	C <= MG	0.000112353	0.0294118	0	0	0	0	0	0	0	0	0	0	0	0	0	0	0	0	0	0	0	0	0	0	0	0	0	0.00382	0	0	0	0	0	0	0	0
s__Atlantibacter_hermannii	0.376759	0	0.000144444	C <= MG	7.64706e-05	0.0294118	0	0	0	0	0	0	0	0	0	0	0	0	0	0	0	0	0	0	0	0	0	0	0	0	0	0	0	0	0	0	0	0.0026	0	0
s__Streptococcus_sinensis	0.376759	0	0.000142778	C <= MG	7.55882e-05	0.0294118	0	0	0	0	0	0	0	0	0	0	0	0	0	0	0	0	0	0	0	0	0	0	0	0	0.00257	0	0	0	0	0	0	0	0	0
s__Leuconostoc_citreum	0.376759	0	0.000136111	C <= MG	7.20588e-05	0.0294118	0	0	0	0	0	0	0	0	0	0	0	0	0	0	0	0	0	0	0	0	0	0	0	0	0	0	0	0	0	0	0	0.00245	0	0
s__Gemella_asaccharolytica	0.376759	0	0.000128889	C <= MG	6.82353e-05	0.0294118	0	0	0	0	0	0	0	0	0	0	0	0	0	0	0	0	0	0	0	0	0	0	0.00232	0	0	0	0	0	0	0	0	0	0	0
s__Parascardovia_denticolens	0.376759	0	0.000118333	C <= MG	6.26471e-05	0.0294118	0	0	0	0	0	0	0	0	0	0	0	0	0	0	0	0	0	0	0	0	0	0	0.00213	0	0	0	0	0	0	0	0	0	0	0
s__Actinomyces_sp_HPA0247	0.376759	0	0.000115	C <= MG	6.08824e-05	0.0294118	0	0	0	0	0	0	0	0	0	0	0	0	0	0	0	0	0.00207	0	0	0	0	0	0	0	0	0	0	0	0	0	0	0	0	0
s__Clostridium_spiroforme	0.376759	0	0.000102778	C <= MG	5.44118e-05	0.0294118	0	0	0	0	0	0	0	0	0	0	0	0	0	0	0	0	0	0	0	0	0	0	0	0	0	0.00185	0	0	0	0	0	0	0	0
s__Catabacter_hongkongensis	0.376759	0	8.83333e-05	C <= MG	4.67647e-05	0.0294118	0	0	0	0	0	0	0	0	0	0	0	0	0	0	0	0	0	0	0	0	0	0.00159	0	0	0	0	0	0	0	0	0	0	0	0
s__Streptococcus_sp_HPH0090	0.376759	0	8.33333e-05	C <= MG	4.41176e-05	0.0294118	0	0	0	0	0	0	0	0	0	0	0	0	0	0	0	0	0	0	0	0	0	0	0	0.0015	0	0	0	0	0	0	0	0	0	0
s__Actinobaculum_sp_oral_taxon_183	0.376759	0	7.94444e-05	C <= MG	4.20588e-05	0.0294118	0	0	0	0	0	0	0	0	0	0	0	0	0	0	0	0	0	0	0	0	0	0	0	0	0	0.00143	0	0	0	0	0	0	0	0
s__Clostridium_methylpentosum	0.376759	0	6.38889e-05	C <= MG	3.38235e-05	0.0294118	0	0	0	0	0	0	0	0	0	0	0	0	0	0	0	0	0	0	0	0	0	0	0	0	0	0	0	0	0	0	0	0.00115	0	0
s__Lactococcus_plantarum	0.376759	0	5.55556e-05	C <= MG	2.94118e-05	0.0294118	0	0	0	0	0	0	0	0	0	0	0	0	0	0	0	0	0	0	0	0	0	0	0	0	0	0	0.001	0	0	0	0	0	0	0
s__Fusobacterium_naviforme	0.376759	0	5.33333e-05	C <= MG	2.82353e-05	0.0294118	0	0	0	0	0	0	0	0	0	0	0	0	0	0	0	0	0	0	0	0	0	0	0.00096	0	0	0	0	0	0	0	0	0	0	0
s__Peptoniphilus_sp_HMSC062D09	0.376759	0	5.22222e-05	C <= MG	2.76471e-05	0.0294118	0	0	0	0	0	0	0	0	0	0	0	0	0	0	0	0	0	0	0	0	0	0	0	0	0	0	0	0	0	0	0	0	0	0.00094
s__Granulicatella_adiacens	0.376759	0	4.94444e-05	C <= MG	2.61765e-05	0.0294118	0	0	0	0	0	0	0	0	0	0	0	0	0	0	0	0	0	0	0	0	0	0	0	0	0.00089	0	0	0	0	0	0	0	0	0
s__Pyramidobacter_sp_C12_8	0.376759	0	4.72222e-05	C <= MG	2.5e-05	0.0294118	0	0	0	0	0	0	0	0	0	0	0	0	0	0	0	0	0	0	0	0	0	0	0.00085	0	0	0	0	0	0	0	0	0	0	0
s__Roseburia_sp_CAG_309	0.376759	0	4.22222e-05	C <= MG	2.23529e-05	0.0294118	0	0	0	0	0	0	0	0	0	0	0	0	0	0	0	0	0	0	0	0	0	0	0	0	0	0	0	0	0	0	0.00076	0	0	0
s__Clostridium_neonatale	0.376759	0	4.16667e-05	C <= MG	2.20588e-05	0.0294118	0	0	0	0	0	0	0	0	0	0	0	0	0	0	0	0	0	0	0	0	0	0.00075	0	0	0	0	0	0	0	0	0	0	0	0
s__Leuconostoc_mesenteroides	0.376759	0	3.77778e-05	C <= MG	2e-05	0.0294118	0	0	0	0	0	0	0	0	0	0	0	0	0	0	0	0	0	0	0	0	0	0	0	0	0	0	0	0.00068	0	0	0	0	0	0
s__Lactococcus_raffinolactis	0.376759	0	3.55556e-05	C <= MG	1.88235e-05	0.0294118	0	0	0	0	0	0	0	0	0	0	0	0	0	0	0	0	0	0	0	0	0	0	0	0	0.00064	0	0	0	0	0	0	0	0	0
s__Oscillibacter_sp_PC13	0.376759	0	3.55556e-05	C <= MG	1.88235e-05	0.0294118	0	0	0	0	0	0	0	0	0	0	0	0	0	0	0	0	0	0	0	0	0	0	0	0	0	0	0	0	0	0	0.00064	0	0	0
s__Clostridiales_bacterium_1_7_47FAA	0.376759	0	2.94444e-05	C <= MG	1.55882e-05	0.0294118	0	0	0	0	0	0	0	0	0	0	0	0	0	0	0	0	0	0	0	0	0	0	0	0	0	0	0.00053	0	0	0	0	0	0	0
s__Enterorhabdus_caecimuris	0.376759	0	2.11111e-05	C <= MG	1.11765e-05	0.0294118	0	0	0	0	0	0	0	0	0	0	0	0	0	0	0	0	0	0	0	0	0	0	0	0	0	0.00038	0	0	0	0	0	0	0	0
s__Clostridium_scindens	0.376759	0	1.88889e-05	C <= MG	1e-05	0.0294118	0	0	0	0	0	0	0	0	0	0	0	0	0	0	0	0	0	0	0	0	0	0.00034	0	0	0	0	0	0	0	0	0	0	0	0
s__Mycoplasma_hominis	0.376759	0	1.33333e-05	C <= MG	7.05882e-06	0.0294118	0	0	0	0	0	0	0	0	0	0	0	0	0	0	0	0	0	0	0	0	0	0	0	0.00024	0	0	0	0	0	0	0	0	0	0
s__Bacteroides_thetaiotaomicron	0.378585	0.830976	0.827968	MG <= C	0.829384	0.882353	1.39851	0.52643	3.23314	0.03235	0.40988	0.07149	0.03972	0.15029	0.1577	1.52834	1.51831	0.36728	0.72999	1.27452	0.5337	1.32396	0.20211	0.50692	0.11876	0.32763	0	0	0.16529	1.6689	0	1.23557	2.38295	1.14362	0	0.02998	0.20842	4.71075	0.69963	1.5029
s__Weissella_confusa	0.386153	0.00480313	0.0159272	C <= MG	0.0106924	0.264706	0	0	0	0	0	0	0	0.05276	0	0	0	0.00635	0	0	0	0.01774	0	0	0	0.14457	0	0	0	0.00123	0	0	0	0.10791	0	0	0.00137	0.00354	0	0.02807
s__Citrobacter_freundii	0.388077	0.00255938	0.0196189	C <= MG	0.0115909	0.117647	0	0	0	0	0	0	0	0.04095	0	0	0	0	0	0	0	0	0	0	0	0	0	0.32634	0	0	0.02446	0	0	0.00234	0	0	0	0	0	0
s__Clostridium_bolteae_CAG_59	0.388077	0.000891875	0.0123406	C <= MG	0.00695294	0.117647	0	0.01427	0	0	0	0	0	0	0	0	0	0	0	0	0	0	0	0	0	0.00124	0	0	0	0	0.21212	0	0	0	0	0	0	0	0	0.00877
s__Saccharomyces_cerevisiae	0.388077	0.00221563	0.00312278	C <= MG	0.00269588	0.117647	0	0	0	0	0	0	0	0	0	0	0	0	0	0	0.03545	0	0	0	0	0	0.04942	0.0006	0	0.00619	0	0	0	0	0	0	0	0	0	0
s__Actinomyces_sp_HMSC035G02	0.388077	9.625e-05	0.000513889	C <= MG	0.000317353	0.117647	0	0.00154	0	0	0	0	0	0	0	0	0	0	0	0	0	0	0.00062	0	0.0011	0.00753	0	0	0	0	0	0	0	0	0	0	0	0	0	0
s__Eubacterium_sulci	0.391669	0.0002725	0.00167889	C <= MG	0.00101706	0.176471	0	0.00148	0	0	0	0	0	0	0	0	0	0	0	0	0.00288	0	0	0	0.00646	0.01723	0	0	0	0	0	0.00503	0	0	0	0	0	0	0	0.0015
s__Alistipes_finegoldii	0.391698	0.132763	1.05223	C <= MG	0.619539	0.529412	0	0	1.44017	0	0	0.00309	0.00171	0.00179	0.43579	0	0	0.03172	0	0.2048	0.00513	0	0.50586	2.1477	0	0.01628	0	0	4.51246	0	0	0	0.00085	0	10.9418	0.02886	0.32583	0	0.01775	0.44274
s__Tyzzerella_nexilis	0.421005	0.000168125	0.00132833	C <= MG	0.000782353	0.176471	0.00173	0	0	0	0.00096	0	0	0	0	0	0	0	0	0	0	0	0	0	0	0.00053	0.00448	0.00791	0	0.01099	0	0	0	0	0	0	0	0	0	0
s__Clostridium_citroniae	0.429697	0.0130906	0.0178606	C <= MG	0.0156159	0.676471	0.00749	0	0.04849	0.00326	0.00792	0	0	0.00284	0.00996	0	0	0.00667	0.10717	0.00537	0.00228	0.008	0	0.01831	0.00071	0.00734	0	0.08139	0.01369	0	0	0.06406	0.0169	0.00936	0.02075	0	0.00618	0.02689	0.05591	0
s__Eubacterium_sp_CAG_38	0.433248	0.213876	0.479519	C <= MG	0.354511	0.529412	0.0274	0	0	0.12547	0	0.09745	0.55197	0.66138	0	0	0.09533	0	0	0.08829	1.77473	0	0.16553	0.17422	0	2.32096	0	1.229	0.1278	3.50274	0	0	0.49171	0	0.05372	0	0.25672	0.30895	0	0
s__Bacteroides_plebeius	0.445254	4.56137	7.45039	C <= MG	6.09085	0.617647	0.00083	0	0	4.22402	0	3.4307	4.35142	0	22.7026	0	7.61157	0.11408	0	24.4083	6.1384	0	33.2315	0	6.62383	17.6493	0	10.2051	4.7392	0.00099	0	7.3453	0.00239	0	0.00052	0.37718	22.9568	0	0	30.9748
s__Eubacterium_sp_CAG_180	0.451004	0.373251	0.456342	C <= MG	0.41724	0.411765	0.03317	0	0	3.37795	0.01443	0	2.51048	0	0	0	0	0.03106	0.00492	0	0	0	0	1.69701	0	0	0	1.09065	3.65969	0	0	0.31447	0	0	0.27011	0.11039	0.99155	0.08029	0	0
s__Prevotella_sp_CAG_279	0.451591	0.141738	0.490377	C <= MG	0.326311	0.176471	0	0	0	0	0	0	0.26545	0	0	0	2.00236	0	0	0	0	0	1.62242	0	0	0	0	0	0	0	0	0	0	0	0	0.34856	6.00017	0	0.85563	0
s__Dialister_pneumosintes	0.461615	0.00306437	0.000946111	MG <= C	0.00194294	0.0882353	0	0	0	0	0.03164	0	0	0.01739	0	0	0	0	0	0	0	0	0	0	0	0	0	0	0.01703	0	0	0	0	0	0	0	0	0	0	0
s__Lachnospiraceae_bacterium_oral_taxon_096	0.461615	0.0006975	2.05556e-05	MG <= C	0.000339118	0.0882353	0	0	0	0	0	0	0	0	0	0.00449	0	0	0	0	0.00667	0	0	0	0	0	0	0	0	0	0	0.00037	0	0	0	0	0	0	0	0
s__Ruminococcus_lactaris	0.467532	0.0392163	0.0612406	MG <= C	0.0508762	0.323529	0	0	0	0.1426	0	0	0.13275	0.13422	0	0	0	0.07656	0	0.11197	0.02936	0	0.12202	0.08295	0	0	0	0	0.00143	0	0	0	0.89002	0	0	0	0.00591	0	0	0
s__Odoribacter_splanchnicus	0.474375	0.348938	0.345456	MG <= C	0.347094	0.588235	0.47526	0	0.14822	0	0.26071	0.28774	0.56743	0.15971	0.62105	0	1.15906	0.10751	0	1.56171	0.2346	0	0.14189	1.82838	0	0.01557	0	0	1.00345	0	1.00379	0	0.7863	0	0	0.14309	0.79385	0	0.50188	0
s__Enterobacter_cloacae_complex	0.486486	0.00259063	0.184117	C <= MG	0.0986926	0.235294	0	0	0	0	0	0	0.00186	0.00276	0	0	0	0.03683	0	0	0	0	0	0	0	0	0.74769	0.00596	0	0	0.01136	0	0.00047	0	0	0	0	2.54862	0	0
s__Ruminococcus_sp_CAG_403	0.505362	0.00945375	0.00357611	MG <= C	0.00634206	0.0882353	0	0	0	0	0	0	0.00074	0	0	0	0.15052	0	0	0	0	0	0	0	0	0	0	0	0	0	0	0	0	0	0	0	0.06437	0	0	0
s__Aggregatibacter_segnis	0.505362	0.00077375	0.000179444	MG <= C	0.000459118	0.0882353	0	0	0	0	0	0	0.00128	0	0	0.0111	0	0	0	0	0	0	0	0	0	0	0	0	0	0	0	0	0	0	0	0	0.00323	0	0	0
s__Lactococcus_lactis	0.505362	0.000380625	0.000232222	MG <= C	0.000302059	0.0882353	0	0	0	0	0	0	0.00183	0	0	0	0	0.00426	0	0	0	0	0	0	0	0	0	0	0	0	0	0	0	0.00418	0	0	0	0	0	0
s__Haemophilus_sp_HMSC71H05	0.51638	0.00411062	0.00637056	C <= MG	0.00530706	0.176471	0	0	0.06168	0	0	0	0	0	0	0.00409	0	0	0	0	0	0	0	0	0	0.09575	0	0	0	0.01405	0	0	0.00221	0.00266	0	0	0	0	0	0
s__Megasphaera_elsdenii	0.51961	0.140197	0.0229861	MG <= C	0.0781441	0.147059	0	0	0	0	0	1.85884	0.1196	0	0	0	0.26471	0	0	0	0	0	0	0	0	0	0	0	0.40716	0	0	0	0	0	0	0	0	0	0.00659	0
s__Streptococcus_thermophilus	0.51961	0.0021325	0.00041	MG <= C	0.00122059	0.147059	0	0	0	0.02736	0	0	0	0.00111	0	0	0	0	0.00565	0	0	0	0	0	0	0.00637	0	0	0	0	0	0	0	0	0.00101	0	0	0	0	0
s__Erysipelatoclostridium_ramosum	0.534456	0.00954312	0.02036	C <= MG	0.0152697	0.294118	0	0.12454	0.0049	0	0	0	0	0.01624	0	0	0	0	0.00701	0	0	0	0	0	0.27935	0	0.03064	0.02508	0	0.01053	0	0	0	0	0	0	0	0	0.00157	0.01931
s__Firmicutes_bacterium_CAG_170	0.541687	0.126465	0.00544611	MG <= C	0.0623962	0.205882	0	0	0	0.00853	0	0.00268	1.61836	0	0	0	0.39387	0	0	0	0	0	0	0	0	0.00517	0	0	0.04741	0	0	0	0	0	0	0	0	0.04545	0	0
s__Eubacterium_sp_CAG_274	0.542857	0.111459	0.0770339	C <= MG	0.0932341	0.5	0	0	0	0	0	0	0.00135	0	0.05605	0	0.05771	0.01031	0.02929	0.13534	0	1.4933	0.56662	0.12786	0.00032	0.25203	0	0	0	0.01052	0	0.03338	0	0	0.25194	0.0006	0.02393	0.11941	0	0
s__Parabacteroides_merdae	0.543373	0.572386	0.877723	C <= MG	0.734035	0.764706	0.59147	0.11064	0	0	0.83217	0.44319	0.13706	2.35564	1.47398	0	1.1407	0.61665	0	0.26986	0.65089	0.53593	0.74232	0.66054	0.23532	0.15738	0	3.67306	2.14307	0	0.31445	0.3563	0	2.82199	1.91542	0.10054	0.83914	0	1.05123	0.78825
s__Paraprevotella_xylaniphila	0.546428	0.0314069	0.0468128	MG <= C	0.0395629	0.235294	0	0	0	0	0	0.14517	0.11882	0	0	0	0.07292	0.02473	0	0	0.14087	0	0.17021	0	0	0	0	0	0.19623	0	0	0	0	0	0	0	0.47619	0	0	0
s__Asaccharobacter_celatus	0.54853	0.00044125	0.00139	MG <= C	0.000943529	0.264706	0	0	0	0	0	0.00013	0	0.0006	0	0	0	0.00093	0	0	0.00296	0.00244	0	0	0	0	0	0	0.0014	0	0	0.02338	8e-05	0	0	0	0.00016	0	0	0
s__Bacteroides_faecis	0.5512	0.0377787	0.101697	MG <= C	0.0716179	0.0882353	0	0	0	0.11259	0	0	0	0.49187	0	0	0	0	0	0	0	0	0	0	0	0	0	1.83055	0	0	0	0	0	0	0	0	0	0	0	0
s__Prevotella_bivia	0.5512	0.00183187	0.0176528	MG <= C	0.0102076	0.0882353	0	0	0	0	0	0	0	0	0	0.01326	0	0	0	0.01605	0	0	0	0	0	0	0	0	0.31775	0	0	0	0	0	0	0	0	0	0	0
s__Enterobacter_mori	0.5512	0.00300625	0.0149578	MG <= C	0.00933353	0.0882353	0	0	0	0	0	0	0	0	0	0	0.02122	0	0	0	0	0.02688	0	0	0	0	0	0	0	0	0	0	0	0	0	0	0	0.26924	0	0
s__Oxalobacter_formigenes	0.5512	0.00139562	0.001445	MG <= C	0.00142176	0.0882353	0	0	0	0.0141	0	0	0	0	0.00823	0	0	0	0	0	0	0	0	0	0	0	0	0	0	0	0	0	0.02601	0	0	0	0	0	0	0
s__Ruminococcaceae_bacterium_D16	0.5512	0.00026625	0.000923889	MG <= C	0.000614412	0.0882353	0	0	0	0	0	0	0	0	0	0	0	0	0.0033	0	0	0.00096	0	0	0	0	0	0	0	0	0	0.01663	0	0	0	0	0	0	0	0
s__Victivallis_vadensis	0.556565	0.00594375	0.0269006	MG <= C	0.0170385	0.147059	0	0	0	0	0	0.00593	0.0058	0	0	0	0.08337	0	0	0	0	0	0	0	0	0	0	0	0.48144	0	0	0	0.00277	0	0	0	0	0	0	0
s__Clostridium_sp_CAG_253	0.556565	0.0096875	0.0197172	MG <= C	0.0149974	0.147059	0	0	0	0	0	0	0.07911	0	0.03286	0	0	0	0	0.04303	0	0	0	0	0	0	0	0	0	0	0	0	0	0	0	0	0.00028	0.35463	0	0
s__Leuconostoc_garlicum	0.556565	0.001255	0.000514444	MG <= C	0.000862941	0.147059	0	0.00394	0	0	0	0	0	0	0	0	0	9e-05	0	0	0	0.01605	0	0.00814	0	0	0	0	0	0	0	0	0	0.00112	0	0	0	0	0	0
s__Ruthenibacterium_lactatiformans	0.556869	0.05596	0.134156	C <= MG	0.0973576	0.852941	0.01705	0	0.00438	0.00737	0.08901	0.00323	0.00021	0.01671	0.08528	0	0.03516	0.00098	0.55821	0.00492	0.02169	0.05116	0.00847	0	0.00323	0.00227	0.14645	0.72042	0.05842	0.81118	0	0.07425	0.16047	0.07274	0.02555	0	0.00631	0.32151	0.00254	0.00099
s__Coprococcus_catus	0.565565	0.0626925	0.0478039	MG <= C	0.0548103	0.735294	0.01869	0	0.00553	0.05614	0.01198	0.00602	0.08266	0.18773	0	0.27665	0.00685	0.03709	0	0.21479	0.04691	0.05204	0.21503	0.07486	0.02394	0	0	0	0.06251	0	0.03715	0.02283	0.02825	0	0.13452	0.00308	0.01725	0.19525	0.0458	0
s__Megasphaera_micronuciformis	0.577714	0.00389312	0.0336617	C <= MG	0.0196529	0.235294	0	0.04545	0	0	0	0	0	0.01461	0	0.00223	0	0	0	0	0	0	0	0	0	0.00057	0	0.00648	0	0.53237	0.00023	0	0	0.06626	0	0	0	0	0	0
s__Coprobacter_secundus	0.577714	0.00958063	0.0107494	C <= MG	0.0101994	0.235294	0	0	0	0	0	0.00084	0	0.11115	0	0	0.0413	0	0	0	0	0	0	0	0.00097	0	0	0	0.0379	0	0.06633	0	0	0	0	0	0.0117	0	0.07659	0
s__Ruminococcus_gnavus	0.582098	0.564283	0.901738	MG <= C	0.742936	0.617647	0.1905	2.9796	1.73127	0	1.96859	0	0.21501	0.03147	0.03273	0.08479	0	0	0.38568	0	1.12238	0.2865	0.05969	0	0	0.08573	1.02676	0.72691	0	0.57622	0.62327	0	0.03195	0.09479	0	0	0	0	10.7163	2.28964
s__Intestinimonas_butyriciproducens	0.592281	0.00400125	0.0181483	C <= MG	0.0114909	0.294118	0	0	0.00705	0	0.0012	0	0	0	0.0299	0	0	0	0.02587	0	0	0	0	0	0	0.00267	0	0.22499	0	0	0	0	0.06125	0	0.01963	0	0.00108	0.01705	0	0
s__Bacteroides_uniformis	0.592675	8.29001	6.87004	MG <= C	7.53826	0.911765	4.79597	2.96462	27.2221	0.46849	9.11277	0.68874	0.14312	2.51777	24.3889	0.07001	5.59843	1.13974	29.6394	6.20469	4.97067	12.7148	2.17783	26.4021	0.05534	2.79524	0	19.6942	9.21065	7.38962	5.52492	9.90476	20.6442	0.7466	0	0.13043	7.15325	0	9.86528	1.96636
s__Eisenbergiella_tayi	0.594757	0.00176312	0.00147556	MG <= C	0.00161088	0.147059	0	0	0	0.00211	0.00195	0	0	0	0	0	0.02415	0	0	0	0	0	0	0	0	0	0	0.02199	0	0	0	0	0	0	0	0	0	0.00457	0	0
s__Bacteroides_vulgatus	0.597321	22.0533	14.0268	MG <= C	17.804	1	10.9014	79.7666	36.2453	10.2921	53.6469	1.05476	3.27071	5.82532	9.2595	35.0962	0.09854	2.68697	3.43738	0.82359	58.6097	41.8383	5.09705	12.9322	2.9574	9.20633	50.8017	16.1921	5.3952	29.269	33.2785	21.5927	0.00882	7.0846	7.92391	0.6346	4.15741	33.8434	2.48469	9.62229
s__Monoglobus_pectinilyticus	0.598992	0.000215	0.0436028	C <= MG	0.023185	0.0882353	0	0	0	0	0	0	0	0	0	0	0	0	0	0	0	0.00344	0	0	0	0	0	0	0	0	0	0	0	0	0.10978	0	0	0.67507	0	0
s__Blautia_hansenii	0.598992	0.00044	0.0117228	C <= MG	0.00641324	0.0882353	0	0	0	0	0	0	0	0	0	0	0	0	0.00704	0	0	0	0	0	0	0.02084	0	0	0	0.19017	0	0	0	0	0	0	0	0	0	0
s__Lactobacillus_gasseri	0.598992	0.00136375	0.0103617	C <= MG	0.00612735	0.0882353	0	0	0	0	0	0	0	0.02182	0	0	0	0	0	0	0	0	0	0	0	0	0	0.12335	0.06316	0	0	0	0	0	0	0	0	0	0	0
s__Solobacterium_moorei	0.598992	1e-05	0.00474611	C <= MG	0.00251735	0.0882353	0	0.00016	0	0	0	0	0	0	0	0	0	0	0	0	0	0	0	0	0	0.04043	0	0	0.045	0	0	0	0	0	0	0	0	0	0	0
s__Alistipes_onderdonkii	0.598992	9.1875e-05	0.00177611	C <= MG	0.000983529	0.0882353	0	0	0	0	0	0.00147	0	0	0	0	0	0	0	0	0	0	0	0	0	0	0	0	0	0	0	0	0	0	0	0	0.02934	0	0.00263	0
s__Citrobacter_portucalensis	0.598992	0.000340625	0.000669444	C <= MG	0.000514706	0.0882353	0	0	0	0	0	0	0	0.00545	0	0	0	0	0	0	0	0	0	0	0	0	0	0	0	0	0.00572	0	0	0	0	0	0.00633	0	0	0
s__Enterococcus_faecalis	0.598992	0.000230625	0.000584444	C <= MG	0.000417941	0.0882353	0	0	0	0	0	0	0	0.00369	0	0	0	0	0	0	0	0	0	0	0	0	0	0.00586	0	0	0	0	0	0	0	0	0	0	0	0.00466
s__Bacteroides_faecichinchillae	0.598992	1.4375e-05	0.000251667	C <= MG	0.00014	0.0882353	0	0	0	0	0	0.00023	0	0	0	0	0	0	0	0	0	0	0	0	0	0	0	0	0.00383	0	0	0	0	0	0	0	0.0007	0	0	0
s__Bifidobacterium_adolescentis	0.601795	0.384218	0.419113	C <= MG	0.402692	0.411765	0	0	0	0.02141	0	0.12156	0	0.11842	5.48608	0	0.3716	0.02842	0	0	0	0	0	0	0.28987	0	0	2.32598	0.03954	2.9016	0	1.32059	0.02089	0.59733	0	0	0.04823	0	0	0
s__Bacteroides_coprocola	0.608216	0.126999	0.685421	C <= MG	0.422634	0.205882	0	0	0	0	0	0.88142	0	1.11608	0	0	0	0.03448	0	0	0	0	0	0	1.31968	0	0	5.17605	0	0	0	0	0	1.8534	0	0	3.98845	0	0	0
s__Lactobacillus_crispatus	0.608216	0.000905625	0.004875	MG <= C	0.00300706	0.205882	0	0.00302	0	0	0	0	0	0	0.0002	0	0	0	0.00925	0	0.00202	0	0	0	0	0.00023	0	0.08511	0.00241	0	0	0	0	0	0	0	0	0	0	0
s__Klebsiella_quasipneumoniae	0.609295	0.00788625	0.511398	C <= MG	0.274451	0.264706	0	0.00645	0	0	0.10309	0	0	0.01507	0	0	0	0.00157	0	0	0	0	0	0	0	0	0	0	0.10929	7.91095	0.02754	0	0	1.11698	0	0	0	0	0	0.04041
s__Turicibacter_sanguinis	0.609295	0.0216225	0.0251239	MG <= C	0.0234762	0.264706	0	0	0	0.00567	0	0	0.00456	0	0	0.25026	0.03786	0	0	0	0	0.04761	0	0.01176	0	0.28911	0	0	0	0	0	0	0.14818	0	0	0	0	0.00318	0	0
s__Clostridium_asparagiforme	0.609295	0.00176625	0.00678778	C <= MG	0.00442471	0.264706	0.00811	0	0	0	0.01617	0	0	0	0	0	0	0	0	0	0.00204	0.00194	0	0	0	0	0	0	0	0	0	0.00281	0.0204	0.05945	0.01619	0	0	0.02333	0	0
s__Eubacterium_eligens	0.612347	0.404488	0.910348	C <= MG	0.672296	0.705882	0.29166	0	0.02498	1.25543	0	0.03648	2.82749	0.03543	0.16407	0.57404	0.02169	0.02809	0	0.29212	0.92033	0	0.92554	0	0.63983	0	0	3.31476	2.45083	0.56012	0	6.083	0.19406	0.45045	0.52916	0.01232	0.1482	1.07799	0	0
s__Roseburia_inulinivorans	0.61592	1.17304	1.33108	MG <= C	1.25671	0.823529	0.0718	0	0.19559	0.70605	0.01412	0.51507	1.66974	0.25737	0	1.16752	0.45096	0.32118	0.00036	3.17431	0.17388	10.0506	4.20692	0.1208	0.57408	14.1925	0	0.24055	0.33326	0	0	1.00586	1.47645	0.03663	1.34525	0.04588	0.18176	0.0004	0.19907	0
s__Veillonella_infantium	0.618581	0.0262887	0.0127011	MG <= C	0.0190953	0.5	0	0.22695	0.02885	0.02357	0	0	0.00126	0.11534	0.00031	0.01495	0	0	0	0.00904	0	0.00035	0.0004	0	0.00859	0.05941	0.04884	0.03182	0.00262	0.07354	0	0	0	0.0034	0	0	0	0	0	0
s__Prevotella_disiens	0.634103	0.00201375	0.00869667	MG <= C	0.00555176	0.147059	0	0	0	0	0	0	0	0.00719	0	0.00657	0	0	0	0.01846	0	0	0	0	0	0	0	0	0.14359	0	0	0	0	0	0	0	0	0	0.01295	0
s__Blautia_sp_CAG_257	0.634103	0.00134375	0.00136667	MG <= C	0.00135588	0.147059	0	0	0.00264	0	0.00216	0	0	0	0	0	0	0	0.0167	0	0	0	0	0	0	0	0	0.02186	0	0	0	0	0	0	0	0	0	0	0	0.00274
s__Bifidobacterium_pseudocatenulatum	0.635624	0.904153	0.20933	C <= MG	0.536306	0.676471	0	0.60188	0.06757	0	0	0	0.03117	0.18897	0.71764	12.4908	0	0	0	0.14659	0.02207	0.19978	0.01284	0	0.20015	1.93784	0.00291	0.17467	0	0	0.12022	0.12317	0.01417	0.07454	0.18411	0	0.01582	0.62724	0.21997	0.06029
s__Clostridium_bolteae	0.635624	0.158212	0.540184	C <= MG	0.360432	0.676471	0.18517	0.00549	0.06432	0.00184	2.01706	0	0	0	0.01479	0	0	0	0.09938	0.00291	0.13609	0.00434	0.00517	0.01348	0.00021	0.0392	8.4076	0.02004	0	0.25593	0.03186	0.01177	0.0205	0.01148	0.00303	0	0	0	0	0.90304
s__Roseburia_hominis	0.638266	0.138887	0.227031	C <= MG	0.185551	0.735294	1.0958	0	0	0.34387	0	0.10385	0.02726	0.03005	0.10655	0	0.25689	0.01133	0.01647	0.01868	0.04775	0.16369	0.00336	1.12759	0.02199	0	0	0	0.6884	0.02853	0	0.37008	0.20174	0.22279	0.1372	0.01404	0.39702	0.77358	0.10023	0
s__Prevotella_stercorea	0.642791	0.389418	3.60269	C <= MG	2.09056	0.205882	0	0	0	0	0	0	0.02854	0	0	0.02867	0	6.17348	0	0	0	0	0	0	0	0	0	0.29869	0	0	0	0	0	0	31.9386	10.8389	21.7722	0	0	0
s__Peptostreptococcus_stomatis	0.648579	5.9375e-05	0.000647222	C <= MG	0.000370588	0.0882353	0	0	0	0	0	0	0	0	0	0	0	0	0	0	0.00095	0	0	0	0.00039	0.01126	0	0	0	0	0	0	0	0	0	0	0	0	0	0
s__Propionibacterium_acidifaciens	0.648579	0.00027	0.000447222	C <= MG	0.000363824	0.0882353	0	0	0	0	0	0	0	0	0	0	0	0	0.00432	0	0	0	0	0	0	0	0	0	0	0.00791	0	0.00014	0	0	0	0	0	0	0	0
s__Bacteroides_cellulosilyticus	0.656671	0.0535156	0.376656	MG <= C	0.22459	0.411765	0.00199	0	0.35963	0	0.01424	0.00504	0.00281	0	0	0	0	0.00027	0	0.45705	0.01522	0	0.04546	0	0	0.00547	0	0	0.02774	0	0	0	0.0435	0	6.51318	0	0.14445	0	0	0
s__Ruminococcus_torques	0.663345	0.224947	0.268701	MG <= C	0.248111	0.735294	0	0	0.36163	0.09422	0	0.02803	0.83273	0.32803	0.0113	0.73877	0.12012	0.14516	0	0.39588	0.03191	0.51138	2.30625	0.00403	0.5421	0	0	0	0.04189	1.03968	0.39298	0.18603	0.06916	0.07715	0.03607	0.05388	0.05105	0.03634	0	0
s__Parabacteroides_distasonis	0.666161	1.10846	2.36197	C <= MG	1.77208	0.911765	1.73366	0	1.49276	0.68093	3.71248	0.21466	0.30274	0.26601	0.67264	0.01372	1.18373	0.17834	2.46925	1.58586	1.35392	1.87465	0.43786	1.47487	0.15624	0.31587	13.8112	0	0.82789	0.01799	4.49575	1.64424	1.19414	1.47061	0	0.26747	1.15904	3.30868	2.76209	9.17155
s__Flavonifractor_plautii	0.670233	0.202871	0.313306	C <= MG	0.261336	0.970588	0.027	0.64584	0.09623	0.0838	0.4104	0.01441	0.00398	0.02311	0.36773	0.06619	0.08801	0.00459	1.19578	0.05127	0.06845	0.09915	0.81834	0.1253	0.00846	0.06305	0.29386	0.58416	0.00452	2.10681	0.01384	0.4014	0.25125	0.30218	0.06905	0	0.05655	0.05184	0.42865	0.06024
s__Firmicutes_bacterium_CAG_110	0.672881	0.141058	0.264087	MG <= C	0.206191	0.264706	0	0	0	0.00301	0	0.16207	0.23577	0	0	0	1.85102	0.00506	0	0	0	0	0	0	0	0	0	0	0.14124	0	0	0	0.04873	0	0.29154	0	4.27205	0	0	0
s__Dorea_longicatena	0.678031	0.212786	0.166694	MG <= C	0.188385	0.823529	0	0	0.17964	0.15188	0.06629	0.19751	0.67834	0.59869	0.01584	0.94731	0.11176	0.10629	0	0.13892	0.17978	0.03233	0.40479	0.0922	0.28806	0.16013	0	0.00304	0.03942	0	0.13891	0.14719	0.04001	0.02977	1.12395	0.01876	0.1634	0.11636	0.23451	0
s__Bifidobacterium_bifidum	0.678157	0.0088725	0.0294922	C <= MG	0.0197888	0.205882	0	0	0	0.00431	0	0.04624	0	0	0	0	0.09141	0	0	0	0	0	0	0	0.10847	0	0	0	0	0.1632	0	0.21718	0	0.04201	0	0	0	0	0	0
s__Intestinibacter_bartlettii	0.678189	0.0659694	0.011475	C <= MG	0.0371194	0.558824	0	0.00117	0	0.0249	0.00054	0	0.01087	0.03025	0.00055	0.9815	0	0	0.00404	0	0	0.00169	0	0	0.03669	0.00691	0.01698	0.05614	0.007	0.04342	0	0	0.0034	0.00306	0	0	0	0.0323	0	0.00065
s__Veillonella_sp_T11011_6	0.690141	0.0156906	0.00363278	MG <= C	0.00930706	0.441176	0	0.12952	0.03612	0	0	0	0.00566	0.0597	0	0.01532	0	0	0	0.00434	0	0.00039	0.0075	0	0.00379	0.03198	0.00488	0.00041	0.00345	0.01298	0	0.0004	0	0	0	0	0	0	0	0
s__Veillonella_rogosae	0.693324	0.00275938	0.000708333	MG <= C	0.00167353	0.235294	0.00098	0	0	0.02893	0	0	0	0.0094	0	0.00484	0	0	0	0	0	0	0	0	0.00051	0.00907	0.00261	0	0	0	0	0	0.00056	0	0	0	0	0	0	0
s__Romboutsia_ilealis	0.693324	0.00105	0.000119444	MG <= C	0.000557353	0.235294	0	0	0	0	0	0	0.00677	0.00016	0	0.00424	0	0	0	0	0.00563	0	0	0	0.00015	0.00158	0	0	0	0	0	0	0.00019	0	0.00023	0	0	0	0	0
s__Bacteroides_caccae	0.697934	1.00053	1.3026	MG <= C	1.16045	0.647059	0.88968	0	6.25399	0.18166	0	0.24975	0.57101	1.33165	3.22552	0	0.44592	0.18035	0	0.55046	2.1285	0	0.47097	8.23828	0.12381	0.08354	0	1.96929	3.49355	0	0	4.46885	0	0.4964	0	0.01173	0.40829	0	3.68213	0
s__Haemophilus_sputorum	0.699776	0.00352	0.00309778	C <= MG	0.00329647	0.0882353	0	0	0	0	0	0	0.05632	0	0	0	0	0	0	0	0	0	0	0	0.00678	0.04898	0	0	0	0	0	0	0	0	0	0	0	0	0	0
s__Slackia_isoflavoniconvertens	0.699776	0.00354938	0.000359444	C <= MG	0.00186059	0.0882353	0	0	0	0	0	0	0.05679	0	0	0	0	0	0	0	0	0	0	0	0	0	0	0	0.00402	0	0	0	0	0	0	0	0	0	0.00245	0
s__Megamonas_hypermegale	0.715737	0.0615475	0.0826844	C <= MG	0.0727376	0.294118	0	0	0	0	0	0	0	0.01202	0	0	0.18847	0.30924	0	0.47503	0	0	0.89207	0	0	0	0	0.00892	0	0.14706	0	0.07835	0	0	0	0	0.16422	0	0.1977	0
s__Clostridium_disporicum	0.715881	0.00560125	0.0153539	C <= MG	0.0107644	0.147059	0	0	0	0	0	0	0	0	0	0.04989	0	0	0	0	0.03973	0	0	0	0	0.14716	0	0	0	0	0	0	0.12805	0	0	0	0	0.00116	0	0
s__Prevotella_corporis	0.715881	0.000965625	0.00555	C <= MG	0.00339265	0.147059	0	0	0	0	0	0	0	0	0.00731	0.00814	0	0	0	0	0	0	0	0	0	0	0	0	0.04501	0.00564	0.04925	0	0	0	0	0	0	0	0	0
s__Coprobacillus_cateniformis	0.715881	0.00117875	0.00302667	C <= MG	0.00215706	0.147059	0	0	0	0.01761	0	0	0	0.00125	0	0	0	0	0	0	0	0	0	0.00257	0	0	0	0	0.00267	0.04924	0	0	0	0	0	0	0	0	0	0
s__Oribacterium_parvum	0.715881	6.5e-05	0.000603333	C <= MG	0.00035	0.147059	0	0.00066	0	0	0	0	0	0	0	0	0	0	0	0	0.00038	0	0	0	0	0.00024	0	0	0	0	0.00534	0	0	0	0	0.00528	0	0	0	0
s__Lactobacillus_rogosae	0.724185	0.00369625	0.0540583	MG <= C	0.0303585	0.323529	0.00036	0	0	0.00363	0	0.00101	0.02496	0	0	0	0	0.01028	0	0	0	0.0189	0	0	0	0.91719	0	0	0.00323	0	0.00044	0.02339	0	0	0.0288	0	0	0	0	0
s__Clostridium_clostridioforme	0.731793	0.0605275	0.0321328	MG <= C	0.045495	0.294118	0.01797	0	0.02946	0	0.06682	0	0	0	0.01221	0	0	0	0.84198	0	0	0	0	0.01457	0	0	0	0.15251	0	0	0	0	0.00236	0	0	0	0	0.00814	0	0.40081
s__Hungatella_hathewayi	0.737341	0.00380313	0.0357111	C <= MG	0.0206956	0.382353	0.00052	0.02806	0	0.00621	0	0	0	0	0.00169	0	0	0	0.01385	0.01052	0	0	0	0.0002	0	0	0.29646	0.05209	0	0.26312	0.00564	0	0	0.01864	0	0	0	0.00665	0	0
s__Clostridium_leptum	0.746548	0.013045	0.0171028	C <= MG	0.0151932	0.352941	0	0	0	0.10162	0	0	0.00117	0	0	0	0	0	0.09843	0.00524	0	0.00226	0	0	0	0	0	0	0.00448	0	0	0.02894	0.26536	0.00282	0.0009	0	0.00313	0.00222	0	0
s__Megamonas_funiformis	0.755529	0.219449	0.541541	C <= MG	0.389968	0.323529	0	0	0	0	0	0	0	0.00355	0	0.00436	1.99106	0.46583	0	1.04639	0	0	4.68935	0	0	0	0	0.02046	0	1.38972	0	0.06437	0	0	0	0	0.24516	0	3.33867	0
s__Bifidobacterium_dentium	0.755529	0.02606	0.103101	C <= MG	0.0668462	0.323529	0	0	0	0.10333	0	0	0.00191	0.29771	0	0.0031	0	0	0	0.01091	0	0	0	0	0	0	0	0.04133	1.41519	0.37874	0	0	0	0.01352	0	0.0038	0.00323	0	0	0
s__Lactobacillus_ruminis	0.758102	0.0276675	0.02523	C <= MG	0.0263771	0.147059	0	0	0	0	0	0.33464	0	0	0	0	0.10804	0	0	0	0	0	0	0	0	0	0	0	0.12927	0	0	0.14783	0	0.17704	0	0	0	0	0	0
s__Firmicutes_bacterium_CAG_95	0.758102	0.00637875	0.00459222	C <= MG	0.00543294	0.147059	0	0	0	0	0	0	0.10142	0	0	0	0.00064	0	0	0	0	0	0	0	0	0	0	0	0.01203	0	0	0	0	0	0.02252	0	0.04811	0	0	0
s__Akkermansia_muciniphila	0.786719	0.0399906	0.346465	C <= MG	0.202242	0.411765	0	0	0	0.0029	0	0.08589	0	0	0.50017	0	0.00929	0.00797	0.02719	0	0	0.00644	0	0	0	0	0.57641	0	0	0	0	0.66515	0	2.46265	1.72005	0	0.00158	0.79505	0	0.01548
s__Clostridium_sp_CAG_58	0.786719	0.0296313	0.033725	MG <= C	0.0317985	0.411765	0	0	0.07257	0.10206	0.20667	0	0.02439	0.05335	0	0	0.00759	0	0	0	0.00747	0	0	0	0.0092	0	0	0.23152	0.00097	0	0	0.12351	0.18684	0.04933	0	0.00568	0	0	0	0
s__Rothia_mucilaginosa	0.789712	0.00040625	0.00641056	C <= MG	0.003585	0.264706	0	0	0.00481	0.00069	0	0	0.00092	0	0	0	0	0	0	8e-05	0	0	0	0	0.0024	0.11068	0	0	0	0	0	0.00017	0	0	0	0.00145	0	0.00069	0	0
s__Eubacterium_siraeum	0.801057	0.0157525	0.0124056	C <= MG	0.0139806	0.147059	0	0	0	0	0	0	0.18201	0	0	0	0.07003	0	0	0	0	0	0	0	0	0	0	0	0	0	0	0	0	0	0.18973	0.00207	0.0315	0	0	0
s__Weissella_cibaria	0.801057	0.00117625	0.0121906	C <= MG	0.00700735	0.147059	0	0	0	0	0	0	0	0.01237	0	0	0	0	0	0	0	0.00645	0	0	0	0.21019	0	0	0	0	0	0	0	0.00522	0	0	0	0	0	0.00402
s__Ruminococcus_bromii	0.806746	0.765519	0.992361	MG <= C	0.885612	0.705882	0	0	0	0.22034	0.44528	0.5592	0.40436	1.11598	1.49347	0.00237	0.03503	1.46231	4.88152	0.46241	0.13165	1.03439	2.27809	0	0	0.56048	0	1.55766	5.51984	0	0	2.79855	0	0.03828	2.62888	0.02489	1.20062	1.23888	0	0.01632
s__Klebsiella_variicola	0.810554	0.0261744	0.537789	MG <= C	0.297029	0.5	0	0.02209	0.00153	0	0.27685	0	0.00547	0.03522	0	0	0	0.00488	0.00273	0.03054	0	0.03948	0	0	0	0	0.01604	0	1.38163	0.35303	0.00231	0	0	7.78041	0.00337	0	0.00815	0	0	0.13527
s__Bacteroides_massiliensis	0.819391	0.160592	0.490933	MG <= C	0.335478	0.323529	0	0	0	0.84989	0	0.00344	0.27818	0.92985	0	0	0	0.50732	0	0	0.00079	0	0	4.12949	0.19392	1.38747	0	0	0	0	0	0	0	0	2.74453	0	0.38138	0	0	0
s__Holdemanella_biformis	0.824161	0.0628369	0.0792428	MG <= C	0.0715224	0.352941	0.02631	0	0	0.00935	0	0	0.19616	0	0	0	0.03312	0.00979	0	0.73066	0	0	0	0	0.02098	0	0	0	0.0169	0	0	0	0.61542	0	0	0.00462	0.64786	0	0.12059	0
s__Adlercreutzia_equolifaciens	0.830381	0.00209437	0.0053	MG <= C	0.00379147	0.294118	0	0	0	0	0	0.00276	0	0.00362	0	0	0	0.00643	0	0	0.01281	0.00789	0	0	0	0	0	0	0.00883	0	0	0.07804	0.00403	0.00106	0	0	0.00344	0	0	0
s__Fusicatenibacter_saccharivorans	0.83556	0.828502	0.304837	MG <= C	0.551267	0.823529	0	0	0.02563	0.10928	0	0.06852	0.90171	0.54233	0.37527	9.64794	0.05771	0.18174	0.05476	0.4299	0.22876	0.63248	0.23788	0.30667	0.17874	0.95333	0	0.08833	0.02619	0.26866	0	0.37293	0.06247	0.0221	0.97828	0.00352	0.41131	1.51467	0.06198	0
s__Bacteroides_dorei	0.839266	0.876848	3.52944	MG <= C	2.28116	0.5	0	0	0	0.49221	0.38348	0	1.15365	0.5142	0	0.09764	6.57375	0.04779	0	4.64325	0.1236	0	8.68781	0	0	0	0	0.40667	0.06568	0	0.07686	1.59853	23.8923	2.10728	0	0	0	0	26.6948	0
s__Bacteroides_fragilis	0.841115	0.666623	2.54093	MG <= C	1.6589	0.529412	0	5.33304	2.57417	0	0.18323	0.01819	0	0	0.53166	0.15009	0.00599	0.00129	0	0	0.0311	1.8372	0.00507	0	0	0.16837	0	0	4.83929	0.23095	4.6585	0	5.44388	0	0	0	0	0	14.5724	15.8182
s__Anaeroglobus_geminatus	0.844623	0.00549875	0.000623889	C <= MG	0.00291794	0.147059	0	0	0	0	0.08151	0	0	0	0	0	0	0	0.00647	0	0	0	0	0	0	0	0	0.00014	0	0.00824	0	0	0	0.00285	0	0	0	0	0	0
s__Eubacterium_ramulus	0.848527	0.0407069	0.0474422	C <= MG	0.0442726	0.764706	0.02291	0	0.01194	0.02144	0	0.00451	0.09823	0.17956	0.04491	0.15757	0	0.0128	0	0.03907	0.04312	0.01525	0.21284	0.01548	0.03577	0	0	0	0.08763	0.05011	0.01097	0.02103	0.03989	0.00905	0.03084	0.00294	0.02529	0.16709	0.14503	0
s__Klebsiella_pneumoniae	0.855392	0.09713	0.983401	C <= MG	0.566332	0.529412	0	0.07499	0.01257	0	1.12671	0	0.01199	0.25223	0	0	0	0.02242	0	0.0128	0.00509	0.03528	0	0	0.00889	0	0	0.00597	4.23449	6.7199	0.0448	0	0	5.84276	0.01733	0	0.27803	0	0	0.54905
s__Phascolarctobacterium_faecium	0.868193	0.217174	0.256909	MG <= C	0.23821	0.5	0.04057	0.59349	0.72616	0.63747	0.90915	0	0	0	0	0	0	0.00149	0.13327	0.03703	0.39615	0	0.82546	0	0	0	0	0.1202	0	0	0	0	0.88033	1.36584	0.74757	0	0.23921	0.20129	0	0.24446
s__Eubacterium_rectale	0.876425	1.56952	1.76834	MG <= C	1.67478	0.852941	1.99445	0	0.19826	0.36407	0.72261	1.21011	3.35009	1.72856	0.50547	11.2975	0.21946	1.8772	0.22865	0.0965	0.65945	0.65984	1.2837	0.74526	0.46669	0	0	0	1.38223	0.57155	0.02407	2.56105	2.86648	0.34309	4.38591	0.19457	4.42429	11.7573	0.82401	0
s__Veillonella_dispar	0.899506	0.044255	0.0153183	MG <= C	0.0289356	0.558824	0.00773	0.48751	0.02192	0.015	0	0.00082	0.0051	0.13621	0	0.02371	0	0	0	0.01008	0	0	0.00612	0	0.02466	0.10154	0.03934	0.02184	0.00258	0.06459	0.01235	0	0.00142	0.00129	0	0	0	0	0	0
s__Lachnospira_pectinoschiza	0.900372	0.552619	1.34312	C <= MG	0.971119	0.588235	0.56741	0	0	0.77149	0	0.48694	1.63681	0	1.85592	0	0.21241	0.2968	0.18703	0.00891	0	2.81818	3.12988	0.89159	2.44241	13.4543	0	0	0.37335	0	1.09687	0.29579	0	2.09326	0.35633	0.04235	0	0	0	0
s__Clostridium_lavalense	0.917305	0.00219	0.0121367	MG <= C	0.00745588	0.176471	0	0	0	0	0.00048	0	0	0	0.00043	0	0	0	0.03413	0	0	0	0	0.00674	0	0	0.21165	0	7e-05	0	0	0	0	0	0	0	0	0	0	0
s__Anaeromassilibacillus_sp_An250	0.917305	0.00345437	0.00522556	MG <= C	0.00439206	0.176471	0	0	0	0	0	0	0	0	0.00743	0	0.00598	0	0.04186	0	0	0	0	0	0	0	0	0.02068	0.0024	0.07098	0	0	0	0	0	0	0	0	0	0
s__Clostridium_symbiosum	0.917339	0.00896438	0.01589	C <= MG	0.0126309	0.323529	0.05565	0.00135	0	0	0	0	0	0	0.00847	0	0	0	0.06109	0	0	0.01687	0	0.04878	0	0.00461	0.12247	0.10833	0	0	0	0	0.00156	0	0	0	0	0	0	0.00027
s__Holdemania_filiformis	0.924378	0.00331	0.00305944	MG <= C	0.00317735	0.441176	0.00418	0	0.00163	0.00384	0	0	0.00129	0.00581	0.03041	0	0	0	0.00114	0	0	0.00466	0	0.00793	0.00279	0.0028	0	0	0.01086	0	0	0	0.01175	0	0	0	0	0.01116	0.00778	0
s__Desulfovibrio_piger	0.92632	0.0209812	0.0219622	MG <= C	0.0215006	0.117647	0	0	0.09777	0	0	0	0.23793	0	0	0	0	0	0	0	0	0	0	0	0	0	0	0	0.36343	0	0	0	0	0	0	0.03189	0	0	0	0
s__Klebsiella_aerogenes	0.92632	0.0056875	0.0237817	MG <= C	0.0152668	0.117647	0	0	0.0039	0	0	0	0	0	0	0	0	0	0	0	0.0871	0	0	0	0	0	0	0	0	0	0	0	0.00312	0	0	0	0	0	0	0.42495
s__Butyrivibrio_crossotus	0.93259	0.422133	0.0506256	MG <= C	0.225453	0.0588235	0	0	0	0	0	0	6.75413	0	0	0	0	0	0	0	0	0	0	0	0	0	0	0	0	0	0	0	0	0	0	0	0.91126	0	0	0
s__Lactobacillus_reuteri	0.93259	0.0109388	0.000178333	MG <= C	0.00524206	0.0588235	0	0	0	0	0	0	0	0.17502	0	0	0	0	0	0	0	0	0	0	0	0	0	0	0.00321	0	0	0	0	0	0	0	0	0	0	0
s__Streptococcus_macedonicus	0.93259	0.00619875	0.00141333	MG <= C	0.00366529	0.0588235	0	0	0	0	0	0	0	0.09918	0	0	0	0	0	0	0	0	0	0	0	0	0	0	0	0	0	0	0	0.02544	0	0	0	0	0	0
s__Lactococcus_petauri	0.93259	0.00265	0.0003	MG <= C	0.00140588	0.0588235	0	0	0	0	0	0	0	0	0	0	0	0.0424	0	0	0	0	0	0	0	0	0	0	0	0	0	0	0	0.0054	0	0	0	0	0	0
s__Lactococcus_garvieae	0.93259	0.0028375	0.000128333	MG <= C	0.00140324	0.0588235	0	0	0	0	0	0	0	0	0	0	0	0.0454	0	0	0	0	0	0	0	0	0	0	0	0	0	0	0	0.00231	0	0	0	0	0	0
s__Prevotella_timonensis	0.93259	0.00061	0.000522222	MG <= C	0.000563529	0.0588235	0	0	0	0	0	0	0	0	0	0.00976	0	0	0	0	0	0	0	0	0	0	0	0	0.0094	0	0	0	0	0	0	0	0	0	0	0
s__Leuconostoc_lactis	0.93259	0.000143125	1.77778e-05	MG <= C	7.67647e-05	0.0588235	0	0	0	0	0	0	0	0	0	0	0	0	0	0	0	0.00229	0	0.00032	0	0	0	0	0	0	0	0	0	0	0	0	0	0	0	0
s__Streptococcus_sp_F0442	0.93259	7e-05	3.94444e-05	MG <= C	5.38235e-05	0.0588235	0	0	0	0	0	0	0	0.00112	0	0	0	0	0	0	0	0	0	0	0	0.00071	0	0	0	0	0	0	0	0	0	0	0	0	0	0
s__Bacteroides_nordii	0.944519	0.00177	0.000972222	MG <= C	0.00134765	0.235294	0.00089	0	0	0	0	8e-05	0	0	0.0266	0	0	0	0	0.00075	0	0	0	0	0.00101	0.00053	0	0	0.01025	0	0	0	0.00571	0	0	0	0	0	0	0
s__Oscillibacter_sp_CAG_241	0.954583	0.0142787	0.0102589	MG <= C	0.0121506	0.441176	0.00025	0	0	0	0	0.02778	0.07683	0.00132	0.00309	0	0.10432	0.01487	0	0	0	0	0.00777	0.00215	0	0	0	0	0.00727	0	0	0	0.00067	0	0.00314	0.00277	0.06479	0.0961	0	0
s__Ruminococcus_bicirculans	0.955885	0.301422	0.398176	C <= MG	0.352645	0.5	0	0	0	0.33679	0	0.30222	0	0.53258	0.78506	0.00538	1.29499	0	0	0.04331	0	1.52242	0.11805	2.22015	0	0	0.00138	0	1.53499	0.06213	0	1.28518	0	0.69146	1.21488	0	0	0.03895	0	0
s__Collinsella_aerofaciens	0.957211	0.139141	0.336548	MG <= C	0.243651	0.588235	0	0	0.05079	0.21156	0	0.18891	0.13196	0.28362	0.84044	0	0.18836	0.0614	0	0.05262	0.2166	0	1.56761	0	0.12416	0.18354	0	0	0.50162	0	0	1.48952	1.43827	0.04055	0	0.03289	0.11284	0	0.56687	0
s__Actinomyces_sp_ICM47	0.969167	0.00118187	0.00414278	MG <= C	0.00274941	0.411765	0	0.00822	0.00145	0.00077	0.001	0.00096	0	0	0	0.00261	0	0	0.0039	0	0	0	0	0	0.00435	0.05249	0.01098	0	0	0	0	0.00313	0.00323	0	0.0003	0	0	9e-05	0	0
s__Phascolarctobacterium_succinatutens	0.975409	0.193817	0.274757	MG <= C	0.236668	0.117647	0	0	0	0	0	0	1.24008	0	0	0	1.86099	0	0	0	0	0	0	0	0	1.28516	0	0	0	0	0	0	0	0	0	0	0	0	3.66047	0
s__Paraprevotella_clara	0.975409	0.00728125	0.0163756	MG <= C	0.0120959	0.117647	0	0	0	0	0	0	0.10114	0	0	0	0	0	0	0	0.01536	0	0	0	0	0	0	0	0.0179	0	0	0	0	0	0	0	0.27686	0	0	0
s__Gemmiger_formicilis	0.986108	0.0841644	0.156803	C <= MG	0.12262	0.735294	0.15537	0	0	0.24138	0	0.1203	0.14143	0.1843	0.04872	0.07962	0.16996	0.04961	0	0.11372	0.00647	0.03575	0.09044	0.30796	0.08903	0.53946	0	0	0.10593	0	0	1.03645	0.04148	0.00774	0.12839	0.02594	0.06625	0.10666	0.27672	0
s__Dorea_formicigenerans	0.986177	0.0890263	0.0664578	MG <= C	0.0770782	0.794118	0	0	0.05796	0.05773	0	0.03996	0.35316	0.37604	0.00914	0.13727	0.06331	0.14352	0	0.06941	0.06218	0.05474	0.2007	0.06679	0.08517	0.13495	0	0	0.03055	0.11623	0.02979	0.03692	0.18571	0.00827	0.08637	0.01385	0.014	0.12666	0.06028	0
s__Bacteroides_coprophilus	1	0.215787	0.508683	MG <=> C	0.370849	0.0588235	0	0	0	0	0	3.45259	0	0	0	0	0	0	0	0	0	0	9.15629	0	0	0	0	0	0	0	0	0	0	0	0	0	0	0	0	0
s__Prevotella_sp_AM42_24	1	7.5e-06	0.604098	MG <=> C	0.31982	0.0588235	0	0	0	0	0	0	0.00012	0	0	0	0	0	0	0	0	0	0	0	0	0	0	0	0	0	0	0	0	0	0	0	0	0	10.8738	0
s__Oscillibacter_sp_57_20	1	0.258908	0.255542	C <=> MG	0.257126	0.588235	0	0	0.00632	0.50524	0	0.19362	1.62495	0.77254	0	0	0.56821	0.07055	0	0.33119	0.0699	0	0.38668	1.82229	0.08856	0.01455	0	0	0.34441	0	0	0.13856	1.23309	0	0	0.07526	0.45721	0.00012	0.03903	0
s__Firmicutes_bacterium_CAG_83	1	0.13702	0.161972	C <=> MG	0.15023	0.764706	0.0938	0	0	0.22257	0.00109	0.00892	0.05982	0.73416	0.31422	0	0.05725	0.00772	0.09284	0.4817	0.01465	0.10358	0.0582	0.68963	0.01559	0.02721	0	0	0.47787	0	0	0.3218	0.09703	0.60794	0.25004	0.05597	0.06706	0.24602	0.00113	0
s__Haemophilus_pittmaniae	1	0.00171375	0.0436917	MG <=> C	0.0239374	0.0588235	0	0	0	0	0	0	0	0.02742	0	0	0	0	0	0	0	0	0	0	0	0.78645	0	0	0	0	0	0	0	0	0	0	0	0	0	0
s__Dialister_succinatiphilus	1	0.0135669	0.0318589	MG <=> C	0.0232509	0.0588235	0	0	0	0	0	0	0	0	0	0	0	0.21707	0	0	0	0	0	0	0	0	0	0	0	0	0	0	0	0	0	0.57346	0	0	0	0
s__Enterococcus_hirae	1	0.000156875	0.0153567	MG <=> C	0.00820382	0.0588235	0	0	0	0.00251	0	0	0	0	0	0	0	0	0	0	0	0	0	0	0	0	0	0	0	0	0	0	0	0	0	0.27642	0	0	0	0
s__Sneathia_amnii	1	2.625e-05	0.00759	MG <=> C	0.00403059	0.0588235	0	0	0	0	0	0	0	0	0	0.00042	0	0	0	0	0	0	0	0	0	0	0	0	0.13662	0	0	0	0	0	0	0	0	0	0	0
s__Parabacteroides_johnsonii	1	5.875e-05	0.00503556	MG <=> C	0.00269353	0.0588235	0	0	0.00094	0	0	0	0	0	0	0	0	0	0	0	0	0	0	0	0	0.09064	0	0	0	0	0	0	0	0	0	0	0	0	0	0
s__Pyramidobacter_piscolens	1	0.00091375	0.00315611	C <=> MG	0.00210088	0.117647	0	0	0	0.00812	0	0	0	0	0.0065	0	0	0	0	0	0	0	0	0	0	0	0	0	0.01982	0	0	0	0	0	0	0	0	0.03699	0	0
s__Dorea_sp_CAG_317	1	0.000373125	0.00118333	MG <=> C	0.000802059	0.0588235	0	0	0	0	0	0	0	0	0	0	0	0	0.00597	0	0	0	0	0	0	0	0	0.0213	0	0	0	0	0	0	0	0	0	0	0	0
s__Campylobacter_hominis	1	0.0005625	0.000892222	C <=> MG	0.000737059	0.117647	0	0	0	0	0	0	0	0	0.00474	0	0.00426	0	0	0	0	0	0	0	0	0	0	0	0.00726	0	0.0088	0	0	0	0	0	0	0	0	0
s__Parvimonas_micra	1	4.3125e-05	0.00111556	MG <=> C	0.000610882	0.0588235	0	0	0	0	0	0	0	0	0	0	0	0	0	0	0.00069	0	0	0	0	0.02008	0	0	0	0	0	0	0	0	0	0	0	0	0	0
s__Collinsella_stercoris	1	0.0004225	0.000711667	C <=> MG	0.000575588	0.294118	0	0	0	0.00036	0	0.00024	0	0	0.00223	0	0	0	0.00378	0	0.00015	0	0.00664	0	0	0	0	0	0.00081	0	0	0.0019	0.00251	0	0	0	0	0	0.00095	0
s__Prevotella_buccalis	1	0.000123125	0.000515556	MG <=> C	0.000330882	0.0588235	0	0	0	0	0	0	0	0	0	0	0.00197	0	0	0	0	0	0	0	0	0	0	0	0.00928	0	0	0	0	0	0	0	0	0	0	0
s__Citrobacter_werkmanii	1	6.1875e-05	0.000267778	MG <=> C	0.000170882	0.0588235	0	0	0	0	0	0	0	0.00099	0	0	0	0	0	0	0	0	0	0	0	0	0	0.00482	0	0	0	0	0	0	0	0	0	0	0	0
s__Atopobium_rimae	1	2.5625e-05	3.55556e-05	MG <=> C	3.08824e-05	0.0588235	0	0.00041	0	0	0	0	0	0	0	0	0	0	0	0	0	0	0	0	0	0	0	0	0	0.00064	0	0	0	0	0	0	0	0	0	0
s__Anaerotignum_lactatifermentans	NaN	0	0	C <=> MG	0	0	0	0	0	0	0	0	0	0	0	0	0	0	0	0	0	0	0	0	0	0	0	0	0	0	0	0	0	0	0	0	0	0	0	0
s__Anaerotruncus_sp_CAG_528	NaN	0	0	C <=> MG	0	0	0	0	0	0	0	0	0	0	0	0	0	0	0	0	0	0	0	0	0	0	0	0	0	0	0	0	0	0	0	0	0	0	0	0
s__Bacteroides_sartorii	NaN	0	0	C <=> MG	0	0	0	0	0	0	0	0	0	0	0	0	0	0	0	0	0	0	0	0	0	0	0	0	0	0	0	0	0	0	0	0	0	0	0	0
s__Bacteroides_sp_CAG_598	NaN	0	0	C <=> MG	0	0	0	0	0	0	0	0	0	0	0	0	0	0	0	0	0	0	0	0	0	0	0	0	0	0	0	0	0	0	0	0	0	0	0	0
s__Bacteroides_sp_OM05_12	NaN	0	0	C <=> MG	0	0	0	0	0	0	0	0	0	0	0	0	0	0	0	0	0	0	0	0	0	0	0	0	0	0	0	0	0	0	0	0	0	0	0	0
s__Bifidobacterium_animalis	NaN	0	0	C <=> MG	0	0	0	0	0	0	0	0	0	0	0	0	0	0	0	0	0	0	0	0	0	0	0	0	0	0	0	0	0	0	0	0	0	0	0	0
s__Blastocystis_sp_subtype_1	NaN	0	0	C <=> MG	0	0	0	0	0	0	0	0	0	0	0	0	0	0	0	0	0	0	0	0	0	0	0	0	0	0	0	0	0	0	0	0	0	0	0	0
s__Brachyspira_sp_CAG_700	NaN	0	0	C <=> MG	0	0	0	0	0	0	0	0	0	0	0	0	0	0	0	0	0	0	0	0	0	0	0	0	0	0	0	0	0	0	0	0	0	0	0	0
s__Campylobacter_gracilis	NaN	0	0	C <=> MG	0	0	0	0	0	0	0	0	0	0	0	0	0	0	0	0	0	0	0	0	0	0	0	0	0	0	0	0	0	0	0	0	0	0	0	0
s__Christensenella_minuta	NaN	0	0	C <=> MG	0	0	0	0	0	0	0	0	0	0	0	0	0	0	0	0	0	0	0	0	0	0	0	0	0	0	0	0	0	0	0	0	0	0	0	0
s__Clostridium_baratii	NaN	0	0	C <=> MG	0	0	0	0	0	0	0	0	0	0	0	0	0	0	0	0	0	0	0	0	0	0	0	0	0	0	0	0	0	0	0	0	0	0	0	0
s__Enorma_massiliensis	NaN	0	0	C <=> MG	0	0	0	0	0	0	0	0	0	0	0	0	0	0	0	0	0	0	0	0	0	0	0	0	0	0	0	0	0	0	0	0	0	0	0	0
s__Eubacterium_limosum	NaN	0	0	C <=> MG	0	0	0	0	0	0	0	0	0	0	0	0	0	0	0	0	0	0	0	0	0	0	0	0	0	0	0	0	0	0	0	0	0	0	0	0
s__Filifactor_alocis	NaN	0	0	C <=> MG	0	0	0	0	0	0	0	0	0	0	0	0	0	0	0	0	0	0	0	0	0	0	0	0	0	0	0	0	0	0	0	0	0	0	0	0
s__Fusobacterium_necrophorum	NaN	0	0	C <=> MG	0	0	0	0	0	0	0	0	0	0	0	0	0	0	0	0	0	0	0	0	0	0	0	0	0	0	0	0	0	0	0	0	0	0	0	0
s__Fusobacterium_sp_oral_taxon_370	NaN	0	0	C <=> MG	0	0	0	0	0	0	0	0	0	0	0	0	0	0	0	0	0	0	0	0	0	0	0	0	0	0	0	0	0	0	0	0	0	0	0	0
s__Granulicatella_elegans	NaN	0	0	C <=> MG	0	0	0	0	0	0	0	0	0	0	0	0	0	0	0	0	0	0	0	0	0	0	0	0	0	0	0	0	0	0	0	0	0	0	0	0
s__Haemophilus_haemolyticus	NaN	0	0	C <=> MG	0	0	0	0	0	0	0	0	0	0	0	0	0	0	0	0	0	0	0	0	0	0	0	0	0	0	0	0	0	0	0	0	0	0	0	0
s__Harryflintia_acetispora	NaN	0	0	C <=> MG	0	0	0	0	0	0	0	0	0	0	0	0	0	0	0	0	0	0	0	0	0	0	0	0	0	0	0	0	0	0	0	0	0	0	0	0
s__Kosakonia_cowanii	NaN	0	0	C <=> MG	0	0	0	0	0	0	0	0	0	0	0	0	0	0	0	0	0	0	0	0	0	0	0	0	0	0	0	0	0	0	0	0	0	0	0	0
s__Lachnoanaerobaculum_saburreum	NaN	0	0	C <=> MG	0	0	0	0	0	0	0	0	0	0	0	0	0	0	0	0	0	0	0	0	0	0	0	0	0	0	0	0	0	0	0	0	0	0	0	0
s__Lactobacillus_curvatus	NaN	0	0	C <=> MG	0	0	0	0	0	0	0	0	0	0	0	0	0	0	0	0	0	0	0	0	0	0	0	0	0	0	0	0	0	0	0	0	0	0	0	0
s__Lactobacillus_pontis	NaN	0	0	C <=> MG	0	0	0	0	0	0	0	0	0	0	0	0	0	0	0	0	0	0	0	0	0	0	0	0	0	0	0	0	0	0	0	0	0	0	0	0
s__Lactobacillus_rhamnosus	NaN	0	0	C <=> MG	0	0	0	0	0	0	0	0	0	0	0	0	0	0	0	0	0	0	0	0	0	0	0	0	0	0	0	0	0	0	0	0	0	0	0	0
s__Lactobacillus_ultunensis	NaN	0	0	C <=> MG	0	0	0	0	0	0	0	0	0	0	0	0	0	0	0	0	0	0	0	0	0	0	0	0	0	0	0	0	0	0	0	0	0	0	0	0
s__Lautropia_mirabilis	NaN	0	0	C <=> MG	0	0	0	0	0	0	0	0	0	0	0	0	0	0	0	0	0	0	0	0	0	0	0	0	0	0	0	0	0	0	0	0	0	0	0	0
s__Leptotrichia_wadei	NaN	0	0	C <=> MG	0	0	0	0	0	0	0	0	0	0	0	0	0	0	0	0	0	0	0	0	0	0	0	0	0	0	0	0	0	0	0	0	0	0	0	0
s__Leuconostoc_pseudomesenteroides	NaN	0	0	C <=> MG	0	0	0	0	0	0	0	0	0	0	0	0	0	0	0	0	0	0	0	0	0	0	0	0	0	0	0	0	0	0	0	0	0	0	0	0
s__Neisseria_subflava	NaN	0	0	C <=> MG	0	0	0	0	0	0	0	0	0	0	0	0	0	0	0	0	0	0	0	0	0	0	0	0	0	0	0	0	0	0	0	0	0	0	0	0
s__Olsenella_scatoligenes	NaN	0	0	C <=> MG	0	0	0	0	0	0	0	0	0	0	0	0	0	0	0	0	0	0	0	0	0	0	0	0	0	0	0	0	0	0	0	0	0	0	0	0
s__Pantoea_anthophila	NaN	0	0	C <=> MG	0	0	0	0	0	0	0	0	0	0	0	0	0	0	0	0	0	0	0	0	0	0	0	0	0	0	0	0	0	0	0	0	0	0	0	0
s__Prevotella_histicola	NaN	0	0	C <=> MG	0	0	0	0	0	0	0	0	0	0	0	0	0	0	0	0	0	0	0	0	0	0	0	0	0	0	0	0	0	0	0	0	0	0	0	0
s__Prevotella_intermedia	NaN	0	0	C <=> MG	0	0	0	0	0	0	0	0	0	0	0	0	0	0	0	0	0	0	0	0	0	0	0	0	0	0	0	0	0	0	0	0	0	0	0	0
s__Prevotella_jejuni	NaN	0	0	C <=> MG	0	0	0	0	0	0	0	0	0	0	0	0	0	0	0	0	0	0	0	0	0	0	0	0	0	0	0	0	0	0	0	0	0	0	0	0
s__Prevotella_melaninogenica	NaN	0	0	C <=> MG	0	0	0	0	0	0	0	0	0	0	0	0	0	0	0	0	0	0	0	0	0	0	0	0	0	0	0	0	0	0	0	0	0	0	0	0
s__Prevotella_salivae	NaN	0	0	C <=> MG	0	0	0	0	0	0	0	0	0	0	0	0	0	0	0	0	0	0	0	0	0	0	0	0	0	0	0	0	0	0	0	0	0	0	0	0
s__Prevotella_sp_885	NaN	0	0	C <=> MG	0	0	0	0	0	0	0	0	0	0	0	0	0	0	0	0	0	0	0	0	0	0	0	0	0	0	0	0	0	0	0	0	0	0	0	0
s__Prevotella_sp_CAG_1031	NaN	0	0	C <=> MG	0	0	0	0	0	0	0	0	0	0	0	0	0	0	0	0	0	0	0	0	0	0	0	0	0	0	0	0	0	0	0	0	0	0	0	0
s__Prevotella_sp_CAG_1058	NaN	0	0	C <=> MG	0	0	0	0	0	0	0	0	0	0	0	0	0	0	0	0	0	0	0	0	0	0	0	0	0	0	0	0	0	0	0	0	0	0	0	0
s__Prevotella_sp_CAG_1185	NaN	0	0	C <=> MG	0	0	0	0	0	0	0	0	0	0	0	0	0	0	0	0	0	0	0	0	0	0	0	0	0	0	0	0	0	0	0	0	0	0	0	0
s__Prevotella_sp_CAG_485	NaN	0	0	C <=> MG	0	0	0	0	0	0	0	0	0	0	0	0	0	0	0	0	0	0	0	0	0	0	0	0	0	0	0	0	0	0	0	0	0	0	0	0
s__Pseudoflavonifractor_capillosus	NaN	0	0	C <=> MG	0	0	0	0	0	0	0	0	0	0	0	0	0	0	0	0	0	0	0	0	0	0	0	0	0	0	0	0	0	0	0	0	0	0	0	0
s__Roseburia_sp_CAG_303	NaN	0	0	C <=> MG	0	0	0	0	0	0	0	0	0	0	0	0	0	0	0	0	0	0	0	0	0	0	0	0	0	0	0	0	0	0	0	0	0	0	0	0
s__Streptococcus_pseudopneumoniae	NaN	0	0	C <=> MG	0	0	0	0	0	0	0	0	0	0	0	0	0	0	0	0	0	0	0	0	0	0	0	0	0	0	0	0	0	0	0	0	0	0	0	0

## Sheet: Table S2G. GMM(34 patients)
Table S2G. Gut metabolic modules of the gut microbiota in MG patients and controls.
ID	ano	p_value	mean_abun_C	mean_abun_MG	enrichment	mean_abun	C10	C12	C2	C14	C15	C1	C9	C11	C3	C13	C4	C16	C5	C6	C7	C8	MG10	MG11	MG13	MG14	MG16	MG17	MG18	MG19	MG1	MG20	MG23	MG24	MG2	MG3	MG5	MG7	MG8	MG9
MF0022	galacturonate degradation I	0.00417185	0.000268625	0.000231	MG < C	0.000248706	0.000264477	0.00025026	0.000313582	0.000239439	0.000275444	0.000268241	0.000262444	0.000315582	0.000167429	0.000293866	0.000245078	0.000377127	0.00026356	0.00021809	0.000261756	0.000282966	0.000226677	0.000163436	0.00026149	0.000217353	0.000316236	0.000248516	0.000207978	0.00022626	0.000216349	0.000248081	0.000227818	0.000289361	0.000203485	0.000253184	0.000208213	0.000221961	0.000227206	0.000197306
MF0089	butyrate production II	0.0106665	8.50375e-05	7.04e-05	MG < C	7.72882e-05	5.61925e-05	7.06745e-05	9.36922e-05	0.000110627	7.87241e-05	7.61912e-05	0.000103544	0.000121355	0.000100991	9.61189e-05	9.85987e-05	6.38666e-05	7.58509e-05	9.68019e-05	6.95396e-05	4.7322e-05	6.15182e-05	6.32475e-05	5.42494e-05	6.23451e-05	3.30868e-05	7.60859e-05	0.000187046	4.62369e-05	6.38462e-05	5.40082e-05	0.000120712	5.96858e-05	6.21527e-05	6.28015e-05	0.000109184	4.44236e-05	4.40577e-05	6.25886e-05
MF0023	galacturonate degradation II	0.0286258	3.46488e-06	0	MG < C	1.63053e-06	0	0	0	0	0	0	0	7.45157e-06	0	3.48286e-07	0	9.93684e-06	0	3.7658e-05	0	0	0	0	0	0	0	0	0	0	0	0	0	0	0	0	0	0	0	0
MF0081	methanol conversion	0.0286258	1.79375e-06	0	MG < C	8.44118e-07	0	0	0	5.97556e-06	0	0	4.0501e-06	0	0	4.27386e-06	1.44076e-05	0	0	0	0	0	0	0	0	0	0	0	0	0	0	0	0	0	0	0	0	0	0	0
MF0084	succinate conversion to propionate	0.0379167	2.83694e-06	1.84877e-06	MG < C	2.31379e-06	6.10141e-06	4.28304e-06	1.15237e-05	1.11712e-06	7.6623e-06	4.26251e-07	6.19725e-07	8.93652e-06	6.17629e-07	6.03299e-07	2.13489e-07	5.21198e-07	1.53893e-06	2.09969e-07	0	1.04092e-06	0	0	7.3255e-06	0	1.0676e-06	1.54944e-06	2.04089e-07	5.97595e-07	9.09659e-06	5.58218e-08	1.36055e-07	4.48202e-07	0	1.81092e-07	0	8.51248e-08	3.1976e-07	1.22353e-05
MF0074	pyruvate:formate lyase	0.00711398	0.000236875	0.000314667	C < MG	0.000278059	0.000151802	0.000214922	0.000210024	0.000195012	0.00020706	0.000144306	0.000364571	0.000227309	0.000208512	0.000334128	0.000411852	0.000213404	0.000229925	0.000297962	0.000180625	0.000197894	0.000399503	0.000226533	0.000124049	0.00030403	0.000548444	0.000244422	0.00037748	0.000309314	0.000226165	0.000235384	0.000246499	0.000291747	0.000342686	0.00022286	0.000384442	0.000284957	0.000407358	0.000489718
MF0049	threonine degradation I	0.018078	0.000204187	0.000258833	C < MG	0.000233118	0.000130328	0.000185075	0.000191109	0.000207072	0.000180951	0.000117561	0.000293298	0.000195762	0.000165987	0.000294341	0.000340093	0.00016501	0.000180704	0.000279877	0.000154503	0.000184884	0.000325307	0.000196644	0.000130641	0.000260371	0.000352456	0.000204775	0.000280935	0.000280836	0.000176557	0.000231328	0.000193609	0.000256734	0.000269837	0.000219095	0.000270866	0.000291261	0.000361117	0.00035582
MF0009	melibiose degradation	0.0272179	0.000967988	0.00111026	C < MG	0.00104331	0.000799913	0.00144687	0.000912598	0.000778909	0.000826942	0.000980128	0.000884264	0.000639128	0.00104297	0.000737414	0.000979188	0.000924617	0.00161804	0.000936798	0.000769028	0.00121093	0.00121223	0.00138436	0.000916948	0.000991244	0.000965087	0.00168138	0.00101162	0.00118377	0.00116143	0.000963298	0.00124834	0.000623829	0.00120566	0.000912802	0.00110017	0.00133346	0.00101892	0.00107035
MF0005	starch degradation	0.0389191	0.00105786	0.00122136	C < MG	0.00114442	0.000663849	0.000974701	0.00122323	0.000843058	0.000973074	0.000891968	0.0010846	0.000901548	0.0015034	0.00113835	0.00111263	0.000670158	0.00176407	0.00116724	0.000956015	0.00105729	0.00119452	0.00155864	0.000925143	0.000947449	0.00102355	0.00164776	0.00140952	0.00105813	0.00123329	0.00109579	0.00143402	0.00103603	0.00117385	0.000908221	0.00154705	0.00130193	0.00128226	0.00120822
MF0057	lysine degradation I	0.0547218	5.2475e-05	4.43333e-05	MG <= C	4.81647e-05	3.22689e-05	3.60219e-05	5.86226e-05	6.61938e-05	5.265e-05	4.23673e-05	4.48584e-05	7.65667e-05	6.27112e-05	4.82427e-05	5.40241e-05	3.45458e-05	9.80877e-05	6.19741e-05	4.45978e-05	2.59036e-05	2.71395e-05	5.21942e-05	2.1916e-05	4.11041e-05	2.91782e-05	4.08824e-05	0.000125442	2.54991e-05	7.22762e-05	2.92779e-05	8.74849e-05	2.76466e-05	3.72616e-05	2.31344e-05	5.16746e-05	2.09986e-05	2.72776e-05	5.7961e-05
MF0100	methanogenesis from carbon dioxide	0.0631686	2.24375e-06	0	MG <= C	1.05588e-06	0	0	0	1.04499e-05	0	0	1.33819e-05	0	0	0	1.2115e-05	0	0	0	0	0	0	0	0	0	0	0	0	0	0	0	0	0	0	0	0	0	0	0
MF0098	hydrogen metabolism	0.0844742	0.000191088	0.000225917	C <= MG	0.000209526	0.000140445	9.04487e-05	0.000161669	0.000308937	0.000156921	0.000160337	0.00032612	0.000201406	0.000189597	0.000350574	0.00022059	0.00013069	0.000177572	0.000185941	0.000118956	0.00013607	0.000216709	0.00035712	0.000196554	0.000194329	0.00017479	0.000230141	0.000351018	0.000195545	0.000129837	0.000250228	0.0002733	0.000224486	0.000236721	2.92229e-05	0.000330103	0.000390192	9.32501e-05	0.000192915
MF0054	arginine degradation IV	0.0976643	0.000105256	0.000106661	C <= MG	0.000106	8.87711e-05	0.000135559	0.000100706	8.59053e-05	0.000121812	8.2026e-05	7.79847e-05	8.38959e-05	9.52039e-05	0.000110556	8.74588e-05	5.27127e-05	7.42705e-05	8.47698e-05	0.000270531	0.000129892	0.000114405	0.00013519	0.000113204	0.000103507	0.000103087	9.26753e-05	9.70498e-05	0.000126593	0.000104972	9.95463e-05	0.00014514	0.000124969	0.00013739	2.26694e-05	9.30455e-05	0.000122337	8.30139e-05	0.000102235
MF0008	maltose degradation	0.104798	0.000285563	0.000318	C <= MG	0.000302735	0.000241147	0.000201929	0.000314552	0.000235672	0.000266888	0.000219521	0.000255572	0.000304433	0.000342964	0.000280779	0.000332856	0.000202586	0.00047405	0.000380673	0.000215378	0.000297874	0.000341459	0.000303012	0.000247823	0.00029494	0.000175895	0.000345895	0.000340249	0.000368437	0.000298942	0.000411642	0.000368288	0.000261975	0.000357584	0.000135698	0.000377037	0.000402196	0.000412291	0.000280596
MF0076	4-aminobutyrate degradation	0.108571	8.92625e-05	0.000110672	C <= MG	0.000100597	5.52623e-05	0.000130338	8.91894e-05	6.56515e-05	9.65177e-05	5.10617e-05	9.7144e-05	7.38803e-05	5.92617e-05	0.000150041	6.90352e-05	6.42828e-05	5.31999e-05	8.66497e-05	0.00012694	0.00015958	0.000182563	8.99901e-05	5.92575e-05	0.000145708	0.000101575	8.16642e-05	0.000119591	0.000186691	0.000126763	9.91153e-05	0.000100654	0.000148775	7.81633e-05	8.84041e-05	6.3742e-05	3.77392e-05	0.000143277	0.000136374
MF0014	arabinose degradation	0.112341	0.000143319	0.000173628	C <= MG	0.000159365	0.000115695	0.000146363	0.000222867	9.85568e-05	0.000131466	9.29789e-05	0.000149427	0.000143185	0.000174609	0.000196505	0.000142077	0.000103756	8.15297e-05	0.000210524	0.000153109	0.000130386	0.000193877	0.000249311	8.14777e-05	0.000147899	9.68352e-05	0.000145656	0.000169442	0.000163567	0.000125063	0.000168794	0.000153414	0.000127298	0.000187957	0.000145119	0.000157576	0.000261087	0.000248533	0.000301871
MF0013	allose degradation	0.112424	8.68062e-05	0.000100472	C <= MG	9.40412e-05	7.07418e-05	4.67229e-05	0.000111783	0.000101357	7.75355e-05	6.43813e-05	0.000111247	9.14056e-05	0.000105351	0.00011554	8.62084e-05	5.67738e-05	0.00012752	6.95415e-05	6.85606e-05	8.41265e-05	7.5041e-05	0.000127101	6.60178e-05	0.000139772	9.57559e-05	0.000116701	0.000117138	0.000135585	9.36245e-05	0.000109336	0.000101221	7.88417e-05	0.000118977	5.11637e-05	8.34037e-05	0.000104268	8.17462e-05	0.000113226
MF0058	lysine degradation II	0.112424	0.000197675	0.000258106	C <= MG	0.000229668	0.000144744	7.87963e-05	0.000121456	0.000240461	0.000166879	0.000205463	0.000380588	0.000219182	0.000165672	0.000446584	0.0001666	0.000158007	0.000118831	0.000200123	0.000162562	0.000186228	0.00038211	0.000289303	0.000206176	0.000369463	5.98856e-05	0.000154367	0.000240412	0.000322017	8.26431e-05	0.000371555	0.000215809	0.000282667	0.000427282	3.64016e-05	0.000254408	0.000497631	0.000151699	0.000302729
MF0019	rhamnose degradation	0.112451	0.000169875	0.000194567	C <= MG	0.000182947	0.00012712	0.000141379	0.000171265	0.00017269	0.00012231	0.000154002	0.000183971	0.000168824	0.000280778	0.000131708	0.000294266	0.000112868	0.000117495	0.000288106	0.000140203	0.000111718	0.000258237	0.000145353	0.000178757	0.000236521	0.000172547	0.000266517	0.000238914	0.000192198	0.000122761	0.000197062	0.000198427	0.000142369	0.000139183	9.12312e-05	0.000299788	0.000145856	0.000245151	0.000230676
MF0080	lactate consumption II	0.128949	4.94875e-05	5.77611e-05	C <= MG	5.38676e-05	4.12117e-05	3.28825e-05	6.17774e-05	3.78481e-05	5.97035e-05	3.72951e-05	5.99477e-05	6.1852e-05	5.41194e-05	5.51343e-05	4.55019e-05	4.43699e-05	7.38999e-05	5.14308e-05	4.05835e-05	3.43312e-05	5.28605e-05	4.62831e-05	4.55556e-05	6.99076e-05	8.50623e-05	5.56596e-05	6.54075e-05	8.10516e-05	4.64058e-05	5.47613e-05	5.96775e-05	7.85463e-05	3.62278e-05	5.67724e-05	8.02449e-05	5.45066e-05	2.66656e-05	4.39086e-05
MF0011	sucrose degradation II	0.157049	0.000280875	0.000301389	C <= MG	0.000291735	0.000263418	0.000257611	0.000326936	0.000249	0.000276446	0.000287618	0.000361755	0.000335552	0.000239905	0.000276248	0.000316599	0.000321034	0.00024404	0.000261262	0.000238883	0.000237259	0.000297207	0.00028363	0.000283074	0.000235944	0.000255181	0.000303873	0.000344176	0.000299442	0.00023716	0.000263373	0.000271019	0.000338941	0.000354604	0.00033162	0.000382561	0.000326654	0.000318076	0.000298288
MF0077	formate conversion	0.162202	7.135e-05	8.37889e-05	C <= MG	7.79353e-05	5.03461e-05	2.76702e-05	5.09854e-05	0.000100705	5.29775e-05	6.90503e-05	0.000102499	8.72711e-05	5.79734e-05	0.000124286	8.42565e-05	4.33246e-05	7.33686e-05	6.07844e-05	9.32374e-05	6.31787e-05	0.000139351	4.40871e-05	6.0836e-05	9.49881e-05	7.38468e-05	6.6079e-05	8.70942e-05	0.000102096	6.60626e-05	9.74137e-05	6.63424e-05	8.29815e-05	9.80847e-05	5.39854e-05	7.22873e-05	9.3531e-05	7.25664e-05	0.000137039
MF0090	ethanol production I	0.175201	0.000294	0.000331333	C <= MG	0.000313765	0.000180343	0.000237554	0.000340654	0.000304971	0.000245256	0.000295111	0.000386379	0.000265028	0.000323755	0.000351226	0.000393205	0.000227488	0.000353741	0.000337933	0.00021884	0.000242593	0.000494785	0.000337348	0.0002306	0.000300266	0.000330239	0.000403722	0.000435458	0.000397209	0.000220383	0.000314397	0.000311083	0.000305592	0.000358412	0.000151837	0.000407748	0.000297657	0.000366041	0.000301947
MF0062	glycerol degradation III	0.178356	0.000124238	0.000139761	C <= MG	0.000132456	0.00010932	8.35019e-05	0.000127281	0.000138321	4.80346e-05	0.000138747	0.000209448	0.000128868	0.000129072	0.000278214	0.000118014	9.9798e-05	6.09485e-05	0.00011605	0.000107106	9.66141e-05	0.000260758	0.000155936	0.000145789	0.00013787	6.72762e-05	0.000136031	0.000183217	0.000149168	6.66528e-05	0.000223377	0.000147166	9.42627e-05	0.000219897	1.35781e-05	0.000120192	0.000199979	0.000147541	4.67533e-05
MF0072	pyruvate dehydrogenase complex	0.18402	0.000116988	0.00012775	C <= MG	0.000122685	5.34164e-05	4.74397e-05	0.00013239	9.2023e-05	0.000122302	9.03599e-05	0.000144643	0.000138468	0.000110339	5.27532e-05	0.000149691	5.68244e-05	0.000386582	0.000125324	0.000103367	6.70038e-05	0.000134109	0.000148875	5.43392e-05	9.08029e-05	0.000134234	0.000169909	0.000186303	0.000127732	0.000228597	0.000100127	0.000177478	9.87345e-05	0.000100527	8.11739e-05	0.000112688	7.75039e-05	0.000128771	0.000146605
MF0010	sucrose degradation I	0.186568	0.000477312	0.000514111	C <= MG	0.000496794	0.000340352	0.000476893	0.00063787	0.000364646	0.000498513	0.000385909	0.000497924	0.000494268	0.000509717	0.000707321	0.00054997	0.000389328	0.000446862	0.000438629	0.000449741	0.000447699	0.000471637	0.000573249	0.000399537	0.000401239	0.000554792	0.000531128	0.000545354	0.000503553	0.000451383	0.000483474	0.000538261	0.000436104	0.000666668	0.000358295	0.000683931	0.000649119	0.000533265	0.000474247
MF0028	aspartate degradation I	0.189782	0.000533687	0.000467667	MG <= C	0.000498735	0.000401007	0.000753179	0.000740769	0.000325597	0.000664244	0.000381632	0.000443825	0.000519308	0.000562187	0.000340795	0.000473773	0.000490612	0.000667774	0.000603718	0.000643491	0.000525564	0.000506615	0.000465446	0.000319672	0.000222361	0.000595061	0.000580586	0.000458214	0.000400143	0.000632618	0.000384013	0.000567584	0.000410083	0.000566802	0.000475354	0.000636365	0.000253583	0.000469287	0.000473556
MF0053	arginine degradation III	0.192829	1.30675e-05	1.69561e-05	C <= MG	1.51262e-05	0	1.40796e-05	0	8.38307e-06	0	1.15356e-05	0	2.93788e-05	0	2.90116e-06	1.35574e-05	1.05091e-05	7.4532e-05	1.78031e-05	0	2.64012e-05	1.03319e-05	4.48639e-05	1.08645e-05	6.32756e-06	1.76843e-06	2.59279e-05	3.973e-05	0	2.26051e-05	2.17081e-05	4.64409e-05	1.71476e-05	1.62323e-05	6.92373e-06	1.46128e-05	4.48683e-06	0	1.54068e-05
MF0007	lactose and galactose degradation	0.198455	3.16875e-05	4.51167e-05	C <= MG	3.87971e-05	2.27257e-05	1.64188e-05	3.11049e-05	2.77802e-05	2.71353e-05	1.95311e-05	3.91424e-05	3.74741e-05	2.76704e-05	6.7753e-05	3.90334e-05	3.74347e-05	2.97404e-05	4.05898e-05	2.03045e-05	2.32812e-05	0.000137414	1.56282e-05	2.66193e-05	7.04094e-05	3.69962e-05	3.2154e-05	3.93636e-05	6.65136e-05	1.83689e-05	4.4241e-05	2.73133e-05	2.3098e-05	3.52029e-05	5.79638e-06	5.24335e-05	6.56457e-05	6.29254e-05	5.25378e-05
MF0037	leucine degradation	0.207827	8.395e-05	9.51e-05	C <= MG	8.98529e-05	5.60519e-05	8.39897e-05	0.000102141	7.46815e-05	8.251e-05	7.52136e-05	9.28248e-05	0.00010042	9.08784e-05	6.40859e-05	9.13646e-05	5.17806e-05	0.000126523	9.68873e-05	8.45139e-05	6.92818e-05	0.000118277	0.000123072	5.06447e-05	7.31261e-05	8.24549e-05	9.38404e-05	0.000139301	8.90524e-05	0.000114697	7.97711e-05	0.000105195	7.68223e-05	7.62856e-05	8.75064e-05	0.000100638	8.42941e-05	8.99585e-05	0.000126571
MF0092	lactate production	0.214123	0.000196875	0.000233722	C <= MG	0.000216382	0.000143338	0.000255471	0.000246066	0.000201614	0.000193195	0.000183734	0.000202332	0.000175154	0.000156637	0.0003797	0.000169604	0.000152982	0.000110954	0.000163604	0.000219721	0.000195369	0.00038856	0.000233829	0.000147188	0.000335502	0.000186612	0.000201321	0.000270582	0.000242106	0.000176021	0.000288065	0.000184056	0.000131391	0.000260228	0.000145432	0.000190231	0.000380699	0.00029554	0.000149252
MF0099	methanogenesis - methyl-coM	0.21757	2.50125e-07	3.08889e-09	MG <= C	1.19341e-07	0	0	0	2.7509e-06	0	0	1.91882e-07	0	0	0	1.05618e-06	0	0	0	0	0	0	0	0	5.55885e-08	0	0	0	0	0	0	0	0	0	0	0	0	0	0
MF0085	urea degradation	0.223824	3.9e-05	3.50167e-05	MG <= C	3.68912e-05	2.99001e-05	3.37124e-05	3.42775e-05	4.65219e-05	5.27514e-05	4.78133e-05	2.14764e-05	5.99894e-05	2.88356e-05	3.90819e-05	3.00245e-05	3.1611e-05	6.24847e-05	5.02697e-05	3.45706e-05	2.05653e-05	3.80806e-05	1.82646e-05	2.7235e-05	1.66745e-05	2.24306e-05	2.92255e-05	8.84314e-05	2.27565e-05	4.80396e-05	1.74762e-05	3.71834e-05	3.67337e-05	3.66006e-05	2.32484e-05	3.28594e-05	2.2988e-05	7.47135e-05	3.74272e-05
MF0079	lactate consumption I	0.25483	3.10125e-05	4.60633e-05	C <= MG	3.89806e-05	4.25314e-05	1.4556e-05	1.11034e-05	5.82901e-05	1.35914e-05	2.75751e-05	5.16951e-05	4.54059e-05	4.03421e-05	4.18526e-05	2.25387e-05	2.42041e-05	1.76528e-05	3.93711e-05	2.27786e-05	2.25619e-05	3.76717e-05	5.18948e-05	3.73575e-05	3.62012e-05	2.75119e-05	2.08754e-05	4.07471e-05	3.9243e-05	1.46727e-05	6.31756e-05	4.03739e-05	8.29603e-05	6.56918e-05	1.36221e-05	0.00010063	0.000123084	2.49298e-05	8.13615e-06
MF0043	cysteine biosynthesis/homocysteine degradation	0.269511	8.82562e-05	0.000104144	C <= MG	9.66676e-05	8.11697e-05	3.04298e-05	0.000108468	9.40304e-05	4.10542e-05	7.07983e-05	0.000137012	8.45886e-05	8.0729e-05	0.000117782	0.000122238	6.16568e-05	0.000189656	8.18045e-05	5.09491e-05	5.98635e-05	6.31971e-05	0.000176966	8.81638e-05	0.000101569	3.36613e-05	0.000161348	0.000134962	0.000110871	0.000140174	0.000113331	6.01769e-05	0.00010711	0.000148371	2.12955e-05	0.000117612	0.000164516	5.36935e-05	7.73485e-05
MF0087	acetyl-CoA to crotonyl-CoA	0.277065	7.50438e-05	8.17944e-05	C <= MG	7.86176e-05	4.63756e-05	5.44636e-05	9.7462e-05	6.955e-05	8.10731e-05	5.42001e-05	7.71363e-05	9.21618e-05	8.4314e-05	4.85613e-05	5.8193e-05	3.53601e-05	0.000194072	6.42924e-05	9.18585e-05	5.14446e-05	9.21246e-05	6.51393e-05	5.0815e-05	7.66544e-05	0.000161812	0.000114855	8.37609e-05	0.000110019	0.000110409	8.74853e-05	0.000120032	8.94707e-05	5.58158e-05	1.48601e-05	7.32008e-05	5.69547e-05	2.32362e-05	8.57151e-05
MF0016	fucose degradation	0.284688	0.000146937	0.000165167	C <= MG	0.000156588	0.000103064	0.000120774	0.000162395	0.00017503	0.000123269	0.000151566	0.000168941	0.00013547	0.000190229	0.000105116	0.00023677	0.000108282	0.000100831	0.000212544	0.000133051	0.000123557	0.000274347	0.000119381	0.000131124	0.000180305	0.000183421	0.000179915	0.000232279	0.000145197	0.000102176	0.000134034	0.000129806	0.000178898	0.000142014	0.000101778	0.000234383	0.000122936	0.000173805	0.000208771
MF0004	pectine degradation II	0.325328	0.000742945	0.000642556	MG <= C	0.000689798	0.000634766	0.00125009	0.000742764	0.000742724	0.00106993	0.000611983	0.000503317	0.000666321	0.000413888	0.00074375	0.000604517	0.000722771	0.000698777	0.000549346	0.00103611	0.000894913	0.000421371	0.000461405	0.000710254	0.000589452	0.000849761	0.000709727	0.000420727	0.000701867	0.000901014	0.000612514	0.000751434	0.000786185	0.000717534	0.000708605	0.000506099	0.000671989	0.000617887	0.000427688
MF0039	methionine degradation II	0.325401	8.14937e-05	0.000101672	C <= MG	9.21765e-05	6.30833e-05	2.15787e-05	3.35597e-05	0.000108742	3.95713e-05	8.77692e-05	0.000183733	0.000114638	6.25805e-05	0.000148302	0.000102928	7.39324e-05	7.14328e-05	8.78378e-05	4.34582e-05	5.99903e-05	8.85406e-05	0.000153735	8.03314e-05	5.92398e-05	5.16484e-05	7.12151e-05	0.000105843	0.000123376	1.53432e-05	0.000129399	0.000107482	9.50783e-05	0.000222059	1.42714e-05	0.000141093	0.000216407	2.06271e-05	0.000136452
MF0097	homoacetogenesis	0.325401	0.000203	0.000189389	MG <= C	0.000195794	0.000232227	0.000178291	0.000141098	0.000266887	0.000191569	0.000293662	0.000218986	0.000216933	0.000172438	0.000182945	0.000234917	0.000254926	0.000114175	0.00022066	0.000168326	0.000159696	0.000211906	0.000122971	0.000262294	0.000183668	0.00016523	0.000157701	0.0001862	0.00016542	0.000163678	0.000179953	0.000137445	0.000245675	0.000145199	0.000310124	0.000187793	0.000169751	0.000187111	0.000226746
MF0001	arabinoxylan degradation	0.329942	0.00236408	0.00207474	MG <= C	0.0022109	0.0025873	0.00378517	0.00239588	0.00187548	0.00256758	0.00140472	0.00155706	0.00181098	0.00226334	0.00376876	0.0015382	0.00157928	0.00289951	0.00182117	0.0032967	0.0026741	0.00157016	0.00209047	0.00212192	0.00233605	0.00185181	0.00211456	0.00171078	0.00249798	0.00272574	0.00223212	0.00241366	0.00166934	0.0022104	0.00133124	0.00176586	0.00306738	0.00211772	0.00151807
MF0064	triacylglycerol degradation	0.329942	0.000129194	0.000158561	C <= MG	0.000144741	6.80746e-05	7.54257e-05	3.58696e-05	0.000329013	6.92563e-05	0.000116806	0.000211796	0.000113779	0.000141696	0.000176518	0.000263505	7.50736e-05	8.43056e-05	0.000105819	7.49659e-05	0.000122849	0.000121995	9.69996e-05	0.000142747	0.000229324	5.58815e-05	0.000136872	0.000247589	0.000174221	6.96998e-05	0.000194105	0.000107112	0.000134304	0.000163425	0.000375862	0.000168083	0.000304044	6.80287e-05	6.44609e-05
MF0018	mannose degradation	0.351476	0.000270187	0.000313389	C <= MG	0.000293059	0.00016641	0.000104205	0.000408562	0.000243315	0.00018033	0.00032304	0.000267345	0.000271233	0.00047963	0.000331126	0.000357126	0.000199406	0.000270546	0.000381717	0.000210218	0.000130428	0.000501645	0.000302571	0.000216424	0.000416057	0.000473206	0.000468913	0.000446406	0.000254506	0.000178935	0.000233341	0.000230953	0.000309195	0.000198556	0.000163567	0.000403581	0.000175144	0.000274429	0.000393097
MF0032	glutamate degradation III	0.359805	1.68587e-06	3.12539e-06	MG <= C	2.44797e-06	1.18951e-07	2.92845e-06	0	1.50604e-06	7.00055e-06	3.66428e-07	4.35025e-06	2.44032e-06	1.47463e-07	8.47208e-07	3.65068e-06	5.35635e-07	9.23358e-07	9.06909e-07	4.73077e-07	7.75728e-07	0	0	1.24686e-07	2.34696e-06	1.13887e-07	1.66636e-06	2.29586e-05	8.39776e-07	2.69744e-06	1.62084e-07	1.83554e-07	7.66074e-06	0	0	1.69874e-06	2.04333e-07	3.47937e-07	1.52179e-05
MF0101	nitrate reduction (dissimilatory)	0.365287	7.22019e-05	9.70528e-05	C <= MG	8.53582e-05	6.40785e-05	3.30781e-05	8.15693e-05	7.8021e-05	5.0477e-05	5.78033e-05	3.63643e-05	7.52275e-05	0.000212709	4.03391e-06	4.44788e-05	1.59149e-05	3.84242e-05	0.000226545	9.21832e-05	4.35229e-05	0.000210092	5.3179e-05	8.96125e-05	0.000131488	0.000263835	0.000105613	8.06557e-05	1.34e-05	0.00010095	7.31211e-05	7.76476e-05	2.44254e-05	9.44642e-06	1.66838e-05	0.0001738	2.95851e-05	5.01781e-05	0.000243411
MF0017	galactose degradation	0.378877	0.000688407	0.000646444	MG <= C	0.000666191	0.00100051	0.000767664	0.00064097	0.000577825	0.000621161	0.000635624	0.000662903	0.000627924	0.000563582	0.000676227	0.00067153	0.000832753	0.000676628	0.000656077	0.000690935	0.000709897	0.000652085	0.000683281	0.000559842	0.000557104	0.0007222	0.000640837	0.000600161	0.000715651	0.000628756	0.000716603	0.000630091	0.000602037	0.000653426	0.000566008	0.000697371	0.00067647	0.000702518	0.00063212
MF0015	fructose degradation	0.378913	0.000121581	0.000141122	C <= MG	0.000131926	7.43912e-05	3.15754e-05	6.12679e-05	0.000176154	7.46161e-05	0.000254502	0.000215232	0.000122393	0.000112188	0.000234391	0.000104679	7.99453e-05	9.45111e-05	0.000100713	9.29898e-05	0.000115553	0.00012358	0.000109056	9.47221e-05	0.000227201	9.83755e-05	0.000134993	0.000164014	0.000124161	7.05439e-05	0.000223125	8.38609e-05	0.000109558	0.00017779	2.4497e-05	0.00018272	0.000368322	5.22415e-05	0.00017146
MF0025	tryptophan degradation	0.38379	3.525e-05	3.03322e-05	MG <= C	3.26465e-05	1.78563e-05	9.42979e-06	4.44113e-05	1.94547e-05	2.76884e-05	3.61077e-05	1.44839e-05	8.85368e-05	2.97854e-05	5.87297e-06	3.508e-05	2.79374e-05	0.00012193	4.24814e-05	1.92584e-05	2.34663e-05	1.24156e-05	5.51321e-05	4.59947e-06	8.14934e-06	3.33969e-05	4.05507e-05	6.13531e-05	2.43441e-05	9.79402e-05	1.81358e-05	7.66978e-05	1.6075e-05	1.39163e-05	3.54746e-06	2.12028e-05	1.82456e-05	5.38479e-06	3.49601e-05
MF0045	cysteine degradation II	0.388331	0.000386187	0.000346222	MG <= C	0.000365029	0.000254085	0.000387778	0.000443903	0.000204923	0.000419864	0.00023457	0.000417498	0.000360349	0.000675325	0.000238328	0.00056725	0.000329145	0.000357032	0.000373264	0.000603145	0.000314109	0.000301871	0.00029846	0.00018295	0.000168091	0.000456241	0.000479667	0.000423188	0.000244921	0.000640078	0.000286625	0.000317129	0.000238381	0.000333378	0.000308521	0.000486498	0.000145129	0.000345815	0.000576214
MF0067	glycolysis (preparatory phase)	0.442552	0.000482375	0.000459056	MG <= C	0.000470029	0.000434863	0.000433924	0.000540342	0.000406981	0.000449821	0.000416601	0.000523127	0.000457798	0.000487389	0.000569696	0.000581194	0.000619778	0.000489941	0.00056009	0.000359042	0.000386659	0.000647849	0.000581532	0.000357114	0.000466353	0.000361805	0.000478728	0.000574727	0.000477348	0.000369723	0.000464751	0.000425566	0.000401098	0.000439481	0.000346683	0.000502584	0.000491049	0.00044531	0.000430148
MF0046	glutamine degradation I	0.447775	0.000261412	0.000192439	MG <= C	0.000224897	0.000203725	0.000659092	0.000524257	0.000168115	0.000474433	5.08528e-05	0.000108087	0.000150251	0.000196642	0.000243659	7.67007e-05	0.000119081	0.000309495	0.000114328	0.000453343	0.000332138	8.29324e-05	0.000166469	5.58657e-05	8.70808e-05	0.000396788	0.00021121	0.000163286	0.000227057	0.000310604	0.000180928	0.000329083	0.00012634	0.000316981	0.000102714	0.000203564	0.000172819	0.000140105	0.000189729
MF0061	glycerol degradation II	0.45799	0.000206187	0.000197667	MG <= C	0.000201676	0.000182978	0.000156897	0.000240425	0.000225064	0.000175143	0.000170939	0.000244285	0.000221963	0.00022599	0.00021893	0.000305003	0.000138625	0.000211294	0.000227512	0.000183565	0.000170499	0.000181037	0.000179486	0.000177416	0.000183122	0.000169645	0.000243691	0.000289777	0.000164985	0.000178005	0.0001652	0.000210052	0.000196076	0.000179345	0.000156598	0.000240566	0.000174369	0.000202908	0.000265817
MF0070	pentose phosphate pathway (oxidative phase)	0.45799	0.000124931	0.000128694	C <= MG	0.000126924	6.93995e-05	6.4369e-05	0.000205172	7.06156e-05	0.000137214	5.78066e-05	5.54456e-05	0.000122873	0.000142921	0.000108547	8.46502e-05	6.76389e-05	0.000403511	0.000127148	0.000104313	0.000177358	0.000171363	0.00018524	5.27621e-05	0.000122767	0.000188832	0.000207824	0.000122651	0.00012167	0.000229019	0.000118188	0.000179147	9.93729e-05	0.000100692	1.20075e-05	9.19488e-05	6.64495e-05	0.000108625	0.000137224
MF0102	sulfate reduction (dissimilatory)	0.478966	6.14938e-05	6.30444e-05	C <= MG	6.23147e-05	5.0878e-05	0	9.78932e-05	4.22718e-05	0	6.37241e-05	6.17798e-05	5.43738e-05	0.000108879	6.61248e-05	5.24364e-05	3.81345e-05	0.000165567	6.29869e-05	4.95969e-05	6.86801e-05	6.30132e-05	0.000118734	6.36559e-05	6.24888e-05	0	9.60076e-05	7.48348e-05	6.74424e-05	5.47055e-05	8.88727e-05	8.436e-05	4.58165e-05	7.15191e-05	3.52354e-05	8.36175e-05	8.8236e-05	3.6106e-05	0
MF0055	arginine degradation V	0.479336	8.85687e-05	0.000101283	C <= MG	9.53e-05	7.31483e-05	3.0812e-05	6.73132e-05	0.000112621	4.79345e-05	7.25678e-05	0.000161683	0.000113753	0.000109673	0.000126334	0.000120546	6.47247e-05	7.35232e-05	0.000107513	5.91545e-05	7.4029e-05	9.5826e-05	0.000112264	0.000100644	0.00015682	4.50661e-05	7.87743e-05	0.000161404	0.0001121	4.57518e-05	0.000131797	9.67822e-05	9.2986e-05	0.000105886	5.55134e-05	0.000106738	0.000155018	9.58833e-05	7.33857e-05
MF0094	propionate production II	0.512074	2.2625e-05	3.29422e-05	C <= MG	2.80871e-05	1.18196e-05	1.13206e-05	1.76745e-05	1.55192e-05	4.82277e-05	1.25768e-05	2.81025e-05	3.11215e-05	2.21021e-05	3.1753e-05	2.11466e-05	1.60174e-05	3.73337e-05	2.19414e-05	1.74093e-05	1.80764e-05	2.95926e-05	2.03913e-05	2.5038e-05	7.70373e-05	7.86632e-05	2.88427e-05	1.65666e-05	6.03212e-05	9.4651e-06	6.22159e-05	2.64186e-05	1.65001e-05	2.02671e-05	5.78499e-06	2.81339e-05	7.13081e-05	8.96865e-06	7.54297e-06
MF0068	glycolysis (pay-off phase)	0.523081	0.000243688	0.000233667	MG <= C	0.000238382	0.00022155	0.000157359	0.000197161	0.000282208	0.000180536	0.000336555	0.000299448	0.000284115	0.00025528	0.000244894	0.000290361	0.000251015	0.000233488	0.000236378	0.000195702	0.000233839	0.000279626	0.00029154	0.000233542	0.000227927	0.000191357	0.000198034	0.000299635	0.0001833	0.000181565	0.000234018	0.000211024	0.000242116	0.000225669	0.000282567	0.000243323	0.000238063	0.000197521	0.000243483
MF0071	pentose phosphate pathway (non-oxidative branch)	0.52324	0.000360375	0.000379333	C <= MG	0.000370412	0.000238233	0.000179195	0.000310958	0.000354403	0.000225143	0.000317659	0.000491628	0.000352556	0.000345754	0.000446592	0.000498856	0.000602063	0.000441354	0.000385836	0.000268086	0.000307437	0.000489394	0.000343828	0.000324531	0.000522757	0.000265719	0.000405179	0.000469847	0.000395374	0.000265626	0.000397002	0.000346895	0.000319146	0.000459797	0.00027491	0.000393184	0.000437872	0.000429908	0.000286071
MF0048	serine degradation	0.528148	0.000528812	0.000489778	MG <= C	0.000508147	0.000754852	0.000149703	0.00031723	0.000728843	0.000241004	0.000876749	0.000573592	0.000669563	0.000543909	0.000658783	0.000590204	0.000761532	0.000406836	0.000606311	0.0003061	0.00027418	0.000641054	0.000481836	0.000822573	0.000563079	0.000223352	0.000395313	0.000517696	0.000314321	0.000310921	0.000479073	0.000347747	0.000689369	0.000332692	0.000900284	0.000511406	0.000324736	0.000392621	0.00056763
MF0034	alanine degradation II	0.534498	0.000116719	0.000108144	MG <= C	0.000112179	8.3307e-05	0.000165193	0.000148658	0.000120255	0.000156477	7.08734e-05	6.57966e-05	0.000128316	8.83857e-05	4.75263e-05	0.000120154	9.00864e-05	9.04917e-05	0.000258059	0.000110373	0.000125135	8.54966e-05	0.000111076	3.97595e-05	4.28417e-05	0.000197764	9.92177e-05	0.000173492	0.000101782	0.000156312	6.54835e-05	0.000136523	8.06892e-05	4.95261e-05	3.43965e-05	0.000112303	5.81534e-05	0.000233934	0.000167558
MF0041	valine degradation I	0.534498	9.67062e-05	0.000104083	C <= MG	0.000100612	6.0908e-05	7.9752e-05	0.00010187	9.84351e-05	9.35633e-05	8.69396e-05	0.000126341	0.000115624	9.8073e-05	9.91686e-05	0.000123286	6.57e-05	0.000114543	0.000108315	9.9048e-05	7.56644e-05	0.000150757	0.000114309	5.84425e-05	0.000101237	9.30462e-05	0.000110008	0.000135796	0.000103756	9.76794e-05	9.65212e-05	0.00012342	9.02998e-05	9.44519e-05	8.81907e-05	0.000113946	7.66952e-05	9.82164e-05	0.000126777
MF0082	putrescine degradation	0.545726	9.61562e-06	1.08936e-05	MG <= C	1.02922e-05	5.41897e-06	2.06062e-06	1.04623e-05	1.27742e-05	4.10296e-06	1.0213e-05	1.01592e-05	1.49153e-05	1.42346e-05	2.92156e-05	9.96331e-06	5.28754e-06	3.10651e-06	6.63331e-06	1.48374e-06	1.38481e-05	0	0	1.57448e-05	5.25781e-05	9.35349e-06	1.1976e-05	2.57136e-05	1.01958e-05	7.47567e-06	1.81743e-06	6.79952e-06	2.86808e-05	0	6.83938e-07	1.03753e-05	3.23712e-06	3.33984e-06	8.07212e-06
MF0091	ethanol production II	0.54588	0.000242562	0.00026455	C <= MG	0.000254203	0.000156671	0.000205956	0.000333298	0.000231158	0.000218042	0.000267498	0.000255399	0.00019948	0.0003003	0.000271653	0.000272467	0.000181718	0.00032821	0.000282353	0.000183906	0.00019474	0.000483475	0.000350753	0.000191299	0.000207775	0.000188531	0.000382381	0.000318959	0.000318079	0.000182052	0.000273194	0.000264028	0.000217722	0.000260787	9.98607e-05	0.000348014	0.000197202	0.000283615	0.000194499
MF0093	propionate production I	0.54588	2.7795e-06	5.16339e-06	MG <= C	4.04156e-06	1.19258e-06	2.10485e-06	4.84393e-06	8.3385e-07	4.57663e-06	1.28819e-06	3.09629e-06	6.23646e-06	9.94115e-07	1.79514e-06	4.57573e-06	1.68416e-06	2.19318e-06	7.00976e-06	4.43835e-07	1.602e-06	5.19251e-07	2.85871e-07	2.71213e-06	2.05452e-06	2.06682e-06	2.28124e-06	9.6196e-06	2.75014e-05	0	1.07301e-06	8.95139e-07	3.20028e-05	1.06702e-06	0	2.33371e-06	1.91294e-06	4.60967e-07	6.17194e-06
MF0051	arginine degradation I	0.557412	0.000345125	0.000363	C <= MG	0.000354588	0.00022774	0.000352638	0.000239445	0.000285097	0.000306067	0.000334602	0.000399518	0.000335817	0.000326312	0.0003335	0.000331991	0.000352975	0.00045835	0.000443691	0.000299399	0.000494736	0.000510842	0.000468458	0.000274892	0.000382055	0.000294595	0.000299008	0.00034464	0.000340534	0.000317279	0.000433356	0.000263587	0.000327426	0.000371382	0.000275471	0.000412919	0.000394387	0.000427948	0.000395634
MF0033	alanine degradation I	0.569032	0.000333438	0.000366056	C <= MG	0.000350706	0.000307122	0.000147883	0.000187183	0.000374685	0.000176808	0.000424136	0.000455434	0.000426916	0.000407955	0.000369449	0.000388556	0.000457233	0.000249071	0.000466045	0.000194801	0.000302136	0.000413111	0.00028648	0.000406114	0.000451536	0.000223678	0.00030154	0.000456464	0.000465172	0.000210778	0.000390939	0.000306795	0.000390724	0.000345273	0.000356454	0.000423262	0.000421705	0.000406004	0.000332601
MF0012	trehalose degradation	0.569091	0.000347812	0.000422127	C <= MG	0.000387156	0.000142728	0.00054386	0.00040089	0.000505007	0.000509004	0.000259069	0.000215692	0.000273605	0.000490199	0.000122811	0.000296283	0.000324351	0.000472624	0.000379269	0.000466352	0.000163042	0.000416326	0.000231367	0.000728307	0.000193643	0.000274214	0.000388966	0.000319926	0.000254132	0.000423307	0.000274926	0.000433787	0.000642627	0.000213365	0.00111729	0.000472962	0.0002492	0.000402953	0.000561848
MF0078	lactaldehyde degradation	0.56912	0.000134806	0.000148783	C <= MG	0.000142206	4.38225e-05	7.78863e-05	0.000205425	0.000149765	5.91089e-05	0.000144473	0.000202054	0.000158607	0.000199109	0.000112401	0.000184703	0.000140978	0.000106055	0.000219503	7.55925e-05	7.74725e-05	0.000290808	0.000114848	9.99444e-05	0.000119091	2.85941e-05	0.000243337	0.000172951	0.000154616	9.89324e-05	0.000118444	0.000200162	0.000123884	0.000242747	7.72842e-05	0.000206657	9.46458e-05	0.000213869	7.67597e-05
MF0096	succinate production	0.580884	7.89438e-05	8.71389e-05	C <= MG	8.32824e-05	7.1231e-05	4.81823e-05	0.000100512	8.86039e-05	5.75708e-05	7.00271e-05	9.55949e-05	9.43258e-05	7.48355e-05	7.81597e-05	0.00010286	9.1714e-05	8.2585e-05	8.82169e-05	6.11924e-05	5.68845e-05	0.000121095	7.94827e-05	6.81449e-05	7.49239e-05	6.85472e-05	6.2749e-05	9.67041e-05	7.53228e-05	6.7161e-05	7.05583e-05	9.40834e-05	7.34461e-05	7.85862e-05	0.000136041	7.61147e-05	7.4819e-05	0.000127283	0.000123732
MF0059	anaerobic fatty acid beta-oxidation	0.592646	3.0475e-05	3.19833e-05	C <= MG	3.12735e-05	2.13501e-05	3.6458e-05	4.87743e-05	2.25523e-05	4.13255e-05	2.56864e-05	0	3.58113e-05	2.0047e-05	1.40669e-05	2.25604e-05	1.70235e-05	7.25602e-05	3.5977e-05	4.05588e-05	3.25674e-05	5.33156e-05	5.82304e-05	2.70059e-05	2.11195e-05	4.48925e-05	5.00647e-05	2.64063e-05	1.45287e-05	5.40121e-05	0	3.46894e-05	2.83267e-05	2.67098e-05	2.50523e-05	5.24677e-05	1.64229e-05	0	4.2466e-05
MF0075	acetate to acetyl-CoA	0.592759	0.00042975	0.000391889	MG <= C	0.000409706	0.000266223	0.000724895	0.000659328	0.000247731	0.000593116	0.00044115	0.00023087	0.000324796	0.000529808	0.000228424	0.000298696	0.000195848	0.000411231	0.000531282	0.000648375	0.0005448	0.000544049	0.000385735	0.000219108	0.000292741	0.000534134	0.000428397	0.000404462	0.000263535	0.000536713	0.000364926	0.000412609	0.000371957	0.00019758	0.000270013	0.000504864	0.000319471	0.000293219	0.000710416
MF0042	asparagine degradation	0.597321	1.36152e-05	1.3955e-05	C <= MG	1.37951e-05	1.91523e-05	3.66401e-05	2.01789e-05	1.39486e-05	3.29762e-05	1.98716e-05	1.37393e-06	2.18805e-05	3.85088e-07	9.09304e-07	1.10149e-06	4.41098e-06	2.72266e-05	1.65218e-06	1.40534e-05	2.01914e-06	4.16402e-05	2.51076e-06	6.36608e-06	1.91063e-06	1.02643e-05	3.22931e-05	2.14949e-06	5.3199e-06	3.24448e-06	1.23441e-05	1.7693e-05	3.8354e-05	1.80396e-05	2.35008e-06	5.3952e-06	2.53681e-06	2.30059e-05	2.57859e-05
MF0083	succinate consumption	0.597321	6.03125e-05	6.095e-05	MG <= C	6.065e-05	3.41792e-05	8.44375e-05	6.82193e-05	5.03194e-05	7.02036e-05	6.89976e-05	5.54207e-05	5.97757e-05	5.87047e-05	4.71002e-05	7.81079e-05	3.0909e-05	4.10348e-05	0.000102031	6.01975e-05	5.54879e-05	0.000138539	4.78168e-05	3.54838e-05	4.76561e-05	8.05791e-05	5.34895e-05	6.74127e-05	6.45583e-05	5.75675e-05	4.39715e-05	5.25998e-05	5.09092e-05	4.34425e-05	3.34622e-05	7.64309e-05	3.62402e-05	5.93864e-05	0.000107225
MF0069	NADH:ferredoxin oxidoreductase	0.604745	1.28925e-05	1.75767e-05	C <= MG	1.53724e-05	8.99806e-06	2.0663e-05	1.34668e-05	5.82924e-06	2.33608e-05	5.27841e-06	1.16715e-05	1.56954e-05	8.19576e-06	1.74335e-05	1.56251e-05	6.4599e-06	1.94291e-05	5.5149e-06	1.24291e-05	1.61898e-05	9.88227e-06	3.48103e-06	1.16025e-05	1.24272e-05	1.47815e-05	2.6357e-05	2.65695e-05	6.03558e-05	1.26923e-05	2.12167e-05	8.08545e-06	3.37636e-05	5.5609e-06	1.14561e-06	1.07282e-05	3.71551e-06	2.39071e-05	3.0027e-05
MF0066	Entner-Doudoroff pathway	0.616704	0.000127919	0.000128106	C <= MG	0.000128018	9.91283e-05	0.000113731	0.00018485	9.83176e-05	0.000154418	6.321e-05	9.77464e-05	0.000115153	0.000126127	0.000134663	0.000103964	7.44131e-05	0.000257474	0.000116592	0.000125042	0.00018232	0.00012354	0.000140733	7.98959e-05	0.000124527	0.000214625	0.000176998	0.000129764	0.000126319	0.000167323	0.00011704	0.000162648	9.04841e-05	0.000100757	8.60379e-05	0.000118414	7.94517e-05	0.000140378	0.000126103
MF0065	Bifidobacterium shunt	0.616758	0.000251313	0.000265	C <= MG	0.000258559	0.000162301	0.00012402	0.000209126	0.000248873	0.000150948	0.000221177	0.000353753	0.000248115	0.000245693	0.000331557	0.0003402	0.000410919	0.000296952	0.000271229	0.000188607	0.000216727	0.000331579	0.000237809	0.000230082	0.000366341	0.00017868	0.000295459	0.000328802	0.000293684	0.00018134	0.000281718	0.000239252	0.000225274	0.000332321	0.000184906	0.000270104	0.000314495	0.000287637	0.000191237
MF0088	butyrate production I	0.616839	0.000237437	0.000220994	MG <= C	0.000228732	0.000145325	0.000279038	0.000310802	0.000173478	0.000281279	0.000264576	0.000234828	0.000252133	0.000316225	0.00014176	0.000220408	0.000149603	0.000265413	0.000282749	0.000262932	0.000219284	0.000287769	0.000267876	0.000135111	0.000153885	0.000280388	0.000306455	0.000329267	0.000152745	0.00022968	0.00018139	0.000270695	0.000187008	0.000184648	0.000211357	0.000334923	9.78715e-05	0.000128578	0.000238311
MF0006	lactose degradation	0.645548	0.00481392	0.00492	C <= MG	0.00487008	0.00423141	0.00833391	0.00609534	0.00495069	0.00643889	0.00487301	0.00313329	0.00342714	0.00437158	0.00416091	0.00360762	0.00481827	0.00293898	0.00370681	0.00619831	0.00573656	0.00480271	0.00500013	0.00427587	0.00348247	0.00773623	0.00505142	0.00360699	0.00524254	0.00573064	0.00530482	0.00607487	0.00443006	0.00395669	0.00646944	0.00380336	0.00569884	0.00416965	0.00372326
MF0027	tyrosine degradation II	0.645548	3.20475e-05	2.92211e-05	MG <= C	3.05512e-05	1.12529e-05	9.57938e-06	4.09217e-05	1.88558e-05	2.51044e-05	3.27871e-05	9.75926e-06	8.50766e-05	2.43198e-05	6.42021e-06	2.81336e-05	2.61585e-05	0.000119883	3.34546e-05	1.80657e-05	2.273e-05	8.88195e-06	4.47763e-05	3.18915e-06	8.75742e-06	3.17189e-05	6.06249e-05	4.95383e-05	2.44184e-05	9.75195e-05	1.62372e-05	7.2254e-05	3.0869e-05	9.98227e-06	1.69542e-06	1.44695e-05	1.42507e-05	3.5743e-06	3.32498e-05
MF0036	isoleucine degradation	0.666209	9.3025e-05	9.81e-05	C <= MG	9.57118e-05	6.40291e-05	8.39212e-05	0.000101314	9.59993e-05	9.52327e-05	8.2868e-05	0.000117124	0.000116495	9.46927e-05	8.67392e-05	0.000106303	6.01327e-05	0.000112405	0.000101658	9.55094e-05	7.53774e-05	0.000127405	9.94188e-05	5.79432e-05	8.69526e-05	9.86094e-05	0.000102441	0.000151657	9.15148e-05	9.48359e-05	9.17782e-05	0.000117125	9.639e-05	8.71881e-05	7.73715e-05	0.000109856	7.88946e-05	9.2868e-05	0.000103599
MF0050	threonine degradation II	0.678706	0.000230937	0.000213722	MG <= C	0.000221824	0.000172497	0.000135515	0.000264226	0.000235885	0.000155332	0.000237511	0.000261257	0.00023624	0.000191062	0.000322276	0.000195883	0.000402651	0.000318679	0.000194729	0.000186909	0.000184149	0.000233548	0.000235621	0.00020239	0.000183301	0.000186648	0.00022891	0.000258885	0.000206782	0.00018806	0.000240804	0.000232081	0.000209319	0.000212496	0.000125579	0.000233069	0.000217231	0.000234781	0.000217404
MF0024	phenylalanine degradation	0.69139	0.000200687	0.000191611	MG <= C	0.000195882	0.000139934	0.00025365	0.000264585	0.000120259	0.00022808	0.000144173	0.00015709	0.000186854	0.000217881	0.000209006	0.000172866	0.000168392	0.000331809	0.000209988	0.000222633	0.000183123	0.00017746	0.000194589	0.000147835	0.00016755	0.000215234	0.000263966	0.000166012	0.000169909	0.00021678	0.000186245	0.000194777	0.00015149	0.000197779	0.00020838	0.000222001	0.000167638	0.000230797	0.000169743
MF0044	cysteine degradation I	0.691502	0.000544	0.000547167	C <= MG	0.000545676	0.000341618	0.000726435	0.000568079	0.000437659	0.000573016	0.000406082	0.000461834	0.00050244	0.000605829	0.000722639	0.000434939	0.000366399	0.000652074	0.000494901	0.000788995	0.000621167	0.000704997	0.000473315	0.000513943	0.00061383	0.000624506	0.000691978	0.000510208	0.000619821	0.000653046	0.00060181	0.000528468	0.000419365	0.000591401	0.00023824	0.000669873	0.000463069	0.000458958	0.000473216
MF0035	glycine degradation	0.704268	0.000178831	0.000185189	C <= MG	0.000182197	0.000102324	0.000244732	0.000252317	0.000125725	0.000262025	0.000117741	0.000107939	0.000182743	0.000199328	9.23672e-05	0.000148416	6.98585e-05	0.000386655	0.000197376	0.000213938	0.000158177	0.000279795	0.000203181	8.27472e-05	0.000104175	0.000267097	0.000224758	0.000233399	0.00015061	0.000325015	0.000150179	0.000242843	0.000127467	0.00010249	7.3726e-05	0.000187227	0.000106638	0.000190394	0.000282761
MF0063	glyoxylate bypass	0.717098	0.000206625	0.000204	MG <= C	0.000205235	0.000209828	0.000137194	0.000207874	0.000234134	0.000159241	0.00023173	0.000194471	0.000206759	0.000316427	0.000198346	0.000198949	0.000242601	0.000192836	0.00027117	0.000162923	0.00014153	0.000280729	0.00026708	0.000202651	0.000168625	0.000139431	0.000222119	0.000222682	0.000157241	0.000150613	0.000200036	0.00013478	0.000187543	0.000197679	0.000309018	0.000182399	0.000207559	0.000263158	0.000177044
MF0040	proline degradation	0.720635	2.52694e-05	2.74561e-05	C <= MG	2.64271e-05	3.19536e-05	4.9747e-05	8.89694e-05	1.68708e-05	2.51372e-05	4.11088e-06	1.05025e-05	2.14315e-05	2.98844e-05	2.10409e-05	1.33421e-05	1.35812e-05	1.01971e-05	1.31334e-05	3.18418e-05	2.26787e-05	8.77007e-06	5.90073e-05	5.43876e-06	4.34199e-05	3.49274e-05	2.24573e-05	3.77099e-05	1.15835e-05	3.30843e-05	3.06146e-05	3.1862e-05	2.74e-05	1.27516e-05	1.81307e-06	8.48612e-06	1.00856e-05	4.49068e-05	6.97975e-05
MF0086	acetyl-CoA to acetate	0.782496	0.000243562	0.000262778	C <= MG	0.000253735	0.000126828	0.000232726	0.000318991	0.000194162	0.00018547	0.000280845	0.000328343	0.000274949	0.000247213	0.000233788	0.000317492	0.000190633	0.000272284	0.000342005	0.000176126	0.000175671	0.000462973	0.000254646	0.000136441	0.000208126	0.00022877	0.0003022	0.000355523	0.000190507	0.000192355	0.000214806	0.000300125	0.00017229	0.000278616	0.000209859	0.000385343	0.000231151	0.000183869	0.000422415
MF0103	mucin degradation	0.798441	0.00176147	0.00164734	C <= MG	0.00170105	0.00141184	0.00344887	0.00254638	0.00107466	0.00271583	0.00128696	0.000961245	0.00112722	0.00159271	0.00113392	0.00123553	0.00106582	0.00207309	0.001696	0.00242448	0.00238925	0.00178607	0.00221372	0.000717288	0.00118782	0.00275024	0.0018062	0.00144284	0.00152666	0.00253406	0.00161105	0.001739	0.00124165	0.00146277	0.00125909	0.0014846	0.00137239	0.00144971	0.00206735
MF0073	pyruvate:ferredoxin oxidoreductase	0.809121	0.000131344	0.000129717	C <= MG	0.000130482	0.000105901	5.14179e-05	5.77831e-05	0.000136439	5.10249e-05	0.000189897	0.00026531	0.000169748	9.98756e-05	0.000119759	0.000260572	0.000177738	0.000102574	0.000172066	5.49308e-05	8.54625e-05	0.000201346	8.65918e-05	0.000121522	0.000100371	6.25926e-05	8.69789e-05	0.000227271	9.55053e-05	7.54421e-05	0.000105567	8.65797e-05	0.000166485	0.000154897	0.000139013	0.000180556	8.81675e-05	0.000174386	0.000181966
MF0056	histidine degradation	0.822533	0.000105394	0.000106411	C <= MG	0.000105932	8.26656e-05	0.000273454	0.000160922	9.78708e-05	0.00020541	3.85309e-05	7.94911e-05	0.000101641	7.26348e-05	9.80992e-05	0.000100966	4.51649e-05	0.000102135	7.38462e-05	0	0.000153529	4.57044e-05	0.000114966	2.98749e-05	6.67328e-05	0.000221553	8.56294e-05	0.000167594	0.000103109	0.000187029	9.40776e-05	0.000164926	9.20111e-05	9.7328e-05	1.12374e-05	6.44129e-05	0.000121773	9.45381e-05	0.000151766
MF0029	aspartate degradation II	0.851471	0.000224313	0.000218078	MG <= C	0.000221012	0.000159223	0.000284086	0.000325638	0.000148599	0.000321305	0.000185002	0.000105959	0.000228159	0.000178642	0.000192282	0.000168391	0.000222933	0.000337431	0.000217594	0.000281061	0.000232957	0.00027323	0.000271185	0.000128379	0.000153467	0.000301018	0.000257208	0.000215012	0.000235572	0.000349925	0.000198601	0.000258862	0.00013736	0.000189783	4.24062e-05	0.00014433	0.000161322	0.000290445	0.000318847
MF0031	glutamate degradation II	0.851471	4.635e-05	4.69e-05	MG <= C	4.66412e-05	3.92306e-05	4.24185e-05	0.000122136	4.08409e-05	6.92634e-05	2.94513e-05	1.706e-05	7.09461e-05	8.8116e-05	4.69678e-06	3.87415e-05	1.89405e-05	3.76822e-05	6.27264e-05	3.81797e-05	2.13859e-05	1.73342e-05	6.54063e-05	1.3058e-05	1.1098e-05	7.77085e-05	7.21887e-05	0.000107703	3.20746e-05	7.14843e-05	3.32631e-05	7.51475e-05	2.07617e-05	1.88011e-05	1.17507e-05	2.6631e-05	2.53209e-05	6.52963e-05	9.87516e-05
MF0095	propionate production III	0.876566	0.000101381	0.000109467	MG <= C	0.000105662	8.50243e-05	7.81055e-05	0.000127489	8.74466e-05	9.26401e-05	0.000120115	5.86034e-05	0.000120065	0.000176866	3.76373e-05	0.000128747	7.48572e-05	0.000121536	0.000175718	7.56324e-05	6.12739e-05	0.00024367	9.28308e-05	6.41665e-05	6.26053e-05	0.000102999	0.000107325	0.00016184	8.08033e-05	9.11081e-05	7.61661e-05	0.000120288	6.43146e-05	5.93812e-05	4.95198e-05	0.000156482	6.26139e-05	8.88971e-05	0.000285902
MF0038	methionine degradation I	0.878248	0.000466604	0.000481619	C <= MG	0.000474553	0.000406743	0.000294362	0.000348447	0.000351493	0.000204678	0.000516729	0.00060284	0.000518935	0.000511614	0.000238367	0.000653952	0.00129766	0.0004381	0.000427354	0.000351564	0.000302505	0.00033616	0.000302201	0.00120615	0.00045313	0.000431993	0.000368531	0.000402245	0.00035413	0.000328871	0.000405607	0.000364838	0.000628312	0.000361687	0.00103799	0.000496844	0.000411826	0.000247266	0.0005305
MF0002	fructan degradation	0.917546	0.000650337	0.000631	MG <= C	0.0006401	0.000427765	0.00055968	0.000854315	0.000382489	0.000560045	0.000380229	0.00061194	0.000655054	0.000977358	0.0010024	0.000671059	0.000493135	0.000700264	0.00069232	0.00071858	0.000720245	0.000504825	0.000797704	0.000568898	0.000654982	0.000517152	0.000964472	0.000584526	0.000709709	0.000612702	0.000643429	0.000728391	0.000436686	0.000705261	0.000442659	0.000818664	0.000815243	0.000412296	0.000439821
MF0021	xylose degradation	0.917546	0.0003115	0.000319278	MG <= C	0.000315618	0.000345556	0.000362173	0.000295483	0.000314416	0.000320806	0.000278946	0.000313684	0.000308612	0.000236741	0.000411354	0.000276453	0.000363431	0.000244197	0.000293018	0.000329331	0.000290806	0.000373996	0.00027613	0.000287916	0.000264829	0.000342624	0.000272309	0.000285738	0.000323623	0.00027845	0.000316454	0.000261105	0.000344174	0.000227449	0.000366793	0.000258077	0.000336615	0.000484653	0.000445631
MF0052	arginine degradation II	0.958546	1.46531e-05	1.61189e-05	MG <= C	1.54291e-05	1.04797e-05	5.99916e-05	1.8873e-05	0	3.62273e-05	1.7474e-06	3.98874e-06	6.49809e-06	7.89603e-06	1.59205e-05	0	3.31725e-06	4.42298e-06	2.57348e-06	3.67346e-05	2.57645e-05	0	0	5.51002e-06	5.97866e-06	2.62999e-05	1.34817e-05	1.35904e-05	0.000108577	2.1579e-05	0	1.70521e-05	3.19885e-05	0	0	7.35194e-06	1.09538e-05	1.02886e-05	1.68796e-05
MF0003	pectin degradation I	0.959279	0.00128717	0.00117859	MG <= C	0.00122969	0.0011838	0.00224742	0.00123009	0.00131275	0.00190933	0.00102214	0.000880696	0.0011807	0.000704897	0.00123317	0.00114001	0.00118093	0.000898334	0.000940559	0.00184373	0.00168557	0.000740625	0.000822201	0.00120178	0.00115124	0.00149637	0.00127121	0.000822733	0.00133472	0.00155678	0.0011988	0.00137967	0.00143985	0.00157627	0.00129154	0.000857689	0.00124692	0.00120955	0.000615538
MF0020	ribose degradation	0.972472	0.000331875	0.000321611	C <= MG	0.000326441	0.000244128	0.000522152	0.000420303	0.000186204	0.000375185	0.000204557	0.000224019	0.000312046	0.000493052	0.0002958	0.000354047	0.00018184	0.000581758	0.00026008	0.000476447	0.000178952	0.000448405	0.000422482	0.000161249	0.000274311	0.00031216	0.000396237	0.000385028	0.000315027	0.000340301	0.000340359	0.000386607	0.000292597	0.000248645	0.00021811	0.000345159	0.00020404	0.000473887	0.000225888
MF0047	glutamine degradation II	0.986235	0.0004725	0.000493722	MG <= C	0.000483735	0.000412647	0.000208125	0.000367874	0.000580221	0.000328606	0.000526348	0.000618986	0.000511144	0.000510255	0.000651861	0.000544392	0.00053625	0.000444332	0.000628663	0.000367643	0.0003226	0.000863448	0.000419878	0.000486127	0.000502839	0.000306952	0.000405436	0.000451545	0.000336431	0.000304382	0.000515039	0.000341058	0.000468224	0.000396647	0.000547271	0.000631502	0.000506557	0.000665567	0.000737726
MF0026	tyrosine degradation I	1	0.000284375	0.000273444	MG <=> C	0.000278588	0.000201053	0.000376902	0.000370678	0.000173281	0.000337534	0.000193846	0.000225257	0.00026341	0.000305396	0.000229245	0.000243313	0.000246329	0.000494488	0.000304356	0.000323141	0.000264207	0.000254786	0.000265911	0.000212308	0.000232855	0.000316691	0.000380835	0.000233714	0.000203158	0.00031725	0.00026052	0.000285674	0.000210915	0.000287031	0.000311076	0.000323889	0.000245208	0.000338474	0.000240534
MF0030	glutamate degradation I	1	4.2675e-05	4.81722e-05	C <=> MG	4.55853e-05	0	3.50939e-05	0	6.8001e-05	5.85196e-05	4.91612e-05	6.49154e-05	6.0909e-05	0	4.05492e-05	5.40769e-05	4.36909e-05	8.93301e-05	7.04451e-05	0	4.81702e-05	4.72628e-05	7.74222e-05	4.61994e-05	3.92544e-05	4.90654e-05	5.84118e-05	8.37374e-05	0	5.78871e-05	0	5.50712e-05	3.55242e-05	4.90954e-05	2.29578e-05	6.45823e-05	3.47739e-05	3.36602e-05	0.000112264
MF0060	glycerol degradation I	1	0.000160813	0.000165611	MG <=> C	0.000163353	0.000138889	0.000132828	0.000165157	0.000164007	0.000140312	0.000144717	0.000179357	0.000189073	0.000190276	0.000161538	0.000224087	0.000153089	0.000132397	0.000188217	0.000139588	0.000129556	0.000320037	0.000142144	0.0001479	0.00013963	0.000182957	0.000188868	0.000233735	0.000197622	0.000112007	0.000136235	0.000126353	0.000178603	0.000135527	0.000103974	0.000190387	0.00010146	0.000200772	0.000141826

## Sheet: Table S2H. GBM(34 patients)
Table S2H. Gut brain modules of the gut microbiota in MG patients and controls.
ID	ano	p_value	mean_abun_C	mean_abun_MG	enrichment	mean_abun	C10	C12	C2	C14	C15	C1	C9	C11	C3	C13	C4	C16	C5	C6	C7	C8	MG10	MG11	MG13	MG14	MG16	MG17	MG18	MG19	MG1	MG20	MG23	MG24	MG2	MG3	MG5	MG7	MG8	MG9
MGB053	Butyrate synthesis II	0.0106665	8.50375e-05	7.04e-05	MG < C	7.72882e-05	5.61925e-05	7.06745e-05	9.36922e-05	0.000110627	7.87241e-05	7.61912e-05	0.000103544	0.000121355	0.000100991	9.61189e-05	9.85987e-05	6.38666e-05	7.58509e-05	9.68019e-05	6.95396e-05	4.7322e-05	6.15182e-05	6.32475e-05	5.42494e-05	6.23451e-05	3.30868e-05	7.60859e-05	0.000187046	4.62369e-05	6.38462e-05	5.40082e-05	0.000120712	5.96858e-05	6.21527e-05	6.28015e-05	0.000109184	4.44236e-05	4.40577e-05	6.25886e-05
MGB036	S-Adenosylmethionine (SAM) synthesis	0.0227318	0.000280375	0.000229389	MG < C	0.000253382	0.000165457	0.00027573	0.000298721	0.000210103	0.000257822	0.000256255	0.000391579	0.000292759	0.00030124	0.000241331	0.000482906	0.000269246	0.00024368	0.000281507	0.000280936	0.000236233	0.000197131	0.000172632	0.000150218	0.000225944	0.000173163	0.000247249	0.000305202	0.000206764	0.000224677	0.000247255	0.000222422	0.000199573	0.000211861	0.000280182	0.000306073	0.000243782	0.000289109	0.000226403
MGB019	GABA degradation	0.0498773	0.000134075	0.000175372	C <= MG	0.000155938	8.52575e-05	0.000177495	0.000111347	0.000106439	0.000122726	6.32288e-05	0.000158464	0.000115322	9.35113e-05	0.000250653	0.00010677	0.000105598	7.71929e-05	0.000116076	0.000193128	0.000263271	0.00029283	0.000139796	9.7091e-05	0.000264938	0.000136632	0.000106757	0.000198437	0.000260244	0.000199529	0.000165207	0.000164191	0.000270036	0.000112642	0.000140286	9.62595e-05	5.12866e-05	0.000238252	0.000221882
MGB044	Acetate synthesis II	0.0599519	0.000141006	0.000173283	C <= MG	0.000158094	8.91264e-05	0.000113751	0.00016675	0.000100766	0.000120392	0.000101062	0.000187374	0.000129066	0.000150816	0.00016831	0.000218087	0.000114993	0.000201637	0.000164499	0.000108995	0.000121374	0.000206815	0.000149309	6.31416e-05	0.000157007	0.000282196	0.00016742	0.000209789	0.000166435	0.000132086	0.000136664	0.000160499	0.0001509	0.000186798	0.000112494	0.000212053	0.000164327	0.000214752	0.000248225
MGB027	Nitric oxide degradation I (NO dioxygenase)	0.0976387	4.31563e-05	5.14606e-05	C <= MG	4.75526e-05	4.16165e-05	3.60618e-05	3.66591e-05	4.47294e-05	3.60656e-05	6.18754e-05	4.16961e-05	4.50202e-05	4.21443e-05	3.7548e-05	6.24634e-05	3.39299e-05	3.57053e-05	2.84767e-05	6.23485e-05	4.42493e-05	4.79802e-05	5.02519e-05	5.26122e-05	4.27323e-05	4.89609e-05	6.05431e-05	8.58588e-05	4.55201e-05	5.0353e-05	6.35972e-05	4.10005e-05	0.000108698	5.90166e-05	6.98732e-06	4.16224e-05	3.36668e-05	3.39627e-05	5.25245e-05
MGB034	Isovaleric acid synthesis I (KADH pathway)	0.0976387	0.0001118	0.000128056	C <= MG	0.000120406	6.47763e-05	0.00010608	0.000134886	9.97526e-05	0.000114377	8.21591e-05	0.000129292	0.000128016	0.000101115	8.94647e-05	0.000131293	5.80296e-05	0.000221832	0.000119885	0.000117401	9.14732e-05	0.00015134	0.000148073	6.53735e-05	0.000118643	0.00010899	0.000133604	0.000170816	0.000121087	0.000163865	0.000113795	0.000153909	8.86402e-05	0.000111031	0.000109413	0.000113221	0.000102469	0.000172717	0.000157794
MGB029	ClpB (ATP-dependent chaperone protein)	0.0976643	0.000399375	0.000449778	C <= MG	0.000426059	0.000318261	0.000304611	0.00045308	0.000333806	0.000404147	0.000378358	0.000443685	0.000301191	0.000395982	0.000244193	0.000426731	0.000302205	0.000262358	0.000388792	0.000545595	0.000886648	0.000510447	0.000398107	0.000259142	0.000248521	0.000716424	0.000527726	0.000367266	0.000438656	0.00068077	0.00049246	0.000462768	0.000461092	0.000318032	0.000361567	0.000487099	0.000535684	0.000477635	0.000351601
MGB050	Glutamate degradation I	0.195641	5.87813e-05	5.45167e-05	MG <= C	5.65235e-05	5.99815e-05	3.50939e-05	6.32937e-05	6.8001e-05	5.85196e-05	4.91612e-05	6.49154e-05	6.0909e-05	7.89037e-05	4.05492e-05	5.40769e-05	4.36909e-05	8.93301e-05	7.04451e-05	5.55075e-05	4.81702e-05	4.72628e-05	7.74222e-05	4.61994e-05	3.92544e-05	4.90654e-05	5.84118e-05	8.37374e-05	5.84087e-05	5.78871e-05	5.57915e-05	5.50712e-05	3.55242e-05	4.90954e-05	2.29578e-05	6.45823e-05	3.47739e-05	3.36602e-05	0.000112264
MGB045	Acetate synthesis III	0.210872	0.000190625	0.000235667	C <= MG	0.000214471	0.000113108	0.000223824	0.000195229	0.000143027	0.000184474	0.000180015	0.000228628	0.000174784	0.00017242	0.00022624	0.000306318	0.000138836	0.000161612	0.000295744	0.000163524	0.00014224	0.000431238	0.000151919	0.000123961	0.000209066	0.000362582	0.000206536	0.000227628	0.000202222	0.000187424	0.000160851	0.00016977	0.000218447	0.000205551	0.000151364	0.000317386	0.000164558	0.000294884	0.000456066
MGB043	Acetate synthesis I	0.233832	0.00023825	0.000261278	C <= MG	0.000250441	0.000135153	0.000202459	0.000282669	0.000194445	0.000192667	0.000250529	0.000340419	0.000259069	0.000234313	0.000267235	0.000348945	0.000198224	0.000258164	0.000287818	0.000177626	0.000183078	0.000313838	0.000245275	0.000132311	0.000240094	0.000286233	0.00028294	0.000362842	0.00023011	0.000203625	0.000221665	0.00028225	0.000212109	0.000299973	0.000214193	0.000385042	0.000249087	0.000258365	0.000283902
MGB040	Menaquinone synthesis (vitamin K2) I	0.277028	0.000383563	0.000339222	MG <= C	0.000360088	0.000530108	0.000644397	0.000333105	0.000404647	0.00037811	0.000534842	0.000270959	0.000338881	0.000280454	0.000237005	0.000295564	0.000611955	0.00028288	0.000317272	0.000352521	0.000324144	0.000305808	0.00023316	0.000496007	0.000244167	0.000479027	0.000353108	0.000260481	0.000303564	0.000398438	0.000258039	0.000283739	0.000465431	0.000273873	0.000529654	0.000300042	0.000219286	0.00035552	0.00034724
MGB046	Acetate synthesis IV	0.277065	1.21525e-05	8.21283e-06	MG <= C	1.00668e-05	7.27072e-06	3.23447e-06	2.56386e-05	5.02451e-06	2.79524e-06	1.51332e-05	5.84474e-06	1.14462e-05	1.56812e-05	6.09372e-05	1.34433e-05	1.88543e-06	8.97063e-06	5.37737e-06	8.6884e-06	3.25036e-06	3.5125e-06	2.02443e-05	4.48868e-06	7.81787e-06	0	3.83939e-05	1.42974e-05	3.76136e-06	8.36028e-06	1.19348e-05	4.01502e-06	8.4404e-06	2.64545e-06	5.60659e-07	3.76185e-06	2.0655e-06	6.74519e-06	6.84295e-06
MGB028	Nitric oxide degradation II (NO reductase)	0.283471	4.54281e-07	2.51263e-06	C <= MG	1.544e-06	0	2.67201e-06	3.98098e-07	7.87755e-07	2.7425e-08	0	2.26684e-07	1.69179e-06	2.81855e-08	1.00648e-06	0	4.73605e-08	2.55379e-08	1.67169e-07	0	1.90434e-07	8.55466e-08	2.73687e-08	6.83744e-07	5.1575e-07	2.49733e-06	6.60568e-06	9.32608e-08	3.89178e-06	2.1906e-05	1.63035e-07	7.45061e-08	8.20368e-06	0	7.86595e-08	7.79448e-08	3.1065e-07	1.6143e-08	0
MGB037	Inositol synthesis	0.284615	0.000115894	0.000127494	C <= MG	0.000122035	8.37566e-05	9.05417e-05	0.000101494	8.60386e-05	8.65641e-05	0.000113621	8.39706e-05	0.000134008	0.000171793	0.000133845	0.000133484	7.74058e-05	0.00013505	0.000195215	0.00010974	0.000117866	0.000178171	0.000141652	9.79105e-05	0.000111003	5.93831e-05	0.000212871	0.000133667	0.000117816	0.000149236	0.000103274	0.000216412	0.000128165	6.66202e-05	9.69355e-05	0.000143239	3.61306e-05	0.000140293	0.000163193
MGB039	g-Hydroxybutyric acid (GHB) degradation	0.296832	8.43063e-05	6.89222e-05	MG <= C	7.61618e-05	4.72631e-05	0.000164617	0.000132673	4.13279e-05	0.000137236	7.58882e-05	6.22648e-05	4.95077e-05	4.51517e-05	9.77467e-05	5.8783e-05	4.42536e-05	5.16252e-05	0.000112661	0.00011991	0.000106784	0.000121619	7.6375e-05	1.85947e-05	5.09511e-05	0.000128056	3.89171e-05	7.25013e-05	8.08036e-05	0.00010547	6.26592e-05	6.67691e-05	3.55799e-05	2.80478e-05	7.18115e-05	4.09901e-05	4.59351e-05	9.46063e-05	0.000100756
MGB033	Quinolinic acid degradation	0.300586	0.000319	0.000342444	C <= MG	0.000331412	0.000282506	0.00022238	0.000250117	0.000369752	0.000214927	0.000380976	0.000425727	0.000354737	0.000349661	0.000338155	0.000361464	0.000378269	0.000263499	0.000385641	0.000253119	0.000273402	0.000433713	0.000347476	0.000327934	0.000332322	0.000162371	0.00031585	0.000392217	0.000299096	0.00025333	0.000358063	0.000297806	0.000326532	0.000359684	0.000371576	0.000438284	0.000389009	0.000371314	0.000388153
MGB024	DOPAC synthesis	0.342665	5.4475e-05	6.57333e-05	C <= MG	6.04353e-05	4.92142e-05	3.46299e-05	9.01018e-05	7.34533e-05	3.93492e-05	4.98605e-05	4.75188e-05	6.15121e-05	8.3503e-05	5.05147e-05	4.93659e-05	2.60738e-05	5.15093e-05	4.75184e-05	5.51536e-05	6.23118e-05	6.70417e-05	6.45153e-05	5.73088e-05	9.31822e-05	9.74212e-05	5.49258e-05	7.02309e-05	0.000155327	8.11501e-05	3.39348e-05	4.33387e-05	4.59509e-05	9.87495e-05	1.36978e-05	3.40034e-05	2.31498e-05	5.25866e-05	9.72164e-05
MGB010	Histamine degradation	0.350258	2.88354e-06	2.59799e-06	MG <= C	2.73237e-06	1.1496e-05	5.47202e-08	1.13194e-05	2.49867e-06	7.66018e-07	3.70281e-07	6.31825e-07	9.63659e-06	2.13644e-06	5.2721e-07	6.21878e-07	7.50695e-07	2.69987e-06	0	5.3889e-08	2.58454e-06	0	0	1.27784e-05	5.7862e-08	4.19321e-06	5.41479e-07	3.72249e-07	1.96264e-06	1.40097e-05	0	2.97238e-07	1.65533e-06	0	0	2.26174e-06	5.87323e-06	3.65922e-07	2.38954e-06
MGB051	Glutamate degradation II	0.359805	1.68587e-06	3.12539e-06	MG <= C	2.44797e-06	1.18951e-07	2.92845e-06	0	1.50604e-06	7.00055e-06	3.66428e-07	4.35025e-06	2.44032e-06	1.47463e-07	8.47208e-07	3.65068e-06	5.35635e-07	9.23358e-07	9.06909e-07	4.73077e-07	7.75728e-07	0	0	1.24686e-07	2.34696e-06	1.13887e-07	1.66636e-06	2.29586e-05	8.39776e-07	2.69744e-06	1.62084e-07	1.83554e-07	7.66074e-06	0	0	1.69874e-06	2.04333e-07	3.47937e-07	1.52179e-05
MGB020	GABA synthesis I	0.360503	1.26319e-05	1.68483e-05	C <= MG	1.48641e-05	1.27159e-05	4.54261e-06	2.61223e-05	8.10095e-06	1.64073e-05	3.94379e-06	1.02334e-05	9.3352e-06	1.93207e-05	7.01913e-06	1.8423e-05	4.26105e-06	1.66545e-05	1.48606e-05	9.3088e-06	2.09302e-05	6.55496e-06	0	3.96579e-06	1.44959e-05	3.93128e-05	2.52161e-05	1.57725e-05	2.38902e-05	1.3998e-05	1.70492e-05	3.06695e-05	2.92864e-05	5.22628e-06	3.41886e-06	3.03348e-05	1.39866e-05	1.13317e-05	1.88036e-05
MGB026	Nitric oxide synthesis II (nitrite reductase)	0.36527	6.84394e-07	7.79494e-07	C <= MG	7.34741e-07	0	1.77256e-07	1.59066e-07	0	0	8.65206e-08	1.55478e-07	1.85317e-07	9.07318e-06	8.34639e-08	0	0	9.46648e-07	0	8.72818e-08	0	0	7.37638e-08	1.19339e-07	5.94972e-06	6.60591e-07	0	1.9317e-07	2.26926e-07	1.14058e-07	5.32641e-07	0	4.3732e-06	1.33146e-06	0	2.50761e-08	4.34546e-07	0	0
MGB005	Tryptophan synthesis	0.378804	0.000264562	0.000261333	MG <= C	0.000262853	0.000265346	0.000280332	0.000241002	0.0002572	0.000264834	0.000353497	0.000203382	0.000241067	0.000223394	0.000294932	0.000256145	0.000274505	0.000311006	0.000282091	0.000248265	0.000237964	0.000382046	0.000194364	0.000310749	0.00023028	0.000215438	0.000222886	0.00019529	0.000227483	0.000282824	0.000254039	0.000212607	0.000295634	0.00018596	0.000319347	0.000197769	0.000220329	0.000408085	0.000350068
MGB049	Tryptophan degradation	0.38379	3.525e-05	3.03322e-05	MG <= C	3.26465e-05	1.78563e-05	9.42979e-06	4.44113e-05	1.94547e-05	2.76884e-05	3.61077e-05	1.44839e-05	8.85368e-05	2.97854e-05	5.87297e-06	3.508e-05	2.79374e-05	0.00012193	4.24814e-05	1.92584e-05	2.34663e-05	1.24156e-05	5.51321e-05	4.59947e-06	8.14934e-06	3.33969e-05	4.05507e-05	6.13531e-05	2.43441e-05	9.79402e-05	1.81358e-05	7.66978e-05	1.6075e-05	1.39163e-05	3.54746e-06	2.12028e-05	1.82456e-05	5.38479e-06	3.49601e-05
MGB035	Isovaleric acid synthesis II (KADC pathway)	0.397854	0.00011785	0.000129272	C <= MG	0.000123897	8.13951e-05	0.000104344	0.000155934	0.000127421	9.57353e-05	0.000120017	0.000134544	0.000132433	0.000144465	0.000143052	0.000137233	6.89873e-05	7.6451e-05	0.000132058	0.000121689	0.000110742	0.000178585	0.000147442	7.4733e-05	0.000148868	0.000109439	0.000119016	0.000189557	0.000162071	0.000109907	0.000117814	0.000108751	8.17413e-05	0.000149997	9.3697e-05	0.000128919	9.97603e-05	0.000141457	0.000165244
MGB021	GABA synthesis II	0.41718	9.61562e-06	1.04902e-05	MG <= C	1.00786e-05	5.41897e-06	2.06062e-06	1.04623e-05	1.27742e-05	4.10296e-06	1.0213e-05	1.01592e-05	1.49153e-05	1.42346e-05	2.92156e-05	9.96331e-06	5.28754e-06	3.10651e-06	6.63331e-06	1.48374e-06	1.38481e-05	0	0	1.57448e-05	5.25781e-05	2.61596e-06	1.1976e-05	2.57136e-05	1.01958e-05	7.47567e-06	1.81743e-06	6.79952e-06	2.86808e-05	0	6.83938e-07	1.03753e-05	2.7109e-06	3.33984e-06	8.07212e-06
MGB032	Quinolinic acid synthesis	0.417394	0.000236437	0.000261778	C <= MG	0.000249853	0.000163318	0.000234555	0.00022306	0.000243486	0.000244461	0.000224151	0.000250942	0.000237259	0.000209659	0.000285681	0.000268023	0.000191795	0.000142315	0.000360052	0.00025534	0.000250424	0.000462922	0.000229293	0.000183539	0.000251998	0.0002432	0.000208226	0.000281973	0.000257721	0.000197235	0.000264172	0.000235578	0.000169147	0.000233359	0.000209866	0.000323018	0.000279031	0.000347683	0.000333799
MGB038	Inositol degradation	0.468683	0.000963362	0.00107477	C <= MG	0.00102234	0.00105977	0.000582786	0.00107305	0.00094291	0.00111131	0.0011024	0.000782626	0.00148863	0.000677904	0.000468557	0.00125566	0.00103387	0.00118328	0.00114182	0.000739676	0.000767531	0.00124405	0.0011333	0.000929995	0.000962854	0.00192151	0.000907389	0.000942931	0.00107464	0.00110815	0.000904206	0.00077432	0.00109578	0.00124642	0.00113503	0.001386	0.000701672	0.000940324	0.000937583
MGB006	Glutamate synthesis I	0.479336	0.000439687	0.000399556	MG <= C	0.000418441	0.000563245	0.000377218	0.000355117	0.000659565	0.000370936	0.00074846	0.000439474	0.000501062	0.000260474	0.000239532	0.000486185	0.000725723	0.000307413	0.000390614	0.000294138	0.000316977	0.000450055	0.000336986	0.000556744	0.00023044	0.000448118	0.000305452	0.000474587	0.000305796	0.000364378	0.000297878	0.000310328	0.000519413	0.00029241	0.000733952	0.000479897	0.000266975	0.000369882	0.000449527
MGB054	Propionate synthesis II	0.512074	2.2625e-05	3.29422e-05	C <= MG	2.80871e-05	1.18196e-05	1.13206e-05	1.76745e-05	1.55192e-05	4.82277e-05	1.25768e-05	2.81025e-05	3.11215e-05	2.21021e-05	3.1753e-05	2.11466e-05	1.60174e-05	3.73337e-05	2.19414e-05	1.74093e-05	1.80764e-05	2.95926e-05	2.03913e-05	2.5038e-05	7.70373e-05	7.86632e-05	2.88427e-05	1.65666e-05	6.03212e-05	9.4651e-06	6.22159e-05	2.64186e-05	1.65001e-05	2.02671e-05	5.78499e-06	2.81339e-05	7.13081e-05	8.96865e-06	7.54297e-06
MGB009	Histamine synthesis	0.528148	9.48725e-06	1.76587e-05	C <= MG	1.38133e-05	6.04312e-06	4.21001e-05	1.72591e-05	7.90639e-06	1.18129e-05	5.76405e-07	1.95973e-06	5.98635e-06	5.9422e-06	6.17818e-06	9.87517e-06	4.4558e-06	1.01759e-06	6.36984e-06	9.27442e-06	1.50032e-05	1.16343e-05	1.96443e-05	3.42901e-06	5.80017e-06	6.69675e-06	3.55773e-06	1.51271e-05	5.62301e-06	4.21866e-05	5.8607e-06	5.84182e-05	2.21171e-05	8.10638e-06	3.16307e-07	2.24546e-06	2.21235e-06	4.29606e-05	6.19877e-05
MGB048	Propionate synthesis I	0.573822	2.79513e-06	5.84106e-06	MG <= C	4.40768e-06	1.19258e-06	2.10485e-06	4.84393e-06	8.64438e-07	4.80004e-06	1.28819e-06	3.09836e-06	6.23646e-06	9.94115e-07	1.79514e-06	4.57573e-06	1.68416e-06	2.19318e-06	7.01376e-06	4.43835e-07	1.602e-06	6.32021e-07	3.66068e-07	2.71213e-06	2.05452e-06	2.06682e-06	4.3539e-06	1.08411e-05	2.75014e-05	0	1.07473e-06	8.95139e-07	4.03361e-05	1.11469e-06	3.35157e-07	2.40616e-06	1.91294e-06	4.60967e-07	6.17194e-06
MGB047	Acetate degradation	0.592759	0.00042975	0.000391889	MG <= C	0.000409706	0.000266223	0.000724895	0.000659328	0.000247731	0.000593116	0.00044115	0.00023087	0.000324796	0.000529808	0.000228424	0.000298696	0.000195848	0.000411231	0.000531282	0.000648375	0.0005448	0.000544049	0.000385735	0.000219108	0.000292741	0.000534134	0.000428397	0.000404462	0.000263535	0.000536713	0.000364926	0.000412609	0.000371957	0.00019758	0.000270013	0.000504864	0.000319471	0.000293219	0.000710416
MGB015	p-Cresol synthesis	0.604718	0.00044	0.0004465	C <= MG	0.000443441	0.000328591	0.000581286	0.00058436	0.000319005	0.000424086	0.000391162	0.000339275	0.000505403	0.00039208	0.000689398	0.000357882	0.000378922	0.00033182	0.000428859	0.00055789	0.000431439	0.000718293	0.000625818	0.000290963	0.000392506	0.000267194	0.000431564	0.000538995	0.000420819	0.0004021	0.000469583	0.000586379	0.000370581	0.000392381	0.000177587	0.000431749	0.000388889	0.000458108	0.000672264
MGB052	Butyrate synthesis I	0.616839	0.000237437	0.000220994	MG <= C	0.000228732	0.000145325	0.000279038	0.000310802	0.000173478	0.000281279	0.000264576	0.000234828	0.000252133	0.000316225	0.00014176	0.000220408	0.000149603	0.000265413	0.000282749	0.000262932	0.000219284	0.000287769	0.000267876	0.000135111	0.000153885	0.000280388	0.000306455	0.000329267	0.000152745	0.00022968	0.00018139	0.000270695	0.000187008	0.000184648	0.000211357	0.000334923	9.78715e-05	0.000128578	0.000238311
MGB023	Dopamine degradation	0.782512	1.36024e-05	1.81074e-05	MG <= C	1.59874e-05	2.36378e-05	8.5901e-07	1.13194e-05	8.54711e-06	1.3209e-05	1.99851e-05	1.16897e-05	9.63659e-06	2.90867e-05	3.93438e-05	1.39535e-05	1.40997e-05	8.95808e-06	3.75841e-06	6.98795e-06	2.58454e-06	5.8986e-06	5.10062e-06	5.72614e-05	2.09103e-06	3.51335e-05	5.74821e-06	6.68363e-06	8.87018e-06	1.40097e-05	1.65591e-05	5.65649e-06	1.02806e-05	1.20684e-05	2.64927e-05	1.76173e-05	5.87323e-06	7.13642e-07	8.97947e-05
MGB041	Menaquinone synthesis (vitamin K2) II (alternative pathway: futalosine pathway)	0.849354	0.000155688	0.000158889	MG <= C	0.000157382	0.000237298	0	0.000140435	0.000222132	0.000134124	0.000258885	0.00016825	0.000195617	0.000176738	0.000106443	0.000182545	0.000234552	0	0.000173431	0.000142631	0.000118241	0.000163104	0.000127263	0.000211295	0.000101917	0	0.000159225	0.000234815	0.000138772	0.000147889	0.000127605	0.000165474	0.00020934	0.000168241	0.000303712	0.000154172	0	0.000176406	0.00027153
MGB022	GABA synthesis III	0.851471	4.635e-05	4.69e-05	MG <= C	4.66412e-05	3.92306e-05	4.24185e-05	0.000122136	4.08409e-05	6.92634e-05	2.94513e-05	1.706e-05	7.09461e-05	8.8116e-05	4.69678e-06	3.87415e-05	1.89405e-05	3.76822e-05	6.27264e-05	3.81797e-05	2.13859e-05	1.73342e-05	6.54063e-05	1.3058e-05	1.1098e-05	7.77085e-05	7.21887e-05	0.000107703	3.20746e-05	7.14843e-05	3.32631e-05	7.51475e-05	2.07617e-05	1.88011e-05	1.17507e-05	2.6631e-05	2.53209e-05	6.52963e-05	9.87516e-05
MGB016	p-Cresol degradation	0.875475	5.97531e-07	4.28441e-06	C <= MG	2.54941e-06	4.55625e-07	1.50282e-07	7.14646e-08	7.50789e-07	4.71211e-07	0	0	8.58627e-07	4.91396e-07	0	5.02184e-07	1.3502e-07	2.85212e-06	3.00314e-07	1.62463e-06	9.04359e-07	9.90465e-07	0	8.01469e-07	4.43921e-08	0	1.28719e-05	4.67119e-07	2.3049e-05	1.06152e-06	0	1.4492e-06	3.44458e-05	0	0	2.2084e-07	3.46143e-07	0	1.44465e-06
MGB055	Propionate synthesis III	0.876566	0.000101381	0.000109467	MG <= C	0.000105662	8.50243e-05	7.81055e-05	0.000127489	8.74466e-05	9.26401e-05	0.000120115	5.86034e-05	0.000120065	0.000176866	3.76373e-05	0.000128747	7.48572e-05	0.000121536	0.000175718	7.56324e-05	6.12739e-05	0.00024367	9.28308e-05	6.41665e-05	6.26053e-05	0.000102999	0.000107325	0.00016184	8.08033e-05	9.11081e-05	7.61661e-05	0.000120288	6.43146e-05	5.93812e-05	4.95198e-05	0.000156482	6.26139e-05	8.88971e-05	0.000285902
MGB056	Propionate degradation I	0.94498	3.00937e-05	3.14361e-05	C <= MG	3.08044e-05	2.79314e-05	1.86917e-05	1.02151e-05	5.19565e-05	1.54892e-05	3.96764e-05	3.3007e-05	4.0014e-05	3.34504e-05	3.15972e-05	2.58214e-05	3.19395e-05	3.05459e-05	2.65818e-05	3.68804e-05	2.76571e-05	5.55749e-05	1.61991e-05	3.55117e-05	1.8419e-05	2.5311e-05	3.02059e-05	3.70126e-05	2.61544e-05	7.7519e-06	2.57576e-05	2.00669e-05	4.99673e-05	2.81327e-05	4.67219e-05	3.82785e-05	4.23543e-05	4.97819e-05	1.25208e-05
MGB007	Glutamate synthesis II	0.986235	0.0004725	0.000493722	MG <= C	0.000483735	0.000412647	0.000208125	0.000367874	0.000580221	0.000328606	0.000526348	0.000618986	0.000511144	0.000510255	0.000651861	0.000544392	0.00053625	0.000444332	0.000628663	0.000367643	0.0003226	0.000863448	0.000419878	0.000486127	0.000502839	0.000306952	0.000405436	0.000451545	0.000336431	0.000304382	0.000515039	0.000341058	0.000468224	0.000396647	0.000547271	0.000631502	0.000506557	0.000665567	0.000737726
MGB018	Kynurenine degradation	1	1.29271e-06	1.88817e-06	C <=> MG	1.60795e-06	0	9.87569e-07	2.60912e-06	0	4.34412e-06	1.20226e-06	1.42537e-06	2.31201e-07	0	7.92907e-08	8.88322e-06	4.42775e-07	3.67745e-07	0	0	1.14006e-07	0	3.31271e-06	0	1.04427e-07	8.95352e-07	1.22038e-06	2.08329e-06	6.78174e-07	7.97242e-06	0	4.29853e-06	0	0	3.32566e-06	0	0	0	1.00535e-05
MGB031	17-beta-Estradiol degradation	1	0.00037125	0.000354283	C <=> MG	0.000362268	0.000210467	0.000167278	0.000269154	0.000837936	0.000227373	0.000423017	0.000446255	0.000648884	0.000438672	0.000289533	0.000527103	0.000159929	0.000402858	0.000329976	0.000275842	0.000286384	0.000421438	0.000356112	0.00025473	0.000352648	0.000211695	0.000378957	0.000714213	0.000438276	0.000360088	0.00039289	0.000429536	0.000426613	0.000264071	4.50745e-05	0.000368817	0.000402382	0.000226958	0.000331874

## Sheet: Table S2I. SCFA(34 patients)
Table S2I. Fecal contents of SCFAs in MG patients and controls.
Compounds	GROUP	Acetic acid	Propionic acid	Isobutyric acid	Butyric acid	Isovaleric acid	Valeric acid	Heptanoic acid
MG1	MG	1.82	1.37	0.227	0.285	0.149	0.0191	0.00207
MG2	MG	2.95	1.09	0.0916	1.43	0.0598	0.156	0.00537		Valeric acid	0.905162	17.75	17.2778	1	1	0.101626	0.129239	E <= C	0.116244	1
MG3	MG	2.13	2.33	0.0802	0.589	0.0512	0.195	0.00215
MG5	MG	2.39	0.936	0.0833	0.868	0.0567	0.199	0.162
MG7	MG	3.55	1.81	0.266	0.492	0.213	0.325	0.00611
MG8	MG	1.91	1.24	0.123	0.42	0.0862	0.11	0.00372
MG9	MG	3.37	2.1	0.117	0.0973	0.0504	0.00933	0.00205
MG10	MG	2.02	1.3	0.304	0.715	0.221	0.237	0.00304
MG11	MG	1.3	0.946	0.146	0.116	0.126	0.174	0.00563
MG13	MG	2.25	1.61	0.0293	1.33	0.0181	0.0632	0.00193			p_value	mean_rank_C	mean_rank_E	mean_occ_C	mean_occ_E	mean_abun_C	mean_abun_E	enrichment	mean_abun	mean_occ
MG14	MG	0.659	0.106	0.000162	0.523	0.000196	0.00261	0.00161		Acetic acid	0.16217	20.0625	15.2222	1	1	2.43875	1.98478	E <= C	2.19841	1
MG16	MG	0.727	0.484	0.0553	0.0724	0.0311	0.0023	0.00148		Propionic acid	0.557412	18.5938	16.5278	1	1	1.45581	1.25517	E <= C	1.34959	1
MG17	MG	1.07	0.826	0.114	0.43	0.0896	0.0875	0.00217		Isobutyric acid	0.00792539	12.75	21.7222	1	1	0.0648994	0.139237	C < E	0.104254	1
MG18	MG	2.67	1.07	0.58	0.189	0.494	0.644	0.16		Butyric acid	0.00225983	23.0625	12.5556	1	1	1.20513	0.489206	E < C	0.826109	1
MG19	MG	1.12	0.725	0.105	0.782	0.0837	0.0176	0.0014		Isovaleric acid	0.0122375	13	21.5	1	1	0.0407438	0.101739	C < E	0.0730352	1
MG20	MG	2.96	1.09	0.0497	0.178	0.0225	0.0767	0.0022		Heptanoic acid	1	17.5312	17.4722	1	1	0.013835	0.0203522	E <=> C	0.0172853	1
MG23	MG	1.18	1.42	0.0598	0.1	0.0372	0.00325	0.00215
MG24	MG	1.65	2.14	0.0749	0.189	0.0416	0.00471	0.00126
C1	C	2.68	1.36	0.103	1.38	0.0573	0.384	0.12
C2	C	2.48	2.03	0.0226	1.17	0.0112	0.0221	0.00152
C3	C	2.88	1.21	0.0444	1.36	0.0197	0.102	0.00249
C4	C	2.47	1.53	0.0726	0.869	0.058	0.271	0.0663
C5	C	1.05	0.788	0.0681	0.547	0.0508	0.0106	0.00224
C6	C	3.33	3.33	0.0488	2.22	0.0298	0.114	0.00206
C7	C	2.07	1.05	0.00669	0.588	0.0041	0.0116	0.00266
C8	C	3.4	1.11	0.0436	0.444	0.0135	0.0493	0.00145
C9	C	4.06	0.945	0.0325	2.63	0.0171	0.0469	0.00258
C10	C	2.2	1.59	0.0295	1.08	0.0145	0.0649	0.00476
C11	C	1.67	0.665	0.0545	0.638	0.0312	0.0738	0.0022
C12	C	1.67	0.945	0.025	0.269	0.0164	0.00551	0.00096
C13	C	3.19	1.84	0.264	3.19	0.202	0.238	0.0064
C14	C	1.67	1.57	0.0554	1.26	0.0365	0.0937	0.00232
C15	C	2.09	1.24	0.119	0.517	0.0651	0.0983	0.00186
C16	C	2.11	2.09	0.0487	1.12	0.0247	0.0403	0.00156

## Sheet: Table S2J. mice profiling
Table S2J. Profiling of the gut microbiota for mice.
ID	C1	C2	C3	C4	C5	C6	MG1	MG2	MG4	MG5	MG6	MGD1	MGD2	MGD3	MGD4	MGD5	MGD6
k__Bacteria	100	100	100	100	100	100	99.9839	100	100	100	100	100	100	100	100	100	100
k__Bacteria|p__Actinobacteria	1.03656	0.8252	3.17499	11.7895	5.66128	2.91885	9.53592	1.23553	1.61646	1.41121	5.54211	1.24847	1.58141	1.35196	1.54937	1.67946	0.69225
k__Bacteria|p__Actinobacteria|c__Actinobacteria	0.66865	0.63741	2.43452	5.78115	4.83579	1.73396	6.81333	0.01354	0	0	0.10391	0	0	0	0	0	0
k__Bacteria|p__Actinobacteria|c__Actinobacteria|o__Bifidobacteriales	0.66865	0.63741	2.43452	5.78115	4.83579	1.73396	6.81333	0.01354	0	0	0.10391	0	0	0	0	0	0
k__Bacteria|p__Actinobacteria|c__Actinobacteria|o__Bifidobacteriales|f__Bifidobacteriaceae	0.66865	0.63741	2.43452	5.78115	4.83579	1.73396	6.81333	0.01354	0	0	0.10391	0	0	0	0	0	0
k__Bacteria|p__Actinobacteria|c__Actinobacteria|o__Bifidobacteriales|f__Bifidobacteriaceae|g__Bifidobacterium	0.66865	0.63741	2.43452	5.78115	4.83579	1.73396	6.81333	0.01354	0	0	0.10391	0	0	0	0	0	0
k__Bacteria|p__Actinobacteria|c__Actinobacteria|o__Bifidobacteriales|f__Bifidobacteriaceae|g__Bifidobacterium|s__Bifidobacterium_animalis	0	0	0	0.14253	0.03795	0	0.09083	0.01354	0	0	0	0	0	0	0	0	0
k__Bacteria|p__Actinobacteria|c__Actinobacteria|o__Bifidobacteriales|f__Bifidobacteriaceae|g__Bifidobacterium|s__Bifidobacterium_pseudolongum	0.66865	0.63741	2.43452	5.63862	4.79784	1.73396	6.7225	0	0	0	0.10391	0	0	0	0	0	0
k__Bacteria|p__Actinobacteria|c__Coriobacteriia	0.36791	0.18779	0.74047	6.00834	0.82548	1.18489	2.72258	1.22199	1.61646	1.41121	5.4382	1.24847	1.58141	1.35196	1.54937	1.67946	0.69225
k__Bacteria|p__Actinobacteria|c__Coriobacteriia|o__Eggerthellales	0.36791	0.18779	0.74047	6.00834	0.82548	1.18489	2.72258	1.22199	1.61646	1.41121	5.4382	1.24847	1.58141	1.35196	1.54937	1.67946	0.69225
k__Bacteria|p__Actinobacteria|c__Coriobacteriia|o__Eggerthellales|f__Eggerthellaceae	0.36791	0.18779	0.74047	6.00834	0.82548	1.18489	2.72258	1.22199	1.61646	1.41121	5.4382	1.24847	1.58141	1.35196	1.54937	1.67946	0.69225
k__Bacteria|p__Actinobacteria|c__Coriobacteriia|o__Eggerthellales|f__Eggerthellaceae|g__Adlercreutzia	0	0	0.00096	0.09538	0.01215	0.00854	0.04307	0.01085	0.01382	0.01635	0.13131	0	0	0	0.00128	0.01735	0
k__Bacteria|p__Actinobacteria|c__Coriobacteriia|o__Eggerthellales|f__Eggerthellaceae|g__Adlercreutzia|s__Adlercreutzia_equolifaciens	0	0	0.00096	0.09538	0.01215	0.00854	0.04307	0.01085	0.01382	0.01635	0.13131	0	0	0	0.00128	0.01735	0
k__Bacteria|p__Actinobacteria|c__Coriobacteriia|o__Eggerthellales|f__Eggerthellaceae|g__Asaccharobacter	0	0	0	0.06894	0.00796	0.0032	0.03306	0.00739	0.01128	0.01792	0.15218	0	0.00371	0	0.00959	0.0047	0
k__Bacteria|p__Actinobacteria|c__Coriobacteriia|o__Eggerthellales|f__Eggerthellaceae|g__Asaccharobacter|s__Asaccharobacter_celatus	0	0	0	0.06894	0.00796	0.0032	0.03306	0.00739	0.01128	0.01792	0.15218	0	0.00371	0	0.00959	0.0047	0
k__Bacteria|p__Actinobacteria|c__Coriobacteriia|o__Eggerthellales|f__Eggerthellaceae|g__Enterorhabdus	0.36791	0.18779	0.73951	5.84402	0.80537	1.17316	2.64645	1.20376	1.59136	1.37693	5.15472	1.24847	1.5777	1.35196	1.53851	1.65741	0.69225
k__Bacteria|p__Actinobacteria|c__Coriobacteriia|o__Eggerthellales|f__Eggerthellaceae|g__Enterorhabdus|s__Enterorhabdus_caecimuris	0.36791	0.18779	0.73951	5.84402	0.80537	1.17316	2.64645	1.20376	1.59136	1.37693	5.15472	1.24847	1.5777	1.35196	1.53851	1.65741	0.69225
k__Bacteria|p__Bacteroidetes	10.5761	15.2264	22.6639	4.17243	9.42888	19.6993	6.29175	13.2118	18.3003	16.2551	50.008	22.4474	31.9271	19.9615	16.4261	26.5804	18.3005
k__Bacteria|p__Bacteroidetes|c__Bacteroidia	10.5761	15.2264	22.6639	4.17243	9.42888	19.6993	6.29175	13.2118	18.3003	16.2551	50.008	22.4474	31.9271	19.9615	16.4261	26.5804	18.3005
k__Bacteria|p__Bacteroidetes|c__Bacteroidia|o__Bacteroidales	10.5761	15.2264	22.6639	4.17243	9.42888	19.6993	6.29175	13.2118	18.3003	16.2551	50.008	22.4474	31.9271	19.9615	16.4261	26.5804	18.3005
k__Bacteria|p__Bacteroidetes|c__Bacteroidia|o__Bacteroidales|f__Bacteroidaceae	1.40561	0.58529	1.76755	0.5925	0.57066	2.34515	0.27687	0.4631	9.54994	3.47803	11.7661	1.83855	5.65319	1.633	2.13632	0.65997	2.73356
k__Bacteria|p__Bacteroidetes|c__Bacteroidia|o__Bacteroidales|f__Bacteroidaceae|g__Bacteroides	1.40561	0.58529	1.76755	0.5925	0.57066	2.34515	0.27687	0.4631	9.54994	3.47803	11.7661	1.83855	5.65319	1.633	2.13632	0.65997	2.73356
k__Bacteria|p__Bacteroidetes|c__Bacteroidia|o__Bacteroidales|f__Bacteroidaceae|g__Bacteroides|s__Bacteroides_caecimuris	0.30477	0.30434	0.34348	0.46296	0.45733	0.68578	0.23558	0.29503	1.91524	1.45407	6.76988	1.20557	4.99479	1.5912	1.67456	0.6085	2.46797
k__Bacteria|p__Bacteroidetes|c__Bacteroidia|o__Bacteroidales|f__Bacteroidaceae|g__Bacteroides|s__Bacteroides_dorei	0	0	0.08734	0	0.01128	0	0	0.00904	0.37821	0.1062	0	0	0	0	0	0	0
k__Bacteria|p__Bacteroidetes|c__Bacteroidia|o__Bacteroidales|f__Bacteroidaceae|g__Bacteroides|s__Bacteroides_faecichinchillae	0.00921	0.10852	0.03056	0	0	0.01951	0	0	0	0.05331	0.26716	0.19169	0	0	0.07065	0	0.17712
k__Bacteria|p__Bacteroidetes|c__Bacteroidia|o__Bacteroidales|f__Bacteroidaceae|g__Bacteroides|s__Bacteroides_nordii	0	0	0	0	0	0	0	0	0	0	0.00487	0	0	0	0	0	0
k__Bacteria|p__Bacteroidetes|c__Bacteroidia|o__Bacteroidales|f__Bacteroidaceae|g__Bacteroides|s__Bacteroides_sartorii	0.51851	0.02062	0.76537	0.00114	0.09195	0.87884	0.00074	0.15379	5.29019	1.3013	0	0	0	0	0	0	0
k__Bacteria|p__Bacteroidetes|c__Bacteroidia|o__Bacteroidales|f__Bacteroidaceae|g__Bacteroides|s__Bacteroides_uniformis	0.40307	0.15182	0.5222	0.05576	0	0.33309	0.01641	0.00524	1.96089	0.56315	4.6541	0.29291	0.65841	0.0418	0.34528	0.05147	0.08846
k__Bacteria|p__Bacteroidetes|c__Bacteroidia|o__Bacteroidales|f__Bacteroidaceae|g__Bacteroides|s__Bacteroides_vulgatus	0.17004	0	0.0186	0.07264	0.01009	0.42792	0.02414	0	0.00541	0	0.07007	0.14837	0	0	0.04583	0	0
k__Bacteria|p__Bacteroidetes|c__Bacteroidia|o__Bacteroidales|f__Muribaculaceae	4.5319	3.45673	13.5292	1.49634	4.38057	6.29862	2.15234	9.06287	5.35498	4.96058	9.7497	10.4415	4.76394	5.86581	10.6263	12.2098	5.60012
k__Bacteria|p__Bacteroidetes|c__Bacteroidia|o__Bacteroidales|f__Muribaculaceae|g__Muribaculaceae_unclassified	1.14783	1.08198	3.46636	0.64057	1.83431	1.33216	1.7152	5.02696	0.9402	3.38783	0.84011	1.66909	1.82058	1.43465	3.21702	3.18218	2.25198
k__Bacteria|p__Bacteroidetes|c__Bacteroidia|o__Bacteroidales|f__Muribaculaceae|g__Muribaculaceae_unclassified|s__Muribaculaceae_bacterium_DSM_103720	1.14783	1.08198	3.46636	0.64057	1.83431	1.33216	1.7152	5.02696	0.9402	3.38783	0.84011	1.66909	1.82058	1.43465	3.21702	3.18218	2.25198
k__Bacteria|p__Bacteroidetes|c__Bacteroidia|o__Bacteroidales|f__Muribaculaceae|g__Muribaculum	3.38407	2.37474	10.0628	0.85577	2.54625	4.96646	0.43714	4.03592	4.41479	1.57275	8.90959	8.7724	2.94337	4.43116	7.40925	9.02759	3.34815
k__Bacteria|p__Bacteroidetes|c__Bacteroidia|o__Bacteroidales|f__Muribaculaceae|g__Muribaculum|s__Muribaculum_intestinale	3.38407	2.37474	10.0628	0.85577	2.54625	4.96646	0.43714	4.03592	4.41479	1.57275	8.90959	8.7724	2.94337	4.43116	7.40925	9.02759	3.34815
k__Bacteria|p__Bacteroidetes|c__Bacteroidia|o__Bacteroidales|f__Prevotellaceae	4.58548	11.0246	7.11943	2.07155	4.46536	10.8766	3.86254	3.67776	3.12654	7.81648	27.2772	9.70146	21.3085	12.4533	3.44934	13.7106	9.93331
k__Bacteria|p__Bacteroidetes|c__Bacteroidia|o__Bacteroidales|f__Prevotellaceae|g__Prevotella	4.58548	11.0246	7.11943	2.07155	4.46536	10.8766	3.86254	3.67776	3.12654	7.81648	27.2772	9.70146	21.3085	12.4533	3.44934	13.7106	9.93331
k__Bacteria|p__Bacteroidetes|c__Bacteroidia|o__Bacteroidales|f__Prevotellaceae|g__Prevotella|s__Prevotella_sp_MGM1	2.23568	1.87678	2.49099	0.02579	0.42721	1.18338	0.00518	0.30629	3.12654	7.81648	4.99535	0	3.59579	2.99785	0.12651	4.48062	0
k__Bacteria|p__Bacteroidetes|c__Bacteroidia|o__Bacteroidales|f__Prevotellaceae|g__Prevotella|s__Prevotella_sp_MGM2	2.34979	9.14781	4.62844	2.04575	4.03815	9.69326	3.85736	3.37147	0	0	22.2818	9.70146	17.7127	9.45541	3.32284	9.23001	9.93331
k__Bacteria|p__Bacteroidetes|c__Bacteroidia|o__Bacteroidales|f__Rikenellaceae	0	0	0	0	0	0	0	0	0.00405	0	0.02909	0.0329	0	0	0.04591	0	0.0096
k__Bacteria|p__Bacteroidetes|c__Bacteroidia|o__Bacteroidales|f__Rikenellaceae|g__Alistipes	0	0	0	0	0	0	0	0	0.00405	0	0.02909	0.0329	0	0	0.04591	0	0.0096
k__Bacteria|p__Bacteroidetes|c__Bacteroidia|o__Bacteroidales|f__Rikenellaceae|g__Alistipes|s__Alistipes_indistinctus	0	0	0	0	0	0	0	0	0.00405	0	0	0	0	0	0	0	0
k__Bacteria|p__Bacteroidetes|c__Bacteroidia|o__Bacteroidales|f__Rikenellaceae|g__Alistipes|s__Alistipes_shahii	0	0	0	0	0	0	0	0	0	0	0.02909	0.0329	0	0	0.04591	0	0.0096
k__Bacteria|p__Bacteroidetes|c__Bacteroidia|o__Bacteroidales|f__Tannerellaceae	0.05311	0.15983	0.24769	0.01204	0.0123	0.17893	0	0.00802	0.26475	0	1.18592	0.43296	0.20145	0.00947	0.16827	0	0.02392
k__Bacteria|p__Bacteroidetes|c__Bacteroidia|o__Bacteroidales|f__Tannerellaceae|g__Parabacteroides	0.05311	0.15983	0.24769	0.01204	0.0123	0.17893	0	0.00802	0.26475	0	1.18592	0.43296	0.20145	0.00947	0.16827	0	0.02392
k__Bacteria|p__Bacteroidetes|c__Bacteroidia|o__Bacteroidales|f__Tannerellaceae|g__Parabacteroides|s__Parabacteroides_distasonis	0.02949	0.15983	0.17519	0.01204	0.0123	0.17893	0	0.00802	0.26475	0	0.98515	0.20343	0.10316	0	0.10502	0	0.02392
k__Bacteria|p__Bacteroidetes|c__Bacteroidia|o__Bacteroidales|f__Tannerellaceae|g__Parabacteroides|s__Parabacteroides_goldsteinii	0.02362	0	0.06756	0	0	0	0	0	0	0	0.19622	0.06185	0.09828	0.00947	0.00536	0	0
k__Bacteria|p__Bacteroidetes|c__Bacteroidia|o__Bacteroidales|f__Tannerellaceae|g__Parabacteroides|s__Parabacteroides_merdae	0	0	0.00493	0	0	0	0	0	0	0	0.00455	0.16768	0	0	0.05789	0	0
k__Bacteria|p__Deferribacteres	2.0079	0.03342	3.79343	0	0	0.03743	0	0.1934	0.57381	0.02726	1.60391	3.50931	2.60244	6.01189	1.51885	5.25515	11.7065
k__Bacteria|p__Deferribacteres|c__Deferribacteres	2.0079	0.03342	3.79343	0	0	0.03743	0	0.1934	0.57381	0.02726	1.60391	3.50931	2.60244	6.01189	1.51885	5.25515	11.7065
k__Bacteria|p__Deferribacteres|c__Deferribacteres|o__Deferribacterales	2.0079	0.03342	3.79343	0	0	0.03743	0	0.1934	0.57381	0.02726	1.60391	3.50931	2.60244	6.01189	1.51885	5.25515	11.7065
k__Bacteria|p__Deferribacteres|c__Deferribacteres|o__Deferribacterales|f__Deferribacteraceae	2.0079	0.03342	3.79343	0	0	0.03743	0	0.1934	0.57381	0.02726	1.60391	3.50931	2.60244	6.01189	1.51885	5.25515	11.7065
k__Bacteria|p__Deferribacteres|c__Deferribacteres|o__Deferribacterales|f__Deferribacteraceae|g__Mucispirillum	2.0079	0.03342	3.79343	0	0	0.03743	0	0.1934	0.57381	0.02726	1.60391	3.50931	2.60244	6.01189	1.51885	5.25515	11.7065
k__Bacteria|p__Deferribacteres|c__Deferribacteres|o__Deferribacterales|f__Deferribacteraceae|g__Mucispirillum|s__Mucispirillum_schaedleri	2.0079	0.03342	3.79343	0	0	0.03743	0	0.1934	0.57381	0.02726	1.60391	3.50931	2.60244	6.01189	1.51885	5.25515	11.7065
k__Bacteria|p__Firmicutes	60.6593	78.545	57.9441	83.4698	84.0952	74.0826	84.1051	81.502	70.9974	69.4735	32.0738	65.4458	61.4875	70.2097	78.3959	65.1439	65.784
k__Bacteria|p__Firmicutes|c__Bacilli	36.5544	51.3749	46.7428	52.5923	71.2969	51.2477	72.707	33.9064	47.4042	25.1007	3.63932	49.996	51.2958	63.8884	67.4633	40.0124	40.911
k__Bacteria|p__Firmicutes|c__Bacilli|o__Bacillales	24.4556	37.8465	31.2566	0	47.8153	28.6322	0	6.17398	0	0	0	0	0	0	0	0	0
k__Bacteria|p__Firmicutes|c__Bacilli|o__Bacillales|f__Staphylococcaceae	24.4556	37.8465	31.2566	0	47.8153	28.6322	0	6.17398	0	0	0	0	0	0	0	0	0
k__Bacteria|p__Firmicutes|c__Bacilli|o__Bacillales|f__Staphylococcaceae|g__Staphylococcus	24.4556	37.8465	31.2566	0	47.8153	28.6322	0	6.17398	0	0	0	0	0	0	0	0	0
k__Bacteria|p__Firmicutes|c__Bacilli|o__Bacillales|f__Staphylococcaceae|g__Staphylococcus|s__Staphylococcus_xylosus	24.4556	37.8465	31.2566	0	47.8153	28.6322	0	6.17398	0	0	0	0	0	0	0	0	0
k__Bacteria|p__Firmicutes|c__Bacilli|o__Lactobacillales	12.0988	13.5284	15.4862	52.5923	23.4816	22.6155	72.707	27.7325	47.4042	25.1007	3.63932	49.996	51.2958	63.8884	67.4633	40.0124	40.911
k__Bacteria|p__Firmicutes|c__Bacilli|o__Lactobacillales|f__Lactobacillaceae	12.0988	13.5284	15.4862	52.5923	23.4816	22.6155	72.707	27.7325	47.4042	25.1007	3.63932	49.996	51.2958	63.8884	67.4633	40.0124	40.911
k__Bacteria|p__Firmicutes|c__Bacilli|o__Lactobacillales|f__Lactobacillaceae|g__Lactobacillus	12.0988	13.5284	15.4862	52.5923	23.4816	22.6155	72.707	27.7325	47.4042	25.1007	3.63932	49.996	51.2958	63.8884	67.4633	40.0124	40.911
k__Bacteria|p__Firmicutes|c__Bacilli|o__Lactobacillales|f__Lactobacillaceae|g__Lactobacillus|s__Lactobacillus_hominis	0.08834	2.99762	0.06683	0	0.89184	0.96673	0	0	0	0	0	0	0	0	0	0	0
k__Bacteria|p__Firmicutes|c__Bacilli|o__Lactobacillales|f__Lactobacillaceae|g__Lactobacillus|s__Lactobacillus_intestinalis	0.10553	0	0.10969	0.97862	0.16327	1.53238	1.3019	0	0	0	0	0	0	0	0	0	0
k__Bacteria|p__Firmicutes|c__Bacilli|o__Lactobacillales|f__Lactobacillaceae|g__Lactobacillus|s__Lactobacillus_johnsonii	4.63796	5.45275	6.78805	23.6503	11.1483	10.6967	37.2915	2.71025	13.7454	21.4153	0.36932	29.7253	14.6378	33.4948	27.6086	9.66405	19.4491
k__Bacteria|p__Firmicutes|c__Bacilli|o__Lactobacillales|f__Lactobacillaceae|g__Lactobacillus|s__Lactobacillus_murinus	3.6824	1.86878	2.98594	17.9069	5.80923	3.08596	22.2733	22.4198	26.6167	0.92037	3.01944	9.92949	32.2423	23.8285	31.2554	26.6857	18.109
k__Bacteria|p__Firmicutes|c__Bacilli|o__Lactobacillales|f__Lactobacillaceae|g__Lactobacillus|s__Lactobacillus_reuteri	3.58454	3.20929	5.53573	10.0565	5.46896	6.33368	11.8403	2.60239	7.0422	2.76502	0.25055	10.3413	4.41579	6.56513	8.59938	3.66265	3.35287
k__Bacteria|p__Firmicutes|c__Clostridia	23.5918	27.0547	10.9858	26.101	8.20598	22.0123	6.31888	47.4832	23.4127	43.8389	26.5455	15.3545	7.96641	5.773	10.2226	24.7043	24.6012
k__Bacteria|p__Firmicutes|c__Clostridia|o__Clostridiales	23.5918	27.0547	10.9858	26.101	8.20598	22.0123	6.31888	47.4832	23.4127	43.8389	26.5455	15.3545	7.96641	5.773	10.2226	24.7043	24.6012
k__Bacteria|p__Firmicutes|c__Clostridia|o__Clostridiales|f__Clostridiaceae	0.88266	0.13302	1.52335	14.3479	1.92709	0.38991	3.22331	0.28412	3.97213	1.39845	3.64088	0.58182	0.33201	0.25918	0.57038	1.12634	1.06561
k__Bacteria|p__Firmicutes|c__Clostridia|o__Clostridiales|f__Clostridiaceae|g__Clostridium	0.88266	0.13302	1.52335	14.3479	1.92709	0.38991	3.22331	0.28412	3.97213	1.39845	3.64088	0.58182	0.33201	0.25918	0.57038	1.12634	1.06561
k__Bacteria|p__Firmicutes|c__Clostridia|o__Clostridiales|f__Clostridiaceae|g__Clostridium|s__Clostridium_sp_ASF356	0.09554	0	0	0	0	0	0	0	0	0	0.04823	0.12941	0.0162	0	0.10067	0.20187	0
k__Bacteria|p__Firmicutes|c__Clostridia|o__Clostridiales|f__Clostridiaceae|g__Clostridium|s__Clostridium_sp_ASF502	0.78713	0.13302	1.52335	14.3479	1.92709	0.38991	3.22331	0.28412	3.97213	1.39845	3.59265	0.45241	0.31582	0.25918	0.46971	0.92447	1.06561
k__Bacteria|p__Firmicutes|c__Clostridia|o__Clostridiales|f__Eubacteriaceae	0.01839	0.25722	0.01941	0.07376	0.02806	0	0.01397	2.2481	0.03268	28.8287	2.58012	0.103	0	0	0.06773	0.04324	0.14986
k__Bacteria|p__Firmicutes|c__Clostridia|o__Clostridiales|f__Eubacteriaceae|g__Eubacterium	0.01839	0.25722	0.01941	0.07376	0.02806	0	0.01397	2.2481	0.03268	28.8287	2.58012	0.103	0	0	0.06773	0.04324	0.14986
k__Bacteria|p__Firmicutes|c__Clostridia|o__Clostridiales|f__Eubacteriaceae|g__Eubacterium|s__Eubacterium_plexicaudatum	0.01839	0.25722	0.01941	0.00417	0.00263	0	0.00066	2.16132	0	2.04227	2.58012	0.103	0	0	0.06598	0.04324	0.14986
k__Bacteria|p__Firmicutes|c__Clostridia|o__Clostridiales|f__Eubacteriaceae|g__Eubacterium|s__Eubacterium_sp_14_2	0	0	0	0.06959	0.02543	0	0.0133	0.08677	0.03268	26.7864	0	0	0	0	0.00175	0	0
k__Bacteria|p__Firmicutes|c__Clostridia|o__Clostridiales|f__Lachnospiraceae	16.1161	25.0425	3.80933	8.54598	4.49349	15.5148	2.34245	41.7988	14.9533	9.72475	15.3436	11.7846	4.66502	4.45817	7.83539	20.9839	21.8752
k__Bacteria|p__Firmicutes|c__Clostridia|o__Clostridiales|f__Lachnospiraceae|g__Acetatifactor	0.0047	0.00114	0	0	0	0	0	0.04859	0.00447	0	0	0	0	0	0	0	0
k__Bacteria|p__Firmicutes|c__Clostridia|o__Clostridiales|f__Lachnospiraceae|g__Acetatifactor|s__Acetatifactor_muris	0.0047	0.00114	0	0	0	0	0	0.04859	0.00447	0	0	0	0	0	0	0	0
k__Bacteria|p__Firmicutes|c__Clostridia|o__Clostridiales|f__Lachnospiraceae|g__Dorea	2.27103	0.11331	2.62732	2.16427	0.50882	0.37114	0.69129	0.85384	0.12879	0.33441	0.55156	3.24283	1.75598	0.93947	1.77448	1.9769	0.39466
k__Bacteria|p__Firmicutes|c__Clostridia|o__Clostridiales|f__Lachnospiraceae|g__Dorea|s__Dorea_sp_5_2	2.27103	0.11331	2.62732	2.16427	0.50882	0.37114	0.69129	0.85384	0.12879	0.33441	0.55156	3.24283	1.75598	0.93947	1.77448	1.9769	0.39466
k__Bacteria|p__Firmicutes|c__Clostridia|o__Clostridiales|f__Lachnospiraceae|g__Lachnospiraceae_unclassified	13.8403	24.928	1.18201	6.38171	3.98467	15.1437	1.65116	40.8963	14.82	9.39034	14.792	8.5418	2.90904	3.5187	6.06091	19.007	21.4805
k__Bacteria|p__Firmicutes|c__Clostridia|o__Clostridiales|f__Lachnospiraceae|g__Lachnospiraceae_unclassified|s__Lachnospiraceae_bacterium_10_1	0.478	24.4122	0.06067	0.04482	0.66969	0	0.00078	0.16152	0.0218	0.03248	5.60485	0.09602	0	0	0.66823	0.19427	3.85501
k__Bacteria|p__Firmicutes|c__Clostridia|o__Clostridiales|f__Lachnospiraceae|g__Lachnospiraceae_unclassified|s__Lachnospiraceae_bacterium_28_4	0	0	0	0	0.02712	0	0	0.33333	0	0.00503	0.97298	0	0	0	0	12.7118	1.15803
k__Bacteria|p__Firmicutes|c__Clostridia|o__Clostridiales|f__Lachnospiraceae|g__Lachnospiraceae_unclassified|s__Lachnospiraceae_bacterium_3_1	0.08949	0.04033	0.06359	0	0.02148	0.00661	0.00078	38.4277	0.0307	0.02818	0.02863	0.16363	0	0	0.05435	0.06325	0.03377
k__Bacteria|p__Firmicutes|c__Clostridia|o__Clostridiales|f__Lachnospiraceae|g__Lachnospiraceae_unclassified|s__Lachnospiraceae_bacterium_3_2	0.31815	0	0	3.59135	1.38564	11.619	1.01097	0.62169	0.14604	0.03612	1.93732	0.14221	0.00678	0.02588	0.21731	0.02906	0
k__Bacteria|p__Firmicutes|c__Clostridia|o__Clostridiales|f__Lachnospiraceae|g__Lachnospiraceae_unclassified|s__Lachnospiraceae_bacterium_A2	0	0.05944	0	2.36485	0.02206	0.10217	0.48921	0.79307	0	0	0.00611	1.39931	2.83529	2.62613	0	0	0
k__Bacteria|p__Firmicutes|c__Clostridia|o__Clostridiales|f__Lachnospiraceae|g__Lachnospiraceae_unclassified|s__Lachnospiraceae_bacterium_A4	12.3666	0.35585	0.33088	0.0858	0.61243	3.34839	0.06946	0.03843	7.7168	9.14009	4.41358	6.11144	0.01255	0.50493	0.40534	4.27157	11.5582
k__Bacteria|p__Firmicutes|c__Clostridia|o__Clostridiales|f__Lachnospiraceae|g__Lachnospiraceae_unclassified|s__Lachnospiraceae_bacterium_COE1	0.44381	0.03686	0.42112	0.02353	0.37681	0	0.01434	0.44622	6.85323	0.09214	0.11698	0.08533	0	0	0.46308	0.64557	4.03709
k__Bacteria|p__Firmicutes|c__Clostridia|o__Clostridiales|f__Lachnospiraceae|g__Lachnospiraceae_unclassified|s__Lachnospiraceae_bacterium_M18_1	0.14432	0.02335	0.30576	0.27136	0.86944	0.06751	0.06561	0.07439	0.05144	0.0563	1.71156	0.54385	0.05443	0.36177	4.2526	1.09149	0.83844
k__Bacteria|p__Firmicutes|c__Clostridia|o__Clostridiales|f__Oscillospiraceae	0.1951	0.04322	0.07647	0	0	0.00231	0	0.05395	0.01731	0.16158	0	0.45963	0.01935	0	0.00518	0.07584	0.40663
k__Bacteria|p__Firmicutes|c__Clostridia|o__Clostridiales|f__Oscillospiraceae|g__Oscillibacter	0.1951	0.04322	0.07647	0	0	0.00231	0	0.05395	0.01731	0.16158	0	0.45963	0.01935	0	0.00518	0.07584	0.40663
k__Bacteria|p__Firmicutes|c__Clostridia|o__Clostridiales|f__Oscillospiraceae|g__Oscillibacter|s__Oscillibacter_sp_1_3	0.1951	0.04322	0.07647	0	0	0.00231	0	0.05395	0.01731	0.16158	0	0.45963	0.01935	0	0.00518	0.07584	0.40663
k__Bacteria|p__Firmicutes|c__Clostridia|o__Clostridiales|f__Peptostreptococcaceae	0	0	0	0.14535	0.01669	0.00572	0.19965	0.15217	0	0.75797	1.85782	0.02286	0	0	0.00621	0	0
k__Bacteria|p__Firmicutes|c__Clostridia|o__Clostridiales|f__Peptostreptococcaceae|g__Romboutsia	0	0	0	0.14535	0.01669	0.00572	0.19965	0.15217	0	0.75797	1.85782	0.02286	0	0	0.00621	0	0
k__Bacteria|p__Firmicutes|c__Clostridia|o__Clostridiales|f__Peptostreptococcaceae|g__Romboutsia|s__Romboutsia_ilealis	0	0	0	0.14535	0.01669	0.00572	0.19965	0.15217	0	0.75797	1.85782	0.02286	0	0	0.00621	0	0
k__Bacteria|p__Firmicutes|c__Clostridia|o__Clostridiales|f__Ruminococcaceae	6.37957	1.57878	5.55722	2.98802	1.74064	6.09953	0.53951	2.94613	4.43728	2.96747	3.12309	2.40259	2.95003	1.05565	1.73768	2.47502	1.10395
k__Bacteria|p__Firmicutes|c__Clostridia|o__Clostridiales|f__Ruminococcaceae|g__Acutalibacter	2.49136	0.16185	0.50222	0	0.67153	2.19119	0	0.00509	0.00094	0.07929	0.23068	0.04742	0.0711	0.06859	0.0273	0.0046	0
k__Bacteria|p__Firmicutes|c__Clostridia|o__Clostridiales|f__Ruminococcaceae|g__Acutalibacter|s__Acutalibacter_muris	2.49136	0.16185	0.50222	0	0.67153	2.19119	0	0.00509	0.00094	0.07929	0.23068	0.04742	0.0711	0.06859	0.0273	0.0046	0
k__Bacteria|p__Firmicutes|c__Clostridia|o__Clostridiales|f__Ruminococcaceae|g__Anaerotruncus	3.8882	1.41693	5.055	2.98802	1.06911	3.90834	0.53951	2.94103	4.43634	2.88818	2.89241	2.35518	2.87893	0.98706	1.71038	2.47042	1.10395
k__Bacteria|p__Firmicutes|c__Clostridia|o__Clostridiales|f__Ruminococcaceae|g__Anaerotruncus|s__Anaerotruncus_colihominis	0	0	0	0.01432	0	0	0	0	0	0	0	0	0	0	0	0	0
k__Bacteria|p__Firmicutes|c__Clostridia|o__Clostridiales|f__Ruminococcaceae|g__Anaerotruncus|s__Anaerotruncus_sp_G3_2012	3.8882	1.41693	5.055	2.9737	1.06911	3.90834	0.53951	2.94103	4.43634	2.88818	2.89241	2.35518	2.87893	0.98706	1.71038	2.47042	1.10395
k__Bacteria|p__Firmicutes|c__Erysipelotrichia	0	0	0.01471	4.68306	4.53522	0	5.07921	0.00219	0.10496	0.1671	1.614	0.04965	0.20872	0.04207	0.4895	0.14486	0.19498
k__Bacteria|p__Firmicutes|c__Erysipelotrichia|o__Erysipelotrichales	0	0	0.01471	4.68306	4.53522	0	5.07921	0.00219	0.10496	0.1671	1.614	0.04965	0.20872	0.04207	0.4895	0.14486	0.19498
k__Bacteria|p__Firmicutes|c__Erysipelotrichia|o__Erysipelotrichales|f__Erysipelotrichaceae	0	0	0.01471	4.68306	4.53522	0	5.07921	0.00219	0.10496	0.1671	1.614	0.04965	0.20872	0.04207	0.4895	0.14486	0.19498
k__Bacteria|p__Firmicutes|c__Erysipelotrichia|o__Erysipelotrichales|f__Erysipelotrichaceae|g__Erysipelatoclostridium	0	0	0	0.04647	0	0	0.03932	0.00219	0.10496	0	0	0	0	0	0.05769	0	0.17884
k__Bacteria|p__Firmicutes|c__Erysipelotrichia|o__Erysipelotrichales|f__Erysipelotrichaceae|g__Erysipelatoclostridium|s__Clostridium_cocleatum	0	0	0	0.04647	0	0	0.03932	0.00219	0.10496	0	0	0	0	0	0.05769	0	0.17884
k__Bacteria|p__Firmicutes|c__Erysipelotrichia|o__Erysipelotrichales|f__Erysipelotrichaceae|g__Erysipelothrix	0	0	0	0	0.03518	0	0.01221	0	0	0	0	0.04965	0.20872	0.04207	0.43181	0.14486	0.01614
k__Bacteria|p__Firmicutes|c__Erysipelotrichia|o__Erysipelotrichales|f__Erysipelotrichaceae|g__Erysipelothrix|s__Erysipelothrix_larvae	0	0	0	0	0.03518	0	0.01221	0	0	0	0	0.04965	0.20872	0.04207	0.43181	0.14486	0.01614
k__Bacteria|p__Firmicutes|c__Erysipelotrichia|o__Erysipelotrichales|f__Erysipelotrichaceae|g__Faecalibaculum	0	0	0.01471	0.68588	0.04035	0	0.69964	0	0	0.1671	0.82055	0	0	0	0	0	0
k__Bacteria|p__Firmicutes|c__Erysipelotrichia|o__Erysipelotrichales|f__Erysipelotrichaceae|g__Faecalibaculum|s__Faecalibaculum_rodentium	0	0	0.01471	0.68588	0.04035	0	0.69964	0	0	0.1671	0.82055	0	0	0	0	0	0
k__Bacteria|p__Firmicutes|c__Erysipelotrichia|o__Erysipelotrichales|f__Erysipelotrichaceae|g__Ileibacterium	0	0	0	3.95071	4.45968	0	4.32803	0	0	0	0.79344	0	0	0	0	0	0
k__Bacteria|p__Firmicutes|c__Erysipelotrichia|o__Erysipelotrichales|f__Erysipelotrichaceae|g__Ileibacterium|s__Ileibacterium_valens	0	0	0	3.95071	4.45968	0	4.32803	0	0	0	0.79344	0	0	0	0	0	0
k__Bacteria|p__Firmicutes|c__Firmicutes_unclassified	0.5131	0.11531	0.20078	0.09342	0.05713	0.82259	0	0.11007	0.07555	0.3669	0.27496	0.04555	2.01656	0.50621	0.2205	0.28234	0.07681
k__Bacteria|p__Firmicutes|c__Firmicutes_unclassified|o__Firmicutes_unclassified	0.5131	0.11531	0.20078	0.09342	0.05713	0.82259	0	0.11007	0.07555	0.3669	0.27496	0.04555	2.01656	0.50621	0.2205	0.28234	0.07681
k__Bacteria|p__Firmicutes|c__Firmicutes_unclassified|o__Firmicutes_unclassified|f__Firmicutes_unclassified	0.5131	0.11531	0.20078	0.09342	0.05713	0.82259	0	0.11007	0.07555	0.3669	0.27496	0.04555	2.01656	0.50621	0.2205	0.28234	0.07681
k__Bacteria|p__Firmicutes|c__Firmicutes_unclassified|o__Firmicutes_unclassified|f__Firmicutes_unclassified|g__Firmicutes_unclassified	0.5131	0.11531	0.20078	0.09342	0.05713	0.82259	0	0.11007	0.07555	0.3669	0.27496	0.04555	2.01656	0.50621	0.2205	0.28234	0.07681
k__Bacteria|p__Firmicutes|c__Firmicutes_unclassified|o__Firmicutes_unclassified|f__Firmicutes_unclassified|g__Firmicutes_unclassified|s__Firmicutes_bacterium_ASF500	0.5131	0.11531	0.20078	0.09342	0.05713	0.82259	0	0.11007	0.07555	0.3669	0.27496	0.04555	2.01656	0.50621	0.2205	0.28234	0.07681
k__Bacteria|p__Proteobacteria	25.7202	5.36995	12.4236	0.54366	0.81461	3.2618	0.03845	3.47118	8.51207	12.8329	10.7722	6.92325	2.28271	2.20878	1.93065	1.3411	2.90847
k__Bacteria|p__Proteobacteria|c__Betaproteobacteria	0.00787	0	0.00338	0.00898	0.01791	0.00566	0	0.02314	0	0.02828	1.67439	5.30585	1.81467	1.86033	1.44204	0.98053	2.24059
k__Bacteria|p__Proteobacteria|c__Betaproteobacteria|o__Burkholderiales	0.00787	0	0.00338	0.00898	0.01284	0.00566	0	0.02314	0	0.02828	1.67439	5.30585	1.81467	1.86033	1.44204	0.98053	2.24059
k__Bacteria|p__Proteobacteria|c__Betaproteobacteria|o__Burkholderiales|f__Sutterellaceae	0.00787	0	0.00338	0.00898	0.01284	0.00566	0	0.02314	0	0.02828	1.67439	5.30585	1.81467	1.86033	1.44204	0.98053	2.24059
k__Bacteria|p__Proteobacteria|c__Betaproteobacteria|o__Burkholderiales|f__Sutterellaceae|g__Parasutterella	0	0	0.00338	0	0.01005	0.00566	0	0	0	0	0.44334	4.9779	1.78641	1.86033	1.3516	0.98053	2.24059
k__Bacteria|p__Proteobacteria|c__Betaproteobacteria|o__Burkholderiales|f__Sutterellaceae|g__Parasutterella|s__Parasutterella_excrementihominis	0	0	0.00338	0	0.01005	0.00566	0	0	0	0	0.44334	4.9779	1.78641	1.86033	1.3516	0.98053	2.24059
k__Bacteria|p__Proteobacteria|c__Betaproteobacteria|o__Burkholderiales|f__Sutterellaceae|g__Turicimonas	0.00787	0	0	0.00898	0.00279	0	0	0.02314	0	0.02828	1.23105	0.32795	0.02825	0	0.09044	0	0
k__Bacteria|p__Proteobacteria|c__Betaproteobacteria|o__Burkholderiales|f__Sutterellaceae|g__Turicimonas|s__Turicimonas_muris	0.00787	0	0	0.00898	0.00279	0	0	0.02314	0	0.02828	1.23105	0.32795	0.02825	0	0.09044	0	0
k__Bacteria|p__Proteobacteria|c__Betaproteobacteria|o__Rhodocyclales	0	0	0	0	0.00508	0	0	0	0	0	0	0	0	0	0	0	0
k__Bacteria|p__Proteobacteria|c__Betaproteobacteria|o__Rhodocyclales|f__Zoogloeaceae	0	0	0	0	0.00508	0	0	0	0	0	0	0	0	0	0	0	0
k__Bacteria|p__Proteobacteria|c__Betaproteobacteria|o__Rhodocyclales|f__Zoogloeaceae|g__Thauera	0	0	0	0	0.00508	0	0	0	0	0	0	0	0	0	0	0	0
k__Bacteria|p__Proteobacteria|c__Betaproteobacteria|o__Rhodocyclales|f__Zoogloeaceae|g__Thauera|s__Thauera_linaloolentis	0	0	0	0	0.00508	0	0	0	0	0	0	0	0	0	0	0	0
k__Bacteria|p__Proteobacteria|c__Deltaproteobacteria	0.0025	0	0.03553	0	0	0	0	0	0.01363	0.20006	1.0308	0.74252	0.23856	0.05904	0.26151	0.18816	0.33258
k__Bacteria|p__Proteobacteria|c__Deltaproteobacteria|o__Desulfovibrionales	0.0025	0	0.03553	0	0	0	0	0	0.01363	0.20006	1.0308	0.74252	0.23856	0.05904	0.26151	0.18816	0.33258
k__Bacteria|p__Proteobacteria|c__Deltaproteobacteria|o__Desulfovibrionales|f__Desulfovibrionaceae	0.0025	0	0.03553	0	0	0	0	0	0.01363	0.20006	1.0308	0.74252	0.23856	0.05904	0.26151	0.18816	0.33258
k__Bacteria|p__Proteobacteria|c__Deltaproteobacteria|o__Desulfovibrionales|f__Desulfovibrionaceae|g__Desulfovibrionaceae_unclassified	0.0025	0	0.03553	0	0	0	0	0	0.01363	0.20006	1.0308	0.74252	0.23856	0.05904	0.26151	0.18816	0.33258
k__Bacteria|p__Proteobacteria|c__Deltaproteobacteria|o__Desulfovibrionales|f__Desulfovibrionaceae|g__Desulfovibrionaceae_unclassified|s__Desulfovibrionaceae_bacterium	0.0025	0	0.03553	0	0	0	0	0	0.01363	0.20006	1.0308	0.74252	0.23856	0.05904	0.26151	0.18816	0.33258
k__Bacteria|p__Proteobacteria|c__Epsilonproteobacteria	25.7098	5.35335	12.366	0.53468	0.7967	3.25615	0.03845	3.44804	8.49844	12.6046	7.99086	0	0	0	0	0	0
k__Bacteria|p__Proteobacteria|c__Epsilonproteobacteria|o__Campylobacterales	25.7098	5.35335	12.366	0.53468	0.7967	3.25615	0.03845	3.44804	8.49844	12.6046	7.99086	0	0	0	0	0	0
k__Bacteria|p__Proteobacteria|c__Epsilonproteobacteria|o__Campylobacterales|f__Helicobacteraceae	25.7098	5.35335	12.366	0.53468	0.7967	3.25615	0.03845	3.44804	8.49844	12.6046	7.99086	0	0	0	0	0	0
k__Bacteria|p__Proteobacteria|c__Epsilonproteobacteria|o__Campylobacterales|f__Helicobacteraceae|g__Helicobacter	25.7098	5.35335	12.366	0.53468	0.7967	3.25615	0.03845	3.44804	8.49844	12.6046	7.99086	0	0	0	0	0	0
k__Bacteria|p__Proteobacteria|c__Epsilonproteobacteria|o__Campylobacterales|f__Helicobacteraceae|g__Helicobacter|s__Helicobacter_ganmani	3.47782	0.62108	2.57255	0	0.59289	0.10607	0	0.11081	0	6.66552	0	0	0	0	0	0	0
k__Bacteria|p__Proteobacteria|c__Epsilonproteobacteria|o__Campylobacterales|f__Helicobacteraceae|g__Helicobacter|s__Helicobacter_japonicus	8.59771	4.73227	9.79351	0	0	0	0	3.33723	8.49844	5.93904	7.99086	0	0	0	0	0	0
k__Bacteria|p__Proteobacteria|c__Epsilonproteobacteria|o__Campylobacterales|f__Helicobacteraceae|g__Helicobacter|s__Helicobacter_typhlonius	13.6343	0	0	0.53468	0.2038	3.15007	0.03845	0	0	0	0	0	0	0	0	0	0
k__Bacteria|p__Proteobacteria|c__Gammaproteobacteria	0	0.0166	0.01861	0	0	0	0	0	0	0	0	0	0	0	0	0	0
k__Bacteria|p__Proteobacteria|c__Gammaproteobacteria|o__Enterobacterales	0	0.0166	0.00739	0	0	0	0	0	0	0	0	0	0	0	0	0	0
k__Bacteria|p__Proteobacteria|c__Gammaproteobacteria|o__Enterobacterales|f__Enterobacteriaceae	0	0.0166	0.00739	0	0	0	0	0	0	0	0	0	0	0	0	0	0
k__Bacteria|p__Proteobacteria|c__Gammaproteobacteria|o__Enterobacterales|f__Enterobacteriaceae|g__Escherichia	0	0.0166	0.00739	0	0	0	0	0	0	0	0	0	0	0	0	0	0
k__Bacteria|p__Proteobacteria|c__Gammaproteobacteria|o__Enterobacterales|f__Enterobacteriaceae|g__Escherichia|s__Escherichia_coli	0	0.0166	0.00739	0	0	0	0	0	0	0	0	0	0	0	0	0	0
k__Bacteria|p__Proteobacteria|c__Gammaproteobacteria|o__Pasteurellales	0	0	0.01122	0	0	0	0	0	0	0	0	0	0	0	0	0	0
k__Bacteria|p__Proteobacteria|c__Gammaproteobacteria|o__Pasteurellales|f__Pasteurellaceae	0	0	0.01122	0	0	0	0	0	0	0	0	0	0	0	0	0	0
k__Bacteria|p__Proteobacteria|c__Gammaproteobacteria|o__Pasteurellales|f__Pasteurellaceae|g__Rodentibacter	0	0	0.01122	0	0	0	0	0	0	0	0	0	0	0	0	0	0
k__Bacteria|p__Proteobacteria|c__Gammaproteobacteria|o__Pasteurellales|f__Pasteurellaceae|g__Rodentibacter|s__Rodentibacter_ratti	0	0	0.01122	0	0	0	0	0	0	0	0	0	0	0	0	0	0
k__Bacteria|p__Proteobacteria|c__Proteobacteria_unclassified	0	0	0	0	0	0	0	0	0	0	0.07618	0.87488	0.22948	0.28941	0.2271	0.17242	0.3353
k__Bacteria|p__Proteobacteria|c__Proteobacteria_unclassified|o__Proteobacteria_unclassified	0	0	0	0	0	0	0	0	0	0	0.07618	0.87488	0.22948	0.28941	0.2271	0.17242	0.3353
k__Bacteria|p__Proteobacteria|c__Proteobacteria_unclassified|o__Proteobacteria_unclassified|f__Proteobacteria_unclassified	0	0	0	0	0	0	0	0	0	0	0.07618	0.87488	0.22948	0.28941	0.2271	0.17242	0.3353
k__Bacteria|p__Proteobacteria|c__Proteobacteria_unclassified|o__Proteobacteria_unclassified|f__Proteobacteria_unclassified|g__Proteobacteria_unclassified	0	0	0	0	0	0	0	0	0	0	0.07618	0.87488	0.22948	0.28941	0.2271	0.17242	0.3353
k__Bacteria|p__Proteobacteria|c__Proteobacteria_unclassified|o__Proteobacteria_unclassified|f__Proteobacteria_unclassified|g__Proteobacteria_unclassified|s__Proteobacteria_bacterium_CAG_139	0	0	0	0	0	0	0	0	0	0	0.07618	0.87488	0.22948	0.28941	0.2271	0.17242	0.3353
k__Bacteria|p__Verrucomicrobia	0	0	0	0.02462	0	0	0.01277	0.38616	0	0	0	0.42582	0.11885	0.25615	0.17912	0	0.60828
k__Bacteria|p__Verrucomicrobia|c__Verrucomicrobiae	0	0	0	0.02462	0	0	0.01277	0.38616	0	0	0	0.42582	0.11885	0.25615	0.17912	0	0.60828
k__Bacteria|p__Verrucomicrobia|c__Verrucomicrobiae|o__Verrucomicrobiales	0	0	0	0.02462	0	0	0.01277	0.38616	0	0	0	0.42582	0.11885	0.25615	0.17912	0	0.60828
k__Bacteria|p__Verrucomicrobia|c__Verrucomicrobiae|o__Verrucomicrobiales|f__Akkermansiaceae	0	0	0	0.02462	0	0	0.01277	0.38616	0	0	0	0.42582	0.11885	0.25615	0.17912	0	0.60828
k__Bacteria|p__Verrucomicrobia|c__Verrucomicrobiae|o__Verrucomicrobiales|f__Akkermansiaceae|g__Akkermansia	0	0	0	0.02462	0	0	0.01277	0.38616	0	0	0	0.42582	0.11885	0.25615	0.17912	0	0.60828
k__Bacteria|p__Verrucomicrobia|c__Verrucomicrobiae|o__Verrucomicrobiales|f__Akkermansiaceae|g__Akkermansia|s__Akkermansia_muciniphila	0	0	0	0.02462	0	0	0.01277	0.38616	0	0	0	0.42582	0.11885	0.25615	0.17912	0	0.60828
k__Eukaryota	0	0	0	0	0	0	0.01606	0	0	0	0	0	0	0	0	0	0
k__Eukaryota|p__Ascomycota	0	0	0	0	0	0	0.01606	0	0	0	0	0	0	0	0	0	0
k__Eukaryota|p__Ascomycota|c__Saccharomycetes	0	0	0	0	0	0	0.01606	0	0	0	0	0	0	0	0	0	0
k__Eukaryota|p__Ascomycota|c__Saccharomycetes|o__Saccharomycetales	0	0	0	0	0	0	0.01606	0	0	0	0	0	0	0	0	0	0
k__Eukaryota|p__Ascomycota|c__Saccharomycetes|o__Saccharomycetales|f__Saccharomycetaceae	0	0	0	0	0	0	0.01606	0	0	0	0	0	0	0	0	0	0
k__Eukaryota|p__Ascomycota|c__Saccharomycetes|o__Saccharomycetales|f__Saccharomycetaceae|g__Saccharomyces	0	0	0	0	0	0	0.01606	0	0	0	0	0	0	0	0	0	0
k__Eukaryota|p__Ascomycota|c__Saccharomycetes|o__Saccharomycetales|f__Saccharomycetaceae|g__Saccharomyces|s__Saccharomyces_cerevisiae	0	0	0	0	0	0	0.01606	0	0	0	0	0	0	0	0	0	0

[truncated: 7 more sheets: Table S2K. mice diversity, Table S2L. mice phyla, Table S2M. mice genera, Table S2N. mice species, Table S2O. mice_humann_ano, Table S2P. mice_humann2_species, Table S2Q. mice_mRNA（B cell）]
